# Supplementary material for: Phenotypic Physiological and Metabolomic Analyses Reveal Crucial Metabolic Pathways in Quinoa (Chenopodium quinoa Willd.) in Response to PEG-6000 Induced Drought Stress
Source: Int J Mol Sci. 2025 Mar 13;26(6):2599. doi: 10.3390/ijms26062599 (PMC11942229; doi:10.3390/ijms26062599)
Supplement: Supplementary file 1 [file ijms-26-02599-s001.zip]

Archive with 2 entries (2 files):
- Table S2. negative ion mode metabolites.xlsx
- Table S1. positive ion mode metabolites.xlsx
