# Supplementary material for: Phenotypic Physiological and Metabolomic Analyses Reveal Crucial Metabolic Pathways in Quinoa (Chenopodium quinoa Willd.) in Response to PEG-6000 Induced Drought Stress
Source: Int J Mol Sci. 2025 Mar 13;26(6):2599. doi: 10.3390/ijms26062599 (PMC11942229; doi:10.3390/ijms26062599)
Supplement: Supplementary file 1 [file ijms-26-02599-s001.zip › Table S2. negative ion mode metabolites.xlsx]

## Sheet: Sheet1
#ID	name	MWD-1	MWD-2	MWD-3	MWD-4	MWD-5	MWD-6	MWL-1	MWL-2	MWL-3	MWL-4	MWL-5	MWL-6	MWZ-1	MWZ-2	MWZ-3	MWZ-4	MWZ-5	MWZ-6	MPD-1	MPD-2	MPD-3	MPD-4	MPD-5	MPD-6	MPL-1	MPL-2	MPL-3	MPL-4	MPL-5	MPL-6	MPZ-1	MPZ-2	MPZ-3	MPZ-4	MPZ-5	MPZ-6	MWD_vs_MPD_log2FC	MWD_vs_MPD_Pvalue	MWD_vs_MPD_VIP	MWD_vs_MPD_(FC_1_Pvalue_0.05_VIP_1)_regulated	MWL_vs_MPL_log2FC	MWL_vs_MPL_Pvalue	MWL_vs_MPL_VIP	MWL_vs_MPL_(FC_1_Pvalue_0.05_VIP_1)_regulated	MWZ_vs_MPZ_log2FC	MWZ_vs_MPZ_Pvalue	MWZ_vs_MPZ_VIP	MWZ_vs_MPZ_(FC_1_Pvalue_0.05_VIP_1)_regulated
neg_1	L-Malic acid	0.00173674	0.00203706	0.00155011	0.000738267	0.000542979	0.000444887	0.000534532	0.000533951	0.000663246	0.00051443	0.000528361	0.000570714	0.000515276	0.000538301	0.000531985	0.000519705	0.000503024	0.000542645	0.000901982	0.00109532	0.000800032	0.00123107	0.000555242	0.000840751	0.00106143	0.00098858	0.000639244	0.000481184	0.0014381	0.00111388	0.000702699	0.000742811	0.0012347	0.00103273	0.000955401	0.000742563	-0.378172	0.392085	0.540816	unchanged	0.77452	0.036974	1.18841	up	0.78009	0.00701231	1.62336	up
neg_2	L-Glutamate	0.00062237	0.000829426	0.000434571	0.000252799	0.000194783	0.000271578	0.000151922	0.000469343	0.000296928	0.000316453	0.000304257	0.000278678	0.00030113	0.000219405	0.000360135	0.000234037	0.000301665	0.000274113	0.000181646	0.000176284	0.00017151	0.000142555	0.000231269	0.000110802	8.29781e-05	6.69213e-05	0.000157015	0.000275599	0.000186615	0.000185154	0.000172548	0.000219486	0.000157038	0.000179997	0.000124666	0.000349722	-1.36142	0.0469425	1.26523	down	-0.929533	0.0208986	1.16289	down	-0.490252	0.0661707	1.18097	unchanged
neg_3	4-Hydroxybenzoic acid	3.3689e-05	0.000115765	1.62212e-05	5.65134e-06	3.78045e-06	3.52977e-06	3.46095e-06	3.07599e-06	6.65074e-06	3.1377e-06	1.97238e-06	2.74118e-06	1.14554e-05	2.63836e-05	2.54622e-06	1.0878e-05	2.95383e-06	3.24412e-06	2.23714e-05	1.51966e-05	1.03429e-05	1.18832e-05	2.57116e-06	4.61942e-06	8.2972e-06	1.39498e-05	2.4415e-06	1.82256e-06	9.0535e-06	6.41553e-06	5.61425e-06	6.22568e-06	7.17505e-06	1.84959e-06	1.58814e-05	3.97796e-06	-1.41512	0.348093	0.609411	unchanged	0.996643	0.123188	0.929404	unchanged	-0.496709	0.529546	0.390799	unchanged
neg_4	1-Stearoyl-sn-glycerol 3-phosphocholine	0.00507305	0.00702261	0.00649793	0.00134494	0.00125033	0.0012495	0.00121904	0.000927403	0.00167511	0.00146242	0.000888577	0.00113661	0.00166933	0.00144221	0.00117604	0.00142103	0.000617571	0.00104447	0.00199329	0.00270271	0.00206311	0.00343851	0.000895174	0.000708752	0.000317532	0.000444133	0.000618971	0.000398532	0.00085022	0.000555779	0.00148478	0.00139759	0.000846418	0.000556592	0.00122825	0.000465524	-0.926993	0.18947	0.869826	unchanged	-1.19834	0.00141903	1.42156	down	-0.301847	0.344942	0.528107	unchanged
neg_5	N-Acetyl-DL-tryptophan	0.00124613	0.000145761	0.000370609	7.42442e-05	3.6301e-05	0.000102622	0.000788231	5.41136e-05	0.000234559	5.7429e-05	0.000120701	0.000368725	0.000623494	0.000584177	0.000110744	0.000222123	0.00048921	6.42405e-05	0.00037575	0.000856851	0.000416535	0.000228494	0.00102635	0.00243702	0.0112364	0.00284951	0.00394516	0.00302083	0.0128187	0.00141482	0.000921233	0.00018088	0.0153386	0.00314369	0.00243475	0.00534636	1.43477	0.182321	0.865947	unchanged	4.44167	0.0365914	1.14227	up	3.70803	0.12383	1.00995	unchanged
neg_6	-Nicotinamide adenine dinucleotide hydrate	0.00143924	0.00191641	0.00126897	0.00058061	0.000531126	0.000427277	0.000689375	0.000525639	0.000641989	0.000655767	0.000716448	0.000857821	0.000710294	0.000537806	0.000696395	0.000584489	0.000822089	0.000703773	0.000639349	0.000745928	0.000800284	0.000563008	0.000682245	0.000457369	0.000732158	0.000417446	0.000650046	0.00035983	0.000866825	0.000759316	0.00113448	0.000982138	0.00100392	0.000973701	0.000842502	0.000771988	-0.664687	0.187868	0.884187	unchanged	-0.110526	0.605202	0.318671	unchanged	0.493521	0.00224369	1.5531	up
neg_7	Uridine 5'-diphospho-N-acetylglucosamine sodium salt	0.0014233	0.00149789	0.00105524	0.000472464	0.000544638	0.00032199	0.000386862	0.000473945	0.000510129	0.000609847	0.000547803	0.000530206	0.00048223	0.000370635	0.000470748	0.00036408	0.000535027	0.000501169	0.000538913	0.00050143	0.000627751	0.000671342	0.000466001	0.000300402	0.00048213	0.000217091	0.000377612	0.000272231	0.000632124	0.000396185	0.000580782	0.000526092	0.000820006	0.00054366	0.000444487	0.000470517	-0.775228	0.140152	0.961368	unchanged	-0.363593	0.136995	0.837533	unchanged	0.313719	0.11577	0.970892	unchanged
neg_8	Adenine hydrochloride hydrate	0.000193956	7.77425e-05	4.9846e-05	1.87695e-05	1.00707e-05	1.1001e-05	3.97065e-05	6.81086e-06	4.61025e-05	1.11933e-05	1.03734e-05	1.82421e-05	1.45646e-05	1.78832e-05	1.26991e-05	1.65202e-05	8.77958e-06	6.02042e-06	1.66429e-05	3.94731e-05	1.11909e-05	3.66399e-05	1.03771e-05	2.31266e-05	8.2254e-05	6.33261e-05	1.5998e-05	3.9479e-06	4.37169e-05	2.94813e-05	3.03091e-05	5.33803e-06	0.000157295	6.37373e-06	2.49318e-05	2.36527e-06	-1.39463	0.255536	0.703184	unchanged	0.850129	0.235822	0.675364	unchanged	1.56732	0.352116	0.661784	unchanged
neg_9	Guanine	0.000110794	0.000103498	8.12401e-05	2.86324e-05	1.7374e-05	1.45921e-05	2.66496e-05	9.56414e-06	3.03974e-05	1.88578e-05	1.55433e-05	2.28106e-05	1.53568e-05	2.25323e-05	8.822e-06	1.82898e-05	9.78322e-06	1.14982e-05	1.94066e-05	4.02279e-05	1.82885e-05	2.80907e-05	9.09079e-06	1.84582e-05	3.67459e-05	2.54362e-05	1.49217e-05	4.58071e-06	3.61006e-05	2.39447e-05	2.44409e-05	1.05429e-05	6.53017e-05	9.00151e-06	2.20873e-05	5.18714e-06	-1.41489	0.0964176	1.04949	unchanged	0.194867	0.628277	0.298696	unchanged	0.662415	0.405512	0.60784	unchanged
neg_10	L-Norvaline	0.00496458	0.00604999	0.00479169	0.00215257	0.00165407	0.00172999	0.00199574	0.00221738	0.00211763	0.0019612	0.00219756	0.00236883	0.00177214	0.00172433	0.00193229	0.00191238	0.00182551	0.00173239	0.00198862	0.0020969	0.00203209	0.00226221	0.00180826	0.0015753	0.0018269	0.00144589	0.00188607	0.00159059	0.00256571	0.0024609	0.00191523	0.00198084	0.00189039	0.00200453	0.00177727	0.00186583	-0.859451	0.0990231	1.08223	unchanged	-0.126847	0.393202	0.483761	unchanged	0.0691406	0.103109	0.941927	unchanged
neg_11	Xanthurenic acid	4.29859e-05	4.64891e-05	4.55108e-05	8.07179e-06	9.97611e-06	1.09489e-05	1.23547e-05	8.20805e-06	1.67933e-05	1.65864e-05	1.34301e-05	1.57566e-05	1.74074e-05	2.14631e-05	1.338e-05	1.09368e-05	1.72991e-05	1.90167e-05	1.94264e-05	2.65235e-05	1.96646e-05	2.99723e-05	1.2424e-05	1.79058e-05	3.17454e-05	2.76682e-05	1.38894e-05	7.58631e-06	2.61973e-05	2.22313e-05	2.16824e-05	1.67867e-05	3.21744e-05	1.87447e-05	2.61933e-05	1.08907e-05	-0.381074	0.474935	0.497968	unchanged	0.637494	0.097981	0.932024	unchanged	0.346008	0.227385	0.805628	unchanged
neg_12	D-Mannose	1.69472e-05	2.09094e-05	1.28737e-05	9.05577e-06	8.46705e-06	6.54049e-06	3.8564e-06	7.76191e-06	3.6022e-06	5.40305e-06	5.17624e-06	5.52176e-06	3.83505e-06	5.79984e-06	4.29147e-06	4.93573e-06	8.79913e-06	7.46602e-06	4.63997e-06	4.67183e-06	6.77558e-06	6.75878e-06	5.52231e-06	3.86343e-06	3.50245e-06	1.93207e-06	3.68223e-06	5.57944e-06	6.47319e-06	3.29392e-06	4.60172e-06	3.83947e-06	4.01564e-06	8.07345e-06	2.30026e-06	7.42437e-06	-1.21442	0.0251127	1.36934	down	-0.356537	0.23725	0.654551	unchanged	-0.215421	0.516683	0.496818	unchanged
neg_13	-D-Galactose 1-phosphate dipotassium salt pentahydrate	0.00081446	0.000831108	0.000610273	0.000304272	0.000317968	0.000286624	0.000167926	0.000497422	0.000320443	0.000543202	0.000589377	0.000385659	0.000317842	0.00014583	0.000346154	0.00019308	0.000214059	0.000380013	0.000282299	0.000170595	0.000351999	0.000316334	0.000319265	0.000139134	8.25063e-05	6.88292e-05	0.000138096	0.000360576	0.000204616	0.00018886	0.000174648	0.00054108	0.000102244	0.000397865	0.000168949	0.000523138	-1.00249	0.0542818	1.22079	unchanged	-1.26284	0.0124523	1.23024	down	0.256659	0.573635	0.294521	unchanged
neg_14	(-)-Riboflavin	0.000291096	0.000293092	0.000248804	9.16367e-05	8.5089e-05	0.000111139	0.000119803	0.000137672	0.0001304	0.000131826	0.000131371	0.000150471	0.000101676	0.000140801	0.000139697	0.000114677	0.000135389	0.000100408	8.29673e-05	0.000180225	8.26763e-05	0.000103778	5.3604e-05	8.56713e-05	0.000135688	0.000110713	0.000101151	8.37363e-05	0.000146326	0.000127661	9.96167e-05	7.21187e-05	0.000122983	0.000101926	8.92988e-05	6.72258e-05	-0.928451	0.0903641	1.05442	unchanged	-0.184596	0.167024	0.756144	unchanged	-0.4054	0.0257688	1.28625	down
neg_15	2-Chloro-L-phenylalanine	0.0196966	0.0218788	0.0169011	0.00793757	0.00640106	0.0066106	0.00648306	0.00796105	0.00789209	0.00756125	0.00825302	0.00872784	0.0072072	0.006979	0.0077872	0.00804013	0.00750624	0.00704063	0.00725951	0.00779899	0.00806936	0.00798234	0.00650595	0.00541262	0.00663493	0.00564708	0.00711398	0.00638697	0.0111722	0.00997193	0.00791211	0.00768517	0.00755551	0.00910501	0.00822094	0.00763037	-0.884304	0.0891587	1.10766	unchanged	0.00150228	0.993478	0.0204115	unchanged	0.110548	0.0758267	1.06308	unchanged
neg_16	Citric acid	0.0043783	0.00340496	0.00248527	0.00111425	0.00090907	0.00103057	0.00119491	0.000723984	0.00120401	0.000890871	0.000876153	0.00125446	0.00101828	0.00106779	0.000904388	0.00111942	0.000809986	0.000872622	0.00228636	0.00307599	0.00171312	0.00356071	0.000968987	0.00244183	0.00239503	0.00187841	0.000947562	0.000473471	0.00204193	0.00245352	0.00164788	0.0010226	0.00290193	0.00225094	0.00271587	0.00143566	0.0764056	0.867532	0.153135	unchanged	0.7298	0.0985024	0.945167	unchanged	1.04776	0.0190758	1.48199	up
neg_17	Biliverdin	0.000459874	0.000491238	0.000371029	0.000174126	0.000112144	0.000154952	0.000156067	0.000174014	0.000136684	0.000155334	0.000180111	0.000179661	0.000124775	0.000169059	0.000147404	0.000120423	0.000155312	0.000153589	0.000120994	0.000202343	0.000133617	0.000147622	0.000108714	0.000133265	0.000241763	0.000158649	0.000122164	0.000127477	0.000254193	0.000177976	0.000147065	8.96451e-05	0.00042679	0.000132929	0.000120001	0.000128801	-1.05865	0.0750568	1.13078	unchanged	0.140394	0.51331	0.387825	unchanged	0.263802	0.596635	0.3707	unchanged
neg_18	Uridine	1.84767e-05	1.90762e-05	1.37101e-05	5.06796e-06	4.92534e-06	7.35762e-06	5.92366e-06	7.55801e-06	5.83578e-06	6.85399e-06	7.51199e-06	6.62979e-06	5.97379e-06	6.09698e-06	5.70688e-06	4.7824e-06	6.12022e-06	5.50403e-06	5.60676e-06	5.83057e-06	6.79221e-06	5.55116e-06	4.51763e-06	4.54121e-06	5.64787e-06	4.67389e-06	3.75466e-06	3.49259e-06	7.06228e-06	5.60869e-06	4.14653e-06	3.00868e-06	4.66392e-06	4.4971e-06	3.92954e-06	3.85113e-06	-1.06307	0.0753156	1.16267	unchanged	-0.414795	0.0283021	1.0927	down	-0.504486	0.000366387	1.7332	down
neg_19	L-Tryptophan	7.59659e-07	1.04507e-06	3.21766e-07	1.48179e-07	5.28299e-07	2.1763e-07	1.21084e-06	4.01094e-06	2.04437e-07	1.99382e-07	5.30981e-08	1.95466e-06	1.50412e-07	1.51375e-07	7.86803e-08	4.20896e-07	0	1.26315e-07	7.77458e-08	4.59453e-06	4.82114e-07	7.00638e-06	2.60868e-06	1.99547e-06	8.04985e-06	9.92456e-07	1.81938e-06	0	1.64858e-07	9.3258e-08	4.9391e-07	3.38658e-07	5.88675e-06	4.04527e-07	7.21304e-06	1.7723e-06	2.47254	0.0854872	1.1513	unchanged	0.542742	0.693621	0.140734	unchanged	4.11812	0.0994678	1.15291	unchanged
neg_20	L-Phenylalanine	6.31168e-06	4.07069e-06	2.94854e-06	1.45125e-06	8.8454e-07	9.16834e-07	1.73644e-06	8.95226e-07	1.2536e-06	7.15632e-07	7.84678e-07	5.01989e-07	1.87501e-06	1.94713e-06	5.75173e-07	6.55683e-07	1.30033e-06	9.20836e-07	2.14401e-06	3.16877e-06	2.04131e-06	2.16319e-06	4.6348e-06	4.3446e-06	0.000157694	7.01167e-06	8.68956e-06	3.59599e-06	0.000119167	2.67542e-06	3.68497e-06	1.33209e-06	0.000567426	3.81275e-06	1.18773e-05	8.09171e-06	0.157515	0.757563	0.199774	unchanged	5.66552	0.147107	0.798753	unchanged	6.35693	0.34245	0.665604	unchanged
neg_21	N-Acetyl-L-leucine	8.19723e-06	9.22681e-06	5.63212e-06	2.39043e-06	2.0155e-06	2.43927e-06	3.2135e-06	3.40502e-06	3.96777e-06	3.19212e-06	3.35427e-06	3.10165e-06	2.62804e-06	2.93737e-06	2.13764e-06	3.79071e-06	2.14098e-06	1.71215e-06	4.56475e-06	6.17653e-06	2.89706e-06	2.09523e-06	3.44333e-06	6.63568e-06	3.21325e-05	6.65358e-06	8.0749e-06	7.14859e-06	4.12051e-05	5.61222e-06	5.92617e-06	1.3803e-06	0.00039337	3.79622e-06	7.7808e-06	5.71585e-06	-0.212138	0.661442	0.2738	unchanged	2.317	0.089828	0.954444	unchanged	4.76738	0.347523	0.659373	unchanged
neg_22	Pantothenate	0.000894741	0.000858208	0.000514678	0.000228517	0.00017802	0.000226434	0.000307259	0.000229307	0.000251859	0.000266756	0.000267235	0.000350993	0.000197439	0.000242308	0.000222397	0.000210314	0.000282201	0.000213951	0.000268349	0.000337584	0.00030177	0.000314356	0.000244248	0.000282526	0.00069585	0.000387492	0.000357561	0.000253606	0.000742769	0.000477761	0.000420622	0.000305796	0.000703152	0.000476541	0.000357205	0.000372598	-0.729956	0.210929	0.813078	unchanged	0.800725	0.047857	1.08537	up	0.945591	0.0138176	1.47055	up
neg_23	(+_-)-3-Methyl-2-oxovaleric acid sodium salt	6.06428e-05	6.91103e-05	4.71402e-05	1.78379e-05	1.75381e-05	1.80344e-05	1.37427e-05	1.09811e-05	1.69313e-05	1.00334e-05	1.42045e-05	1.8177e-05	1.55393e-05	2.62141e-05	2.16895e-05	1.52886e-05	2.57644e-05	2.60146e-05	2.26314e-05	4.0275e-05	2.71147e-05	4.15785e-05	1.46562e-05	1.30642e-05	1.14245e-05	6.26803e-06	4.57674e-06	2.45292e-06	8.0115e-06	8.81905e-06	1.05819e-05	6.70125e-06	8.92999e-06	2.27903e-05	9.10895e-06	9.87747e-06	-0.531612	0.309799	0.647298	unchanged	-1.01665	0.00324428	1.34676	down	-0.940774	0.00824915	1.47924	down
neg_24	D-Xylose	0.000718656	0.000947637	0.00053504	0.00018438	0.000205069	0.000129323	0.000134581	0.000174059	0.000315014	0.000225959	0.000148536	0.000215578	0.000238174	0.000120647	0.000250963	0.000188482	0.000100354	0.000146423	0.000251755	0.00025521	0.000257209	0.000340054	0.000156511	8.47028e-05	6.48871e-05	5.05795e-05	6.6748e-05	7.24619e-05	0.000114262	0.000120904	0.000199781	0.000198027	0.000126626	8.55772e-05	0.000116841	7.75739e-05	-1.01558	0.15899	0.914795	unchanged	-1.30906	0.00474557	1.37811	down	-0.377531	0.258924	0.666009	unchanged
neg_25	5,6,7,8-tetrahydro-2-Naphthoic Acid	7.63047e-05	7.62437e-05	8.08165e-05	3.09517e-05	1.58244e-05	2.7277e-05	2.67222e-05	2.84669e-05	3.79482e-05	2.75915e-05	2.32983e-05	3.04653e-05	4.21139e-05	4.87034e-05	3.31103e-05	3.14494e-05	6.18204e-05	3.59656e-05	3.62264e-05	4.07886e-05	2.70503e-05	3.01054e-05	1.77823e-05	3.44242e-05	5.1092e-05	3.95164e-05	3.51092e-05	3.04011e-05	6.49099e-05	5.17861e-05	3.9851e-05	2.69182e-05	5.39755e-05	3.39468e-05	3.39632e-05	2.96341e-05	-0.721975	0.160146	0.915488	unchanged	0.644755	0.024293	1.19637	up	-0.213828	0.367148	0.599478	unchanged
neg_26	Mucic acid	0.000537966	0.000545675	0.000405177	0.000186132	0.000175699	0.000119274	0.000106796	0.000190417	0.000216951	0.000214585	0.000181149	0.00017258	0.00022541	0.000188501	0.000221587	0.000166204	0.000192874	0.00025543	0.000204363	0.000192117	0.000222702	0.000219984	0.000160221	9.48284e-05	9.16104e-05	5.58851e-05	0.00015178	0.000141308	0.000237239	0.000168271	0.000214573	0.000222512	0.000199753	0.00017933	0.000189115	0.000161798	-0.848244	0.124238	0.999236	unchanged	-0.355448	0.23034	0.670404	unchanged	-0.0990289	0.408854	0.488445	unchanged
neg_27	3-Methylglutaric acid	1.75186e-05	1.57226e-05	1.28921e-05	4.89079e-06	3.71991e-06	4.08429e-06	4.38828e-06	5.26927e-06	5.6928e-06	4.87926e-06	4.63392e-06	7.88649e-06	5.00897e-06	5.51591e-06	4.50509e-06	4.88786e-06	4.90101e-06	4.41448e-06	7.99392e-06	4.57128e-06	5.96999e-06	7.7603e-06	5.61249e-06	3.09228e-06	4.39494e-06	2.36596e-06	3.04027e-06	2.37606e-06	4.8132e-06	3.93367e-06	4.92557e-06	3.90093e-06	5.03902e-06	4.01622e-06	4.51436e-06	3.21059e-06	-0.749142	0.189912	0.868803	unchanged	-0.64633	0.015754	1.20439	down	-0.191093	0.10089	0.959922	unchanged
neg_28	L-Ascorbic acid	0.000380115	0.000307616	0.000219533	0.000104284	9.10348e-05	9.57674e-05	0.000101588	0.000108749	0.000108132	0.000109906	0.000117483	0.000138965	9.16697e-05	9.38035e-05	9.37542e-05	0.000103735	0.000115916	9.32235e-05	0.000103243	0.000131055	0.000125778	9.6156e-05	8.57865e-05	8.70501e-05	0.000119107	8.39357e-05	9.88909e-05	8.09325e-05	0.000158517	0.00014049	0.000114397	0.000148609	0.000136578	0.000100444	8.62429e-05	0.000102099	-0.929761	0.119459	1.00545	unchanged	-0.00622697	0.972833	0.0182164	unchanged	0.217341	0.169891	0.868015	unchanged
neg_29	4-Nitrophenol	7.75961e-05	8.67226e-05	6.88588e-05	2.87234e-05	2.26387e-05	2.35346e-05	2.41267e-05	2.81698e-05	2.99719e-05	2.44334e-05	2.59348e-05	2.65599e-05	2.59656e-05	2.3154e-05	2.40414e-05	2.47284e-05	2.42005e-05	2.30369e-05	2.18538e-05	2.41369e-05	2.47924e-05	2.25025e-05	1.87388e-05	1.42176e-05	1.51931e-05	1.10812e-05	1.70527e-05	1.45157e-05	2.20498e-05	2.06203e-05	1.96689e-05	1.84755e-05	1.32122e-05	1.63157e-05	1.6513e-05	1.61172e-05	-1.28709	0.0533119	1.2448	unchanged	-0.663431	0.000944126	1.48603	down	-0.532958	0.000124592	1.81002	down
neg_30	p-Salicylic acid	1.94987e-05	1.57813e-05	1.37768e-05	7.70185e-06	5.00415e-06	4.74492e-06	3.04676e-06	3.38853e-06	4.21654e-06	3.40712e-06	2.89511e-06	3.56514e-06	5.99585e-06	5.86911e-06	2.59475e-06	3.93569e-06	3.71033e-06	4.56189e-06	1.12714e-05	4.37075e-06	5.41609e-06	4.9565e-06	3.40967e-06	5.29761e-06	5.17269e-06	4.20708e-06	2.71947e-06	1.9513e-06	5.14166e-06	3.79439e-06	4.24538e-06	4.4329e-06	5.00089e-06	2.81326e-06	4.75547e-06	1.5633e-06	-0.937671	0.0959687	1.03154	unchanged	0.163817	0.491412	0.414401	unchanged	-0.225346	0.420999	0.434818	unchanged
neg_31	7-DESHYDROXYPYROGALLIN-4-CARBOXYLIC ACID	0.00115566	0.000849641	0.000635217	0.000410361	5.77921e-05	2.62269e-05	2.82661e-05	3.20097e-05	3.0678e-05	2.80242e-05	3.28922e-05	3.36607e-05	0.000313237	0.000261919	4.4689e-05	6.20909e-05	0.000319028	0.000356949	0.000345868	8.8154e-05	0.000290403	5.95453e-05	0.000282304	0.00028176	3.47858e-05	2.74111e-05	2.26058e-05	1.89482e-05	3.85218e-05	3.03289e-05	0.00018002	0.0003016	5.63099e-05	4.70302e-05	0.000249109	0.000287411	-1.21756	0.167825	0.875195	unchanged	-0.104214	0.519622	0.34526	unchanged	-0.275987	0.599737	0.347093	unchanged
neg_32	Guanosine	0.00210976	0.00194846	0.00170282	0.000583501	0.000378472	0.000371145	0.000440511	0.000337019	0.000738256	0.000437281	0.000375123	0.00048373	0.00045603	0.000503357	0.000458433	0.000481286	0.000363223	0.000349459	0.000469542	0.000807137	0.000499359	0.000709415	0.000229189	0.000363085	0.000420271	0.000405757	0.000354945	0.000189938	0.000612784	0.000536085	0.000453441	0.000365327	0.000491073	0.000298621	0.000504195	0.000211171	-1.20477	0.104664	1.03236	unchanged	-0.158258	0.572386	0.28465	unchanged	-0.168534	0.403409	0.443914	unchanged
neg_33	Traumatic Acid	0.000635762	0.000877956	0.000542165	0.000172617	0.000243419	0.000166857	0.000162276	0.000103271	0.000160786	0.000140999	8.79626e-05	0.000162542	8.89779e-05	0.00013027	0.000157729	0.00010902	5.73481e-05	7.16637e-05	8.26009e-05	0.000313755	0.00012912	0.000103258	5.92962e-05	8.50572e-05	7.97264e-05	5.56579e-05	5.68098e-05	3.02495e-05	9.93646e-05	7.56428e-05	0.000111127	2.9714e-05	0.000168498	4.34129e-05	4.7104e-05	1.82906e-05	-1.77117	0.047252	1.23136	down	-1.04103	0.00217232	1.37566	down	-0.556599	0.277022	0.666004	unchanged
neg_34	Ginkgoic acid	0.000309768	0.000220085	0.000266481	2.69757e-05	0.000171	9.45653e-05	7.19789e-05	0.000172338	7.88032e-05	0.000190397	0.00013898	9.20415e-05	5.11434e-05	0.000146434	0.000369261	4.24561e-05	0.000156675	0.000314203	6.05296e-05	0.000288928	7.28689e-05	0.000496781	0.000674941	0.000272898	0.000101693	2.21494e-05	2.21172e-05	4.54224e-05	4.74898e-05	5.1539e-05	0.000303073	7.9614e-05	0.000355197	0.000494788	4.55063e-05	0.000203563	0.777843	0.266434	0.66381	unchanged	-1.35825	0.0129772	1.25471	down	0.456031	0.470445	0.381882	unchanged
neg_35	9(S)-HOTrE	0.00537318	0.00579803	0.00284196	0.00223624	0.00279965	0.000596973	0.000935372	0.00250747	0.00164562	0.00176408	0.00132742	0.00137067	0.000613421	0.000412138	0.00131975	0.000616903	0.000269847	0.000449463	0.000235515	0.000533573	0.000654232	0.000430657	0.000518221	0.000106687	6.79326e-05	3.76131e-05	0.000200709	0.000345995	0.000135583	0.000113872	0.000143559	0.000185958	0.000185427	3.68504e-05	7.28256e-05	4.29514e-05	-2.98648	0.0160514	1.44985	down	-3.40487	0.000945433	1.57017	down	-2.46331	0.0201377	1.41871	down
neg_36	Acetyl-L-tyrosine	6.10924e-05	5.11781e-05	2.88489e-05	1.31364e-05	1.80209e-05	1.52045e-05	2.15303e-05	1.20709e-05	1.26347e-05	1.27667e-05	1.35946e-05	1.75216e-05	9.09234e-06	1.22467e-05	1.68659e-05	1.13461e-05	1.65046e-05	8.60647e-06	2.12442e-05	2.61779e-05	1.361e-05	2.41544e-05	1.42875e-05	4.10628e-05	0.00030861	3.6622e-05	4.49163e-05	1.68066e-05	0.000253011	3.05159e-05	2.23293e-05	2.56048e-05	0.000528377	2.24933e-05	2.76445e-05	3.82339e-05	-0.415797	0.423665	0.466826	unchanged	2.9377	0.117857	0.86318	unchanged	3.15422	0.292227	0.728595	unchanged
neg_37	trans-Cinnamic acid	5.325e-05	5.9734e-05	4.80387e-05	1.76336e-05	1.46417e-05	1.98689e-05	1.68025e-05	1.62124e-05	1.68288e-05	1.9667e-05	1.92511e-05	2.00276e-05	1.51888e-05	2.07715e-05	1.50969e-05	1.78703e-05	1.59008e-05	1.69635e-05	1.86671e-05	4.10541e-05	1.75122e-05	1.68385e-05	1.92272e-05	3.84506e-05	0.000132409	3.76799e-05	3.69561e-05	3.27231e-05	0.000128133	3.22782e-05	3.68285e-05	9.48552e-06	0.00030851	3.90244e-05	4.05179e-05	3.25938e-05	-0.490291	0.312131	0.637425	unchanged	1.87911	0.0606698	1.03559	unchanged	2.19768	0.246411	0.798011	unchanged
neg_38	2,2'-(3-methylcyclohexane-1,1-diyl)diacetic acid	0.000113814	0.000139747	0.00048469	4.12008e-05	6.05645e-05	4.99973e-05	4.52766e-05	4.77833e-05	7.77675e-05	6.94241e-05	5.61359e-05	5.42854e-05	4.01729e-05	5.5442e-05	3.59669e-05	2.78373e-05	2.95993e-05	4.16743e-05	3.05657e-05	5.79794e-05	3.7522e-05	7.39429e-05	1.07978e-05	2.47409e-05	2.95193e-05	1.78126e-05	2.15191e-05	1.32322e-05	2.5426e-05	2.92675e-05	1.86489e-05	1.85379e-05	1.90546e-05	1.05942e-05	2.11017e-05	8.50426e-06	-1.9178	0.176494	0.960148	unchanged	-1.3583	0.000370726	1.55243	down	-1.25824	0.00148831	1.65519	down
neg_39	DL-2-hydroxy stearic acid	0.000622462	0.000571368	0.000532379	0.000192168	0.000153259	0.000155093	0.000150447	0.000197072	0.000168865	0.000175783	0.000188743	0.000198057	0.000141094	0.000140887	0.00016324	0.000162388	0.000148414	0.000152738	0.000149925	0.000144526	0.000153315	0.000160328	0.000145403	9.92721e-05	9.87696e-05	8.22241e-05	0.000109704	9.9189e-05	0.000152429	0.000156999	0.000127665	0.000127437	0.000112841	0.000169415	0.000104105	0.000112181	-1.3847	0.0556213	1.24194	unchanged	-0.625638	0.00246229	1.39736	down	-0.270014	0.0425982	1.24135	down
neg_40	Adenosine	0.003135	0.00294857	0.00242194	0.000851129	0.000610422	0.000615188	0.000387736	0.000544097	0.00119864	0.000680993	0.000570323	0.000717218	0.000711381	0.000708559	0.000676971	0.000688841	0.000528071	0.00045483	0.000814737	0.0013744	0.000879943	0.00145032	0.000438781	0.000673006	0.000663629	0.000585136	0.000572492	0.000339103	0.000983763	0.000995004	0.000977776	0.000715954	0.00165338	0.000651466	0.000956731	0.000379776	-0.910134	0.160267	0.889185	unchanged	0.0140509	0.966294	0.0319404	unchanged	0.501461	0.206187	0.875598	unchanged
neg_41	Abu-HoPhe-OH	9.54759e-05	0.00010413	8.05564e-05	3.35219e-05	2.24625e-05	3.77031e-05	3.31922e-05	3.64554e-05	5.06852e-05	4.01868e-05	3.20212e-05	3.66361e-05	4.89557e-05	5.22138e-05	5.00907e-05	6.10595e-05	5.45057e-05	2.82805e-05	3.10786e-05	4.381e-05	3.6123e-05	3.70793e-05	1.40068e-05	3.41551e-05	8.57005e-05	5.45559e-05	3.08133e-05	2.47082e-05	5.51362e-05	4.29339e-05	2.97803e-05	1.10682e-05	5.52143e-05	2.10962e-05	2.59907e-05	1.88387e-05	-0.929744	0.0967095	1.05122	unchanged	0.358608	0.291409	0.586041	unchanged	-0.865342	0.0177996	1.29738	down
neg_42	12-OPDA	0.000559962	0.000555715	0.000269118	0.000140644	0.000113146	8.9614e-05	0.000164686	0.000199664	0.000212337	0.000214756	0.00014796	0.000163634	0.000174935	0.000146296	0.000206452	0.00020768	5.39569e-05	5.88419e-05	8.67128e-05	0.000125476	8.88003e-05	6.19002e-05	5.29299e-05	4.43875e-05	7.11091e-05	6.70938e-05	8.51925e-05	8.7008e-05	0.000138001	8.54006e-05	0.000102568	3.86457e-05	0.000122768	1.56483e-05	7.03235e-05	1.42152e-05	-1.90892	0.0635011	1.16879	unchanged	-1.0471	0.000126201	1.52784	down	-1.21973	0.0427483	1.13884	down
neg_43	Nicotinamide Adenine Dinucleotide Phosphate (NADP+)	0.000834088	0.000861122	0.000485281	0.000184358	0.000423046	0.000243224	0.000421408	0.000434966	0.000494876	0.000726175	0.000616287	0.000708014	0.000228426	0.000220708	0.00043635	0.000401985	0.000149011	0.000356482	0.000416711	0.000358345	0.000557951	0.000403079	0.000660795	0.00039999	0.000786676	0.000391214	0.000412137	0.00054572	0.000872112	0.0008047	0.000731236	0.00069646	0.00116112	0.00111736	0.000469464	0.000643348	-0.116037	0.767612	0.259053	unchanged	0.164492	0.522762	0.348531	unchanged	1.42639	0.00483356	1.5598	up
neg_44	()13-HODE	0.0129982	0.00724628	0.00857971	0.00403238	0.00181106	0.00111494	0.00102439	0.0011935	0.00290225	0.0013943	0.0010685	0.00115632	0.0028725	0.0026063	0.00182796	0.00258005	0.000653521	0.000684365	0.002498	0.00182486	0.00200879	0.00188148	0.000436487	0.000664139	0.000521583	0.000754867	0.000553861	0.000465966	0.00100377	0.0010095	0.00104241	0.000943048	0.000706975	0.000172345	0.000770556	0.000189223	-1.94182	0.062495	1.17209	unchanged	-1.01997	0.0539018	1.02643	unchanged	-1.55331	0.0274257	1.30023	down
neg_45	Erbstatin Analog	1.88517e-05	1.62762e-05	1.40469e-05	7.34017e-06	7.63095e-06	6.61277e-06	1.26383e-05	7.62567e-06	1.17061e-05	1.16963e-05	1.12996e-05	1.27399e-05	5.46865e-06	5.88886e-06	6.77539e-06	9.21434e-06	3.89715e-06	5.68341e-06	7.69949e-06	6.29189e-06	6.73962e-06	6.21263e-06	3.72262e-06	6.56588e-06	6.21847e-06	5.18088e-06	4.46111e-06	2.83809e-06	8.29592e-06	5.39866e-06	4.70879e-06	6.21997e-06	5.91402e-06	3.26788e-06	7.66324e-06	4.06957e-06	-0.926358	0.0480029	1.23262	down	-1.06359	0.000259362	1.48286	down	-0.21371	0.404469	0.367682	unchanged
neg_46	DL-Benzylsuccinic acid	7.12147e-05	6.70359e-05	8.76195e-05	1.74266e-05	1.17822e-05	2.27301e-05	2.66705e-05	9.72331e-06	1.38001e-05	1.24911e-05	1.42092e-05	1.57091e-05	1.85594e-05	2.21024e-05	1.18966e-05	1.63567e-05	1.31776e-05	1.35084e-05	2.19576e-05	3.87427e-05	1.77393e-05	3.16364e-05	1.39847e-05	1.80992e-05	3.24782e-05	4.19494e-05	1.45495e-05	8.69983e-06	2.74168e-05	2.60977e-05	2.08372e-05	9.91691e-06	2.05689e-05	1.14546e-05	6.35807e-05	1.45431e-05	-0.966579	0.156173	0.94602	unchanged	0.70724	0.115818	0.924595	unchanged	0.559587	0.406226	0.628644	unchanged
neg_47	Confertifoline	5.59355e-05	6.32781e-05	4.67979e-05	2.11456e-05	1.53178e-05	1.73259e-05	1.63555e-05	1.98486e-05	1.79999e-05	1.81864e-05	1.93819e-05	1.91296e-05	1.61741e-05	1.68147e-05	1.72212e-05	1.68387e-05	1.63906e-05	1.49801e-05	1.39324e-05	1.52995e-05	1.61396e-05	1.47098e-05	1.22054e-05	1.02491e-05	1.2634e-05	1.05433e-05	1.34269e-05	1.03973e-05	1.55777e-05	1.46239e-05	1.14673e-05	1.26852e-05	1.00204e-05	1.44518e-05	1.04686e-05	1.08042e-05	-1.41311	0.0458052	1.27609	down	-0.522553	0.00047893	1.52178	down	-0.493698	0.000353448	1.79531	down
neg_48	13-Acetyl-9-Dihydrobaccatin III	0.000171375	0.000227643	0.000373125	7.86261e-05	2.84948e-05	4.59701e-05	2.96057e-05	2.6993e-05	3.21377e-05	3.06396e-05	2.33226e-05	3.27737e-05	9.95456e-05	9.83696e-05	4.22887e-05	3.46112e-05	0.000140393	0.000112329	0.000144219	0.000183176	8.61434e-05	0.000306955	0.000124377	0.00015616	0.000110759	6.51357e-05	3.82514e-05	3.05819e-05	9.0156e-05	5.42651e-05	6.30119e-05	3.74467e-05	0.00100882	8.3915e-05	9.63734e-05	6.05867e-05	0.113595	0.843882	0.0967018	unchanged	1.14908	0.0362963	1.15306	up	1.35578	0.42404	0.564879	unchanged
neg_49	Valeroyl Salicylate	8.15271e-05	0.00016547	8.18159e-05	2.01996e-05	1.9183e-05	3.26539e-05	1.28341e-05	1.2288e-05	6.28956e-05	2.65041e-05	2.6702e-05	3.14518e-05	3.85316e-05	2.2675e-05	2.71131e-05	1.69522e-05	1.87854e-05	2.65995e-05	4.84809e-05	3.29782e-05	4.2153e-05	2.4476e-05	9.63604e-06	3.1742e-05	1.58042e-05	1.98284e-05	9.64307e-06	9.35857e-06	1.42687e-05	3.96281e-05	3.16649e-05	1.53977e-05	2.88722e-05	7.64128e-06	1.93206e-05	6.74047e-06	-1.08112	0.189718	0.871227	unchanged	-0.669956	0.259669	0.611549	unchanged	-0.458531	0.229352	0.705634	unchanged
neg_50	Quercetin	0.00166526	0.00139417	0.00127199	0.00054531	0.000135686	0.000279097	5.15828e-05	6.39022e-05	2.82268e-05	4.9141e-05	4.38185e-05	2.68667e-05	0.000656649	0.000594518	0.000205474	0.0001952	0.000751445	0.000728245	0.00060324	0.0008944	0.000553248	0.000975722	0.000678466	0.000567392	0.000719848	0.000672198	0.000229043	0.000127228	0.000791294	0.000425581	0.000737311	0.000646464	0.00100342	0.000737244	0.000845863	0.000857702	-0.308611	0.556534	0.380841	unchanged	3.49204	0.0102881	1.39424	up	0.624557	0.0436742	1.18651	up
neg_51	4-Hydroxycinnamyl aldehyde	2.02494e-05	1.11168e-05	0	2.58149e-06	8.83701e-07	0	0	0	0	0	0	0	5.61267e-06	7.40062e-06	8.17609e-06	7.70632e-06	7.25538e-06	0	0	0	0	0	0	0	0	0	0	0	0	0	0	0	0	0	0	1.54896e-07	#DIV/0!	0.144694	0.897085	unchanged	0		0	unchanged	-7.8666	0.00498029	1.67632	down
neg_52	DIHYDRO--TUBAIC ACID	2.40062e-05	2.80069e-05	2.24976e-05	1.00837e-05	7.75317e-06	8.41633e-06	8.0773e-06	1.01678e-05	9.69716e-06	8.4655e-06	9.92482e-06	9.99598e-06	7.99396e-06	8.18346e-06	9.47072e-06	8.41437e-06	7.96478e-06	7.34572e-06	7.00938e-06	7.52612e-06	7.52553e-06	6.47047e-06	5.01211e-06	5.04166e-06	6.59135e-06	5.33222e-06	6.51367e-06	5.14092e-06	8.52308e-06	7.16628e-06	5.56519e-06	5.83328e-06	4.53438e-06	6.66565e-06	5.67119e-06	3.93082e-06	-1.38486	0.0371113	1.32493	down	-0.520529	0.00135589	1.43322	down	-0.616639	0.000246508	1.73305	down
neg_53	Gamma-Glu-Leu	0.000356125	0.000267216	0.000299378	8.62002e-05	6.14847e-05	6.87957e-05	6.624e-05	5.06192e-05	0.000108466	7.40199e-05	5.71321e-05	7.2337e-05	0.000123295	0.000138926	7.64338e-05	7.77072e-05	5.12855e-05	6.50561e-05	9.47552e-05	0.000147774	7.65971e-05	0.000100017	2.81069e-05	6.33213e-05	5.0081e-05	6.39193e-05	3.77265e-05	2.23968e-05	7.27474e-05	6.18415e-05	5.24029e-05	4.5741e-05	5.46652e-05	2.95899e-05	5.85531e-05	2.10004e-05	-1.15784	0.113501	1.01316	unchanged	-0.474089	0.105652	0.8026	unchanged	-1.02403	0.0224011	1.34581	down
neg_54	9,10-DiHOME	0.00163657	0.00141592	0.00116124	0.000398495	0.000247038	0.000326854	0.000254528	0.00024287	0.000459156	0.00033341	0.000205934	0.000313346	0.000541595	0.000517789	0.000305148	0.000419363	0.000233984	0.000171789	0.000301525	0.000380207	0.000260641	0.000269533	0.000114659	0.00014864	0.000195146	0.000185473	0.00017057	0.000131389	0.000271012	0.000257414	0.000164954	0.000108631	0.000118915	9.70831e-05	0.000153347	0.000108514	-1.81374	0.0560718	1.21576	unchanged	-0.579182	0.0477797	1.01597	down	-1.54297	0.0112136	1.52588	down
neg_55	Acetylvalerenolic acid	5.10461e-05	4.80975e-05	3.38618e-05	1.8249e-05	1.55082e-05	2.09973e-05	2.2811e-05	4.08561e-05	3.22208e-05	2.96199e-05	3.2543e-05	3.25804e-05	1.41895e-05	3.26605e-05	2.26069e-05	2.06036e-05	8.03154e-06	1.02785e-05	7.81008e-06	1.87646e-05	6.32057e-06	2.77188e-06	3.23629e-06	7.32189e-06	1.07927e-05	7.95063e-06	5.56157e-06	5.08386e-06	1.27845e-05	1.39409e-05	4.96142e-06	1.9268e-06	1.62528e-06	9.32344e-07	1.5127e-06	3.24944e-06	-2.02213	0.0118247	1.45721	down	-1.76435	3.19007e-05	1.61053	down	-2.9312	0.00791482	1.60317	down
neg_56	7-Oxo-11-dodecenoic acid	0.000223902	0.000159435	0.00012586	7.13345e-05	3.68501e-05	2.32866e-05	1.79137e-05	2.33065e-05	6.63486e-05	2.81547e-05	2.26651e-05	2.47813e-05	3.16693e-05	4.53821e-05	3.46434e-05	3.73041e-05	1.05381e-05	1.2923e-05	3.11414e-05	2.08945e-05	2.32345e-05	3.00036e-05	6.44899e-06	7.64169e-06	5.418e-06	8.95328e-06	6.7353e-06	5.78061e-06	1.06496e-05	9.41304e-06	7.32699e-06	7.52849e-06	5.55336e-06	2.72853e-06	5.8692e-06	1.96036e-06	-2.4242	0.0400315	1.27099	down	-1.96399	0.026111	1.21119	down	-2.47746	0.00852125	1.56511	down
neg_57	Pleurotin	7.43302e-06	4.1441e-06	2.24063e-06	1.72424e-06	6.77026e-07	1.02042e-06	1.08136e-06	3.74499e-07	4.71085e-07	1.46681e-07	1.15837e-06	1.7514e-06	0	1.21512e-06	2.88725e-07	0	0	4.92511e-07	3.37215e-07	2.36491e-06	1.23897e-07	1.0041e-06	7.99088e-07	1.56258e-06	1.15746e-05	1.79027e-06	1.64937e-06	3.40604e-07	9.65613e-06	1.24977e-06	2.20405e-06	0	3.0455e-05	3.37005e-06	3.10381e-06	1.06766e-06	-1.47728	0.142516	0.875827	unchanged	2.39771	0.136872	0.821334	unchanged	4.33178	0.240387	0.806821	unchanged
neg_58	Fisetin	0.000549637	0.000654385	0.000850214	0.000176834	0.000124017	0.000232401	0.00026436	0.000126923	0.000150355	0.000151923	0.000161906	0.000174826	0.000189262	0.000227866	0.000149124	0.000194081	0.000150451	0.000135811	0.000229444	0.000399693	0.000178731	0.000314828	0.000119806	0.00018432	0.000364476	0.000446758	0.000186052	0.00010771	0.000337327	0.000318952	0.000263073	0.000128117	0.000253705	0.000148354	0.000715644	0.000186493	-0.858748	0.179641	0.900499	unchanged	0.773566	0.063144	1.06822	unchanged	0.695911	0.283546	0.783101	unchanged
neg_59	Ala Tyr Ile Asp	0.000464193	0.000460054	0.000305511	0.000143961	0.000135121	0.000154968	0.000177993	0.000171344	0.00015214	0.0001568	0.000185323	0.000197291	0.000109756	0.00013009	0.000131016	0.000104622	0.000145906	0.000128133	0.000104458	0.00016576	0.000135746	0.000154364	9.89672e-05	0.000125907	0.000250551	0.00015363	0.000144114	0.000118437	0.000253335	0.000179844	0.000132866	8.84624e-05	0.000271365	0.000151939	0.000111196	0.000149119	-1.08335	0.0701837	1.14693	unchanged	0.0795694	0.69838	0.218504	unchanged	0.271861	0.37308	0.564693	unchanged
neg_60	Argininosuccinic acid	4.63521e-05	4.49665e-05	3.3875e-05	1.88076e-05	7.86312e-06	1.34945e-05	7.40593e-06	1.65087e-05	1.4169e-05	1.04546e-05	1.26319e-05	1.3639e-05	1.90948e-05	2.44341e-05	1.69141e-05	1.31738e-05	3.40303e-05	1.74328e-05	1.67766e-05	1.83356e-05	1.52173e-05	1.45573e-05	1.33381e-05	2.32948e-05	4.02387e-05	2.56795e-05	1.60721e-05	1.60584e-05	4.43941e-05	2.26804e-05	2.53324e-05	7.39519e-06	7.21979e-05	1.45419e-05	1.68261e-05	1.55365e-05	-0.70384	0.177976	0.851945	unchanged	1.14226	0.0276571	1.19035	up	0.279608	0.675334	0.286175	unchanged
neg_61	Glutathione	0.00353333	0.0037187	0.0024227	0.00102934	0.000589426	0.000663502	0.00172346	0.000576073	0.00106328	0.000796442	0.000781368	0.00108108	0.000904042	0.00104906	0.00089952	0.00108211	0.000619763	0.000453646	0.000762211	0.00127048	0.000725225	0.000663993	0.000753546	0.000727334	0.00231162	0.00189732	0.00106736	0.000457506	0.00240247	0.0012778	0.00126499	0.000528533	0.00329956	0.000514266	0.000864078	0.000339218	-1.28618	0.100339	1.05464	unchanged	0.644649	0.149671	0.824684	unchanged	0.443517	0.543728	0.448667	unchanged
neg_62	Glutathione, oxidized	0.00655763	0.00533552	0.0059094	0.000531095	0.000253519	0.00167362	0.00149802	0.000463954	0.00218076	0.000374279	0.000582744	0.000816261	0.00286405	0.00290167	0.00117967	0.00322692	0.00171375	0.00191649	0.00454109	0.00685606	0.00394717	0.00596935	0.00137064	0.00324291	0.00426813	0.00423958	0.00241188	0.000756237	0.00513087	0.00558442	0.00619394	0.00493814	0.0129971	0.0037125	0.00664998	0.00156562	0.355777	0.522412	0.387492	unchanged	1.92023	0.0121059	1.31273	up	1.38535	0.0664895	1.23284	unchanged
neg_63	Phenylpropiolic acid	7.26496e-05	4.92889e-05	3.54041e-05	2.23671e-05	3.53435e-06	1.96361e-06	2.32322e-06	2.0071e-06	3.77394e-06	2.84172e-06	3.03817e-06	3.02253e-06	2.09725e-05	1.76578e-05	1.88051e-06	3.7724e-06	2.02648e-05	2.4262e-05	2.36044e-05	5.44368e-06	2.01454e-05	4.35777e-06	1.96556e-05	2.03361e-05	3.26193e-06	2.20547e-06	7.09674e-07	6.34052e-07	1.39236e-06	1.18025e-06	1.25938e-05	1.87324e-05	4.29469e-06	2.69247e-06	1.39153e-05	1.80005e-05	-0.985444	0.24034	0.748733	unchanged	-0.857867	0.0290103	1.11506	down	-0.338653	0.53305	0.411472	unchanged
neg_64	N-Alpha-acetyllysine	0.000189792	0.000184343	0.000153549	5.43574e-05	4.84602e-05	4.17559e-05	3.58145e-05	3.51634e-05	6.26852e-05	4.90612e-05	3.75295e-05	4.61161e-05	5.86248e-05	6.69919e-05	4.83748e-05	3.77118e-05	2.91327e-05	3.97796e-05	4.52519e-05	7.4547e-05	4.75514e-05	5.95111e-05	2.24153e-05	3.18596e-05	1.91529e-05	2.1917e-05	2.18619e-05	1.51685e-05	3.60169e-05	2.91039e-05	3.12206e-05	2.79205e-05	2.77434e-05	2.09463e-05	2.88713e-05	1.527e-05	-1.25774	0.0754798	1.12555	unchanged	-0.895186	0.00383042	1.327	down	-0.884789	0.0116537	1.46988	down
neg_65	Unoprostone	0.00107476	0.000867394	0.000677718	0.000280951	0.000212629	0.000167514	0.00020648	0.000223935	0.000342613	0.000248854	0.000225829	0.000212194	0.000284335	0.000327536	0.000228594	0.000310604	0.000166613	0.000143781	0.00017331	0.000201293	0.000163534	0.000163828	8.21475e-05	0.000116781	0.00015824	0.000137068	0.00012712	8.58658e-05	0.000196319	0.000168992	0.000137325	7.49447e-05	0.00011751	7.34011e-05	0.000112028	6.48566e-05	-1.86469	0.0509755	1.2332	unchanged	-0.740822	0.0041875	1.31832	down	-1.33313	0.00390419	1.58475	down
neg_66	C75	7.36941e-05	6.28238e-05	6.17718e-05	2.27066e-05	1.73979e-05	1.74024e-05	1.63024e-05	2.05736e-05	2.0902e-05	1.86247e-05	1.95499e-05	2.05639e-05	1.77188e-05	1.62159e-05	1.82115e-05	1.80365e-05	1.61756e-05	1.84665e-05	1.82064e-05	1.88315e-05	1.81617e-05	1.8026e-05	1.42831e-05	1.21712e-05	1.53754e-05	1.32246e-05	1.71987e-05	1.18832e-05	2.03804e-05	1.77102e-05	1.5542e-05	1.4988e-05	1.42359e-05	1.56301e-05	1.51206e-05	1.37547e-05	-1.35962	0.0584937	1.22455	unchanged	-0.28285	0.0457516	1.06045	down	-0.231712	0.000663238	1.60923	down
neg_67	()Abscisic Acid	0.000246078	0.000248055	0.000134142	6.56026e-05	5.8909e-05	7.38652e-05	0.000106337	8.51572e-05	8.42629e-05	8.27794e-05	9.41433e-05	0.000107855	6.08649e-05	9.06073e-05	8.44911e-05	7.58306e-05	6.93167e-05	6.86143e-05	7.95336e-05	0.000370051	7.44876e-05	8.68086e-05	0.000163981	0.000213206	0.000790885	0.000212309	0.000300128	0.000220399	0.00114274	0.000285144	0.000547135	5.21612e-05	0.00256279	0.000372067	0.000316332	0.000364582	0.25733	0.660212	0.307247	unchanged	2.39662	0.0525252	1.0828	unchanged	3.22844	0.157527	0.949792	unchanged
neg_68	Palmitoleoyl 3-carbacyclic Phosphatidic Acid	7.39767e-06	2.21869e-06	1.08999e-05	1.21241e-06	1.71663e-06	2.04826e-06	1.11375e-06	1.88174e-06	8.74263e-07	7.64605e-07	0	1.72509e-06	1.52384e-06	6.26452e-07	7.95405e-07	6.74969e-07	9.00812e-07	0	4.68718e-09	0	1.8355e-06	5.4393e-09	6.54475e-07	1.35744e-06	0	0	0	0	0	0	0	0	0	4.33941e-07	0	5.21497e-07	-2.72438	0.0768409	1.19269	unchanged	#DIV/0!	0.0129657	1.33547	down	-2.24256	0.0315941	1.33802	down
neg_69	Asn-Nap-OH	5.43596e-05	5.93817e-05	3.08392e-05	2.00708e-05	1.40028e-05	1.64964e-05	1.16097e-05	1.95532e-05	1.58974e-05	1.44696e-05	1.9449e-05	1.83535e-05	6.97923e-06	1.0264e-05	1.05363e-05	8.85843e-06	1.23717e-05	1.26666e-05	6.50994e-06	9.14559e-06	9.17881e-06	8.30459e-06	7.58361e-06	7.43783e-06	1.01527e-05	4.33473e-06	7.23451e-06	8.05644e-06	1.11378e-05	8.76691e-06	8.12678e-06	4.59832e-06	7.74842e-06	8.78677e-06	4.3514e-06	9.71172e-06	-2.01867	0.028882	1.35263	down	-0.999508	0.000565355	1.50066	down	-0.509565	0.0360813	1.25599	down
neg_70	QUINALIZARIN	0.000294826	0.000245302	0.000214745	9.52092e-05	2.82801e-05	5.13893e-05	1.16431e-05	1.61002e-05	9.88944e-06	1.30834e-05	1.48503e-05	9.64392e-06	9.27398e-05	8.47221e-05	3.56959e-05	3.64028e-05	9.80791e-05	9.96222e-05	8.11978e-05	0.000112956	7.88937e-05	0.000131172	8.85688e-05	7.05425e-05	7.90659e-05	7.53823e-05	2.99911e-05	1.98574e-05	8.88723e-05	4.51601e-05	8.33568e-05	7.4127e-05	0.000101362	8.08652e-05	8.57075e-05	9.23127e-05	-0.722863	0.240114	0.758406	unchanged	2.16942	0.0130122	1.36043	up	0.211082	0.399558	0.515594	unchanged
neg_71	N-Acetyl-D-phenylalanine	7.50053e-05	4.92624e-05	4.04153e-05	1.69107e-05	1.05764e-05	1.36808e-05	2.14518e-05	1.16374e-05	1.59978e-05	1.16812e-05	1.08286e-05	1.2215e-05	2.39935e-05	2.23802e-05	1.11431e-05	1.43564e-05	1.74191e-05	1.05141e-05	2.77684e-05	3.61993e-05	2.66326e-05	2.29217e-05	6.99573e-05	6.72069e-05	0.00184172	0.000100737	0.000150607	6.08146e-05	0.00154317	4.0637e-05	5.27285e-05	1.71351e-05	0.00646848	5.10651e-05	0.000208385	0.000133546	0.284284	0.592231	0.325536	unchanged	5.47885	0.133943	0.828658	unchanged	6.11786	0.333089	0.678206	unchanged
neg_72	Maleic acid	0.000483602	0.000350837	0.000333103	0.000145583	1.01281e-05	5.03416e-06	4.72917e-07	1.60676e-06	1.7665e-06	1.51647e-06	1.80825e-06	1.39081e-06	0.00016843	0.000152496	1.05585e-05	2.13467e-05	0.000135201	0.00015064	0.000200063	1.74442e-05	0.00019751	1.33353e-05	0.000138499	0.00017242	1.36364e-06	9.94189e-07	1.59528e-07	2.0349e-07	5.55791e-07	2.11779e-06	0.000100536	0.000184622	3.07855e-06	3.63477e-06	0.000125533	0.000142658	-0.845391	0.302426	0.679329	unchanged	-0.666429	0.187226	0.713462	unchanged	-0.189485	0.762174	0.220709	unchanged
neg_73	D-Lactic acid	0.000139977	0.00010213	9.24382e-05	2.7676e-05	2.44209e-05	2.33332e-05	3.49828e-05	2.73221e-05	3.82387e-05	2.65151e-05	2.61756e-05	3.81856e-05	4.91713e-05	3.54577e-05	2.57016e-05	3.56411e-05	2.53971e-05	2.36579e-05	5.8731e-05	5.73309e-05	5.61767e-05	5.67001e-05	2.87723e-05	3.29215e-05	6.81174e-05	4.48948e-05	2.70584e-05	1.85437e-05	6.49354e-05	4.27028e-05	4.55008e-05	4.58075e-05	5.98337e-05	4.3458e-05	4.59624e-05	2.90871e-05	-0.496344	0.384517	0.583634	unchanged	0.476055	0.190247	0.752014	unchanged	0.467413	0.0514327	1.1739	unchanged
neg_74	2-Hydroxycinnamic acid	0.00510546	0.00800639	0.00623982	0.00084845	0.00248005	0.00276352	0.00187663	0.00235935	0.00271991	0.00265871	0.00258831	0.00247697	0.000813699	0.000518441	0.00171192	0.00207889	0.000778646	0.000344835	0.00164326	0.0036348	0.00197331	0.00398908	0.000510412	0.000535965	0.00293511	0.00224073	0.00236603	0.00184687	0.00408195	0.00331628	0.00272351	0.000639157	0.00404667	0.00369637	0.00227711	0.000392587	-1.0502	0.118075	0.997614	unchanged	0.193502	0.360293	0.528779	unchanged	1.14099	0.108709	1.03448	unchanged
neg_75	L-Serine	2.46779e-05	3.3732e-05	1.83809e-05	9.50503e-06	6.42044e-06	8.75844e-06	6.11555e-06	1.34789e-05	9.562e-06	9.45832e-06	1.31592e-05	9.55067e-06	7.86656e-06	9.23472e-06	7.89213e-06	8.25937e-06	1.1068e-05	8.37581e-06	4.16776e-06	4.98423e-06	7.85839e-06	3.45526e-06	6.4057e-06	1.41854e-06	6.24788e-07	4.94183e-07	2.2914e-06	5.27076e-06	2.30399e-06	2.1249e-06	3.63435e-06	5.68952e-06	1.96055e-06	2.8171e-06	1.84643e-06	2.18428e-06	-1.84276	0.0381565	1.30734	down	-2.2258	0.000241232	1.54899	down	-1.53915	2.78543e-05	1.82239	down
neg_76	9-OxoOTrE	0.000383774	0.000435735	0.000179989	0.000147961	0.00020149	0.000114374	0.000141491	0.00017924	0.000189769	0.000188873	0.000169744	0.000160889	7.7198e-05	9.33486e-05	0.00018339	0.000152705	3.2223e-05	4.55367e-05	5.45151e-05	9.05329e-05	4.96633e-05	3.4896e-05	4.81945e-05	2.74105e-05	6.34538e-05	5.08408e-05	6.52023e-05	8.13279e-05	0.000110733	7.81071e-05	6.61813e-05	2.59138e-05	5.29888e-05	1.40012e-05	1.273e-05	1.93905e-05	-2.26136	0.0156424	1.44919	down	-1.19573	7.19449e-06	1.62149	down	-1.61183	0.0431101	1.21473	down
neg_77	()12,13-DiHOME	0.000642726	0.000471832	0.000375	0.000181653	8.35645e-05	0.000119764	0.000107615	0.000116696	0.000196856	0.000123322	8.82713e-05	0.000124676	0.000193744	0.000197387	0.000121784	0.000244209	0.000104184	6.51337e-05	0.000129383	0.000123286	0.000101689	8.98997e-05	4.79127e-05	4.80915e-05	9.00744e-05	0.000103679	6.73495e-05	6.52215e-05	0.000146756	0.000102592	7.26653e-05	4.68603e-05	5.59578e-05	4.283e-05	5.84124e-05	4.40382e-05	-1.79481	0.056978	1.19893	unchanged	-0.395877	0.151913	0.722614	unchanged	-1.53019	0.0142401	1.45122	down
neg_78	Adenine	0.000429764	0.000400822	0.000331899	0.000116657	8.07105e-05	7.95179e-05	5.7938e-05	7.01976e-05	0.000159407	8.92104e-05	7.25501e-05	9.32548e-05	9.28584e-05	9.40004e-05	8.95601e-05	9.06229e-05	6.87131e-05	5.75897e-05	0.000106541	0.000181756	0.000117801	0.000187345	5.56212e-05	8.53414e-05	8.77368e-05	7.9893e-05	7.47495e-05	3.98409e-05	0.000122855	0.000126145	0.000122983	9.11734e-05	0.000197572	7.74454e-05	0.000119424	4.04415e-05	-0.970788	0.1482	0.916079	unchanged	-0.0304657	0.925943	0.0421514	unchanged	0.39571	0.295923	0.740347	unchanged
neg_79	2-(2-pyridyl)-4-methyl-Thiazole-5-Carboxylic Acid	0.000210573	0.000174068	0.000122355	7.81865e-05	2.11475e-05	1.57933e-05	1.84545e-05	1.97635e-05	1.85853e-05	1.81765e-05	2.0648e-05	2.16301e-05	6.48122e-05	5.49003e-05	2.16297e-05	2.44734e-05	6.52288e-05	6.88912e-05	6.53119e-05	2.83875e-05	6.16157e-05	2.38916e-05	5.35079e-05	5.26977e-05	2.07682e-05	1.44396e-05	1.44668e-05	1.10855e-05	2.30969e-05	1.63053e-05	3.872e-05	5.22223e-05	2.12538e-05	1.82005e-05	4.36074e-05	4.87449e-05	-1.12415	0.148459	0.921343	unchanged	-0.227346	0.185658	0.743323	unchanged	-0.429235	0.252511	0.725414	unchanged
neg_80	N-Methyl-D-aspartic acid	6.12005e-05	6.13539e-05	3.82946e-05	1.68482e-05	1.41196e-05	1.54332e-05	1.75223e-05	1.89055e-05	2.3653e-05	2.05531e-05	1.91295e-05	2.08432e-05	1.80168e-05	1.54576e-05	1.94108e-05	1.9418e-05	1.47252e-05	1.29605e-05	2.05878e-05	2.07401e-05	1.71321e-05	1.72983e-05	1.30719e-05	1.20518e-05	1.88447e-05	1.55724e-05	1.34169e-05	1.001e-05	2.53821e-05	1.81619e-05	1.73715e-05	1.14332e-05	2.83528e-05	1.28754e-05	1.42983e-05	9.64069e-06	-1.0387	0.112638	1.02573	unchanged	-0.250423	0.212009	0.666548	unchanged	-0.0895389	0.745745	0.144994	unchanged
neg_81	Arg Gly Asp	3.54716e-05	3.0029e-05	1.53717e-05	7.52744e-06	8.34547e-06	8.99291e-06	1.68336e-05	9.94954e-06	1.01326e-05	1.17953e-05	1.22698e-05	1.56381e-05	8.66461e-06	1.41484e-05	9.31144e-06	1.05914e-05	1.01114e-05	8.08543e-06	5.38992e-06	1.27168e-05	7.22299e-06	9.80348e-06	7.5976e-06	1.03054e-05	3.45648e-05	2.16046e-05	1.22245e-05	6.83298e-06	3.59462e-05	1.41566e-05	9.1051e-06	6.2552e-06	2.82601e-05	1.3126e-05	9.66645e-06	9.91156e-06	-0.995447	0.139402	0.926201	unchanged	0.709954	0.164803	0.80317	unchanged	0.325402	0.473829	0.476939	unchanged
neg_82	NITRENDIPINE	1.75517e-05	6.94729e-06	2.08598e-05	3.43127e-06	8.89561e-07	4.05491e-06	3.96489e-10	2.17609e-06	5.42493e-06	1.91225e-06	2.62406e-06	1.619e-06	7.20239e-06	7.64486e-06	3.37649e-06	2.05151e-06	1.13212e-05	5.40202e-06	6.5969e-06	1.21302e-05	1.19996e-05	1.59777e-05	2.90682e-06	1.34282e-05	1.41097e-05	4.68415e-06	5.54056e-06	4.40047e-06	1.36633e-05	8.66453e-06	1.77529e-05	1.11479e-05	4.36921e-05	1.04287e-05	1.60346e-05	6.98198e-06	0.230404	0.700991	0.235749	unchanged	1.89213	0.0166843	1.20971	up	1.51904	0.0893112	1.10655	unchanged
neg_83	Asp-Ile-OH	0.000113871	9.48196e-05	9.46611e-05	2.44249e-05	1.53682e-05	3.32282e-05	4.07751e-05	2.98696e-05	4.54418e-05	4.0474e-05	3.25881e-05	3.92387e-05	4.5895e-05	4.44011e-05	3.42718e-05	4.80011e-05	3.59988e-05	3.84568e-05	5.06871e-05	7.77433e-05	4.08296e-05	5.19557e-05	2.20954e-05	6.0935e-05	7.77151e-05	7.88613e-05	6.06182e-05	3.08115e-05	9.64305e-05	0.000102006	7.47846e-05	4.68715e-05	9.18304e-05	3.09008e-05	7.08548e-05	3.77965e-05	-0.306924	0.550527	0.389796	unchanged	0.96699	0.0176608	1.29307	up	0.515171	0.132313	1.04954	unchanged
neg_84	TyrMe-Trp-OH	4.53862e-06	6.18258e-06	0	9.2703e-06	5.74641e-07	0	0	0	0	0	5.29236e-08	2.66275e-07	2.60508e-06	1.01325e-06	0	0	6.72758e-07	0	2.63176e-07	0	0	5.05176e-07	0	1.09509e-06	4.5485e-06	0	0	0	6.37928e-06	0	2.40198e-06	4.86069e-08	5.62512e-05	0	1.34984e-06	0	-3.46423	0.105276	0.888805	unchanged	5.0974	0.193101	0.744293	unchanged	3.80679	0.36176	0.640235	unchanged
neg_85	Met-Ile-OH	0.000387835	0.000437921	0.000219885	0.00016829	0.000138387	0.000177916	0.000162668	0.00031432	0.000124786	0.000169165	0.000274922	0.000263009	6.92335e-05	0.000122748	0.000137752	6.4972e-05	0.000190967	0.000208393	6.6107e-05	9.57068e-05	9.46315e-05	9.12611e-05	0.000138129	0.000158395	0.000294448	0.000132924	0.000144028	0.000202981	0.000303977	0.00017077	0.000125354	6.02812e-05	0.000228591	0.000200052	7.91153e-05	0.000275969	-1.2481	0.0340049	1.28316	down	-0.0674002	0.82316	0.150013	unchanged	0.287776	0.513508	0.339088	unchanged
neg_86	9(S)-HpOTrE	0.00159209	0.0017602	0.0011221	0.000636235	0.000649875	0.000434141	0.000592057	0.000669314	0.000745461	0.000732161	0.000606293	0.000703883	0.000391426	0.00043608	0.000625779	0.000486034	0.000178678	0.000259506	0.000287901	0.000369646	0.000298055	0.000320769	0.000226526	0.000137532	0.000242897	0.000178042	0.000240762	0.000275373	0.000312833	0.000284394	0.000291959	0.00015852	0.000184432	6.87496e-05	0.000106898	8.52288e-05	-1.91695	0.0191676	1.43184	down	-1.40004	3.61039e-07	1.68861	down	-1.40822	0.0110234	1.43265	down
neg_87	Asn Leu Lys Asp	4.8211e-05	2.97546e-05	1.8196e-05	1.7335e-05	1.91735e-05	4.50804e-05	7.16469e-05	5.9515e-05	2.72465e-05	6.98424e-05	8.36467e-05	0.000100194	1.14991e-05	1.68679e-05	4.55484e-05	3.37501e-05	1.08312e-05	4.31253e-06	2.65049e-06	2.1994e-06	2.86213e-06	1.75579e-06	3.88116e-06	3.20616e-06	1.27854e-05	1.13434e-05	3.3056e-05	4.32859e-05	2.29114e-05	1.27126e-05	2.47042e-06	1.69038e-06	1.87473e-06	6.02587e-07	6.49522e-07	3.27037e-06	-3.4245	0.00523466	1.63756	down	-1.59835	0.00412083	1.37812	down	-3.54001	0.0338864	1.33105	down
neg_88	Gemfibrozil	0.000486979	0.000438492	0.000243288	0.000143533	0.00010229	0.000112322	0.000188171	0.000192606	0.000194341	0.00020407	0.000188404	0.000209709	0.000125167	0.000178837	0.000236062	0.000173455	0.000114527	0.000125466	0.000118523	0.00023192	0.000114308	0.000104271	7.27786e-05	0.000136843	0.000244755	0.000206394	0.000205155	0.000146873	0.000292382	0.000270232	0.000230711	0.000120875	0.000211526	0.000205993	0.00026318	0.000155213	-0.971574	0.136873	0.915512	unchanged	0.214254	0.204877	0.737576	unchanged	0.316599	0.199485	0.801853	unchanged
neg_89	1,4-Dihydroxy-2-naphthoic acid	0.00210067	0.00126463	8.21999e-05	0.000354671	0.000160479	1.97265e-05	2.25242e-06	2.95291e-06	2.08457e-06	1.79091e-06	2.08905e-06	1.98599e-06	0.000727607	0.000882621	0.000958702	0.000983716	0.000814221	4.47691e-05	2.85696e-05	3.5717e-06	2.29271e-05	1.86922e-06	3.67712e-05	3.34471e-05	2.95419e-05	2.2635e-05	1.44944e-05	2.9666e-06	5.30343e-05	5.1822e-05	1.55806e-05	1.84871e-05	1.8761e-06	1.55261e-06	1.04711e-05	0.000140672	-4.96896	0.119838	0.956849	unchanged	3.7294	0.0221648	1.27912	up	-4.54761	0.00411988	1.68214	down
neg_90	2-hydroxyhexadecanoic acid	0.00236971	0.0023327	0.00230839	0.000647342	0.000540417	0.000447654	0.000359796	0.000467093	0.000683436	0.000543048	0.000463551	0.000497446	0.000545538	0.000526784	0.000490015	0.00047718	0.000380406	0.00045713	0.000524014	0.000579036	0.000502806	0.000598518	0.000385809	0.000277352	0.000268017	0.00020043	0.000262104	0.000227752	0.000389517	0.000397004	0.000429918	0.000399108	0.000687338	0.000373246	0.000307006	0.000288818	-1.59226	0.0616371	1.21747	unchanged	-0.788775	0.00376914	1.34112	down	-0.211094	0.340285	0.577551	unchanged
neg_91	Uridine monophosphate (UMP)	0.00220244	0.00321202	0.00102937	0.000711893	0.000503699	0.00062506	0.000785858	0.00047424	0.000884288	0.000825412	0.000671901	0.000931418	0.000708711	0.000481488	0.00063096	0.000591717	0.000302381	0.000431485	0.00110128	0.00124178	0.00127551	0.00116896	0.00104027	0.000567764	0.00155313	0.00104178	0.000670407	0.000406242	0.00131987	0.0013104	0.00145582	0.00110888	0.00164713	0.00101567	0.00154055	0.000884195	-0.373338	0.518895	0.425308	unchanged	0.462591	0.178399	0.758695	unchanged	1.28202	0.00104018	1.73869	up
neg_92	NORETHINDRONE ACETATE	0.0146554	0.018179	0.0172412	0.00838474	0.00760169	0.00853219	0.0100443	0.0109423	0.0110275	0.010469	0.0121455	0.0119578	0.0111453	0.0104879	0.011824	0.0110474	0.0110416	0.0105095	0.0106158	0.0118606	0.0108501	0.0113185	0.0091328	0.00756457	0.00920868	0.00757791	0.00978165	0.00748111	0.011335	0.0114092	0.00877497	0.00840078	0.00749775	0.0101107	0.00694791	0.00784798	-0.282178	0.32678	0.690405	unchanged	-0.229501	0.0742512	0.973741	unchanged	-0.413921	0.000928606	1.74909	down
neg_93	13(S)-HOTrE	0.00701095	0.00617658	0.00515585	0.00203941	0.00197901	0.00133385	0.00178164	0.00269947	0.00272468	0.0023218	0.00213171	0.00207798	0.00164787	0.0015134	0.00206458	0.00221469	0.000620269	0.00105689	0.00133987	0.00245043	0.00123608	0.00128832	0.000926278	0.000640919	0.00120989	0.00117818	0.00127938	0.00146984	0.00212067	0.00160905	0.00142597	0.000944649	0.00119413	0.000357132	0.000487642	0.000514596	-1.58801	0.0460652	1.24725	down	-0.631575	0.00310253	1.32898	down	-0.888804	0.0464357	1.12041	down
neg_94	TAXININE M	0.000140632	8.70904e-05	9.92101e-05	2.44219e-05	7.39488e-06	3.207e-05	2.7465e-05	1.91916e-05	1.98964e-05	2.00198e-05	1.80761e-05	2.00767e-05	7.30778e-05	3.52771e-05	2.86075e-05	2.75613e-05	6.11414e-05	2.39277e-05	4.45605e-05	3.42133e-05	1.69004e-05	2.10389e-05	1.36923e-05	5.43643e-05	0.000139732	3.02299e-05	3.66071e-05	4.70994e-05	0.000198297	5.05491e-05	0.000147224	2.51433e-05	0.00104573	2.96064e-05	7.08954e-05	3.8803e-05	-1.08077	0.17271	0.875052	unchanged	2.01041	0.0755859	1.00494	unchanged	2.4432	0.314157	0.700243	unchanged
neg_95	Scytalone	3.44343e-05	1.43339e-05	2.34407e-05	7.19264e-06	3.69334e-06	4.37481e-06	5.77041e-06	4.21192e-06	1.46605e-05	8.15481e-06	6.29611e-06	6.81327e-06	1.00845e-05	9.35477e-06	5.06188e-06	6.95541e-06	6.30947e-06	5.11762e-06	9.47679e-06	7.77292e-06	8.79226e-06	7.04434e-06	2.43259e-06	4.31464e-06	2.96943e-06	4.0368e-06	2.30442e-06	7.99813e-07	5.94508e-06	4.45314e-06	7.49117e-06	5.93544e-06	9.03592e-06	2.80592e-06	5.29969e-06	8.95805e-07	-1.1348	0.176633	0.88509	unchanged	-1.16248	0.0375758	1.06242	down	-0.446727	0.236105	0.691258	unchanged
neg_96	2,3-dinor Fluprostenol	1.4847e-05	1.29052e-05	1.12421e-05	2.91295e-06	3.78121e-06	6.90356e-06	6.29983e-06	5.26615e-06	3.61857e-06	4.41497e-06	6.62808e-06	6.69622e-06	3.07894e-06	4.14343e-06	1.90463e-06	2.74748e-06	3.01494e-06	2.01439e-06	3.9581e-06	9.2453e-06	3.98854e-06	3.58731e-06	1.71661e-06	7.91387e-06	2.54489e-05	1.13963e-05	5.67147e-06	5.87396e-06	2.21581e-05	4.59322e-06	5.79216e-06	1.01504e-06	2.95871e-05	5.86707e-06	5.52814e-06	3.90261e-06	-0.790309	0.152571	0.885702	unchanged	1.19049	0.117743	0.882129	unchanged	1.6126	0.232349	0.813579	unchanged
neg_97	Aconitic acid	0.00183456	0.00290406	0.00139279	0.000402264	0.000476891	0.000226307	0.000302413	0.000312761	0.000345053	0.000194192	0.000147971	0.000325556	0.0010215	0.000428746	0.000458996	0.000531621	0.000407345	0.000355066	0.000969345	0.000966488	0.00058983	0.000973605	0.000401341	0.000459616	0.000591628	0.000754706	0.000308719	0.000109251	0.000682828	0.000638263	0.000589097	0.000740114	0.000581628	0.000584208	0.00120367	0.00027023	-0.730964	0.320524	0.650184	unchanged	0.922402	0.0642958	1.06574	unchanged	0.30921	0.445997	0.564126	unchanged
neg_98	D-Tartaric acid	2.23513e-05	4.1021e-05	1.66808e-05	5.92144e-06	1.35804e-05	9.79662e-06	1.20914e-05	1.43574e-05	9.58885e-06	1.15779e-05	1.35078e-05	1.39067e-05	5.00924e-06	4.27712e-06	6.82763e-06	7.47658e-06	5.95162e-06	5.2667e-06	7.47172e-06	1.71105e-05	8.18964e-06	1.54314e-05	4.13271e-06	4.14225e-06	2.67942e-05	1.44763e-05	1.24065e-05	9.11628e-06	2.37198e-05	1.15794e-05	1.12837e-05	4.08274e-06	3.03016e-05	2.00357e-05	2.72838e-06	3.71926e-06	-0.953207	0.159807	0.880641	unchanged	0.386674	0.253145	0.63113	unchanged	1.05157	0.229447	0.790906	unchanged
neg_99	ferulic acid	9.4858e-05	0.000104561	4.90666e-05	3.82855e-05	2.1966e-05	2.30236e-05	3.27969e-05	2.3535e-05	2.439e-05	2.77208e-05	1.86237e-05	2.50147e-05	2.76179e-05	1.90777e-05	1.90603e-05	3.42598e-05	2.47257e-05	2.22776e-05	4.20789e-05	7.68696e-05	4.21209e-05	6.76867e-05	2.18484e-05	3.15408e-05	9.87876e-05	7.45467e-05	4.97839e-05	2.98921e-05	9.93095e-05	6.87153e-05	4.7116e-05	2.75959e-05	9.94916e-05	5.98083e-05	3.9743e-05	2.26121e-05	-0.233706	0.640374	0.249963	unchanged	1.4691	0.00954247	1.3727	up	1.01138	0.0814847	1.15411	unchanged
neg_100	Ribothymidine	2.19546e-05	2.97576e-05	0	1.86252e-05	0	0	0	0	0	0	0	0	1.17196e-05	2.10598e-05	2.78948e-06	1.67951e-06	1.80538e-05	0	0	0	0	0	6.4159e-07	1.90799e-07	0	0	0	0	0	0	0	0	0	0	0	1.28347e-06	-6.40089	0.0867369	1.00698	unchanged	0		0	unchanged	-5.42922	0.0584548	1.29827	unchanged
neg_101	ALANYL-dl-LEUCINE	0.000244364	0.000206132	0.000248915	6.57766e-05	5.57655e-05	5.71713e-05	5.00216e-05	4.53911e-05	8.50905e-05	6.25994e-05	5.16315e-05	6.27426e-05	0.000101302	0.000108024	6.50575e-05	6.61886e-05	5.79781e-05	6.93656e-05	8.38542e-05	0.00011769	7.61092e-05	0.00010509	3.30659e-05	5.20674e-05	3.83039e-05	3.84514e-05	3.827e-05	2.44633e-05	6.52903e-05	5.43532e-05	6.3896e-05	6.10151e-05	5.73475e-05	3.53954e-05	5.90972e-05	2.71872e-05	-0.908295	0.14901	0.942616	unchanged	-0.464162	0.0761278	0.896912	unchanged	-0.622469	0.0301395	1.23294	down
neg_102	2,3-dinor Thromboxane B1	0.00782834	0.00670974	0.00294659	0.00289854	0.00249534	0.000965362	0.00118157	0.00126037	0.00228993	0.00137799	0.00130394	0.00143188	0.00160407	0.00200121	0.00193306	0.00162512	0.000479831	0.000654684	0.00164325	0.000951996	0.00148624	0.00123171	0.000559441	0.000750702	0.000492586	0.000550449	0.000517042	0.00046542	0.000736229	0.000783214	0.000585448	0.000490967	0.000677134	0.000187535	0.000642519	0.000231778	-1.84799	0.0463181	1.21605	down	-1.31921	0.0023135	1.46195	down	-1.55943	0.0171856	1.41581	down
neg_103	Fenbufen	4.31829e-05	2.85174e-05	2.41834e-05	9.7414e-06	8.57979e-06	8.84348e-06	7.99733e-06	9.97395e-06	1.2838e-05	1.00484e-05	9.52106e-06	1.14571e-05	1.05985e-05	1.05238e-05	9.91395e-06	7.08543e-06	1.14369e-05	7.21475e-06	9.95857e-06	1.51637e-05	1.20765e-05	1.62356e-05	6.38499e-06	9.46924e-06	8.82518e-06	6.47035e-06	7.96703e-06	6.02942e-06	1.22032e-05	1.11311e-05	1.19473e-05	8.1481e-06	1.03952e-05	1.17472e-05	1.01686e-05	1.05784e-05	-0.828535	0.184145	0.841071	unchanged	-0.232661	0.240981	0.647721	unchanged	0.149792	0.298971	0.501638	unchanged
neg_104	2-Naphthol	0.000322503	0.00148147	0.000443482	4.65406e-05	0.000547881	0.000425622	0.00050906	0.00062476	0.000397331	0.000487122	0.000542282	0.000562492	3.86592e-05	3.12663e-05	0.000263693	0.000276697	9.4454e-05	2.56338e-05	0.000181406	0.000699686	0.000221415	0.000732546	3.32351e-05	3.37747e-05	0.000998022	0.000613947	0.000575404	0.000466919	0.00108956	0.000571494	0.000475951	3.19452e-05	0.00125509	0.000922546	2.3924e-05	3.00404e-05	-0.78062	0.366132	0.576334	unchanged	0.466524	0.121282	0.858928	unchanged	1.90715	0.186086	0.85569	unchanged
neg_105	2,6,7-Trihydroxy-9-methylxanthen-3-one	5.71375e-05	4.4696e-05	5.23806e-05	9.94382e-06	6.80559e-06	1.35798e-05	1.56905e-05	5.75238e-06	8.23616e-06	7.94669e-06	8.20219e-06	8.87233e-06	1.16969e-05	1.38802e-05	7.40289e-06	1.03392e-05	8.47097e-06	9.31258e-06	1.28807e-05	2.45327e-05	1.33149e-05	1.86741e-05	9.34997e-06	1.18565e-05	1.95493e-05	2.39236e-05	8.83906e-06	4.43388e-06	1.56952e-05	1.42312e-05	1.28226e-05	6.00113e-06	1.2538e-05	6.76119e-06	3.37087e-05	8.88789e-06	-1.02624	0.160817	0.930602	unchanged	0.664024	0.1384	0.874276	unchanged	0.40168	0.480315	0.549547	unchanged
neg_106	Ala-His-OH	1.05507e-05	2.96226e-05	8.11798e-06	6.67693e-06	9.38067e-06	5.73076e-06	1.89124e-05	2.25511e-05	1.16879e-05	1.41612e-05	1.45984e-05	2.10785e-05	5.57912e-06	9.90249e-06	7.29805e-06	9.2589e-06	7.59094e-06	7.02953e-06	1.57332e-06	3.56768e-06	4.17676e-06	2.95961e-06	2.3007e-06	2.95652e-06	2.21009e-05	1.5013e-05	1.33907e-05	1.52484e-05	2.79189e-05	1.38633e-05	1.09869e-05	3.83318e-06	2.13562e-05	3.933e-06	4.45905e-06	1.44957e-05	-1.99879	0.0620385	1.17706	unchanged	0.0623116	0.803672	0.15602	unchanged	0.340124	0.517238	0.415174	unchanged
neg_107	Val-Met-OH	0.00013155	0.000161734	6.20933e-05	5.97103e-05	2.84821e-05	3.37163e-05	5.06863e-05	6.00132e-05	5.356e-05	5.28112e-05	5.89615e-05	6.46254e-05	5.29576e-05	5.56944e-05	4.73355e-05	4.37575e-05	4.80403e-05	5.60453e-05	4.96159e-05	5.20233e-05	4.87134e-05	3.45307e-05	3.2819e-05	5.06693e-05	6.41929e-05	4.56524e-05	3.74664e-05	3.46391e-05	7.19688e-05	5.45953e-05	4.788e-05	3.55959e-05	5.02374e-05	4.11834e-05	3.6493e-05	4.89701e-05	-0.83062	0.180262	0.831439	unchanged	-0.142982	0.436281	0.42595	unchanged	-0.22276	0.0575553	1.1646	unchanged
neg_108	Pyrophosphate	0.000326764	0.000337001	0.000253578	0.000207417	0.000313635	0.000202295	0.000182373	0.000510552	0.000181571	0.000625095	0.000923728	0.000460066	0.000352893	0.000192558	0.00052562	0.00011786	0.000315096	0.000249476	0.000114681	9.69635e-05	8.09448e-05	6.08674e-05	0.000107967	3.6106e-05	2.80096e-05	1.47664e-05	0.000148979	0.000239237	0.000140599	6.97793e-05	4.56125e-05	0.000341873	1.57059e-05	0.000206486	6.04829e-05	0.00032998	-1.72145	0.000186885	1.80647	down	-2.16854	0.0212891	1.22844	down	-0.810038	0.162998	0.953455	unchanged
neg_109	9-OxoODE	0.000117521	9.5844e-05	0.000105656	3.24771e-05	2.59335e-05	1.70971e-05	1.09051e-05	1.49403e-05	2.21472e-05	1.68148e-05	1.07536e-05	1.34913e-05	3.01449e-05	2.70199e-05	1.70586e-05	1.31283e-05	1.17068e-05	2.18301e-05	1.61729e-05	3.44226e-05	2.0584e-05	2.99821e-05	5.75963e-06	7.04752e-06	3.03325e-06	1.25625e-06	2.69679e-06	2.9643e-06	3.95077e-06	3.23437e-06	7.09602e-06	5.33081e-06	4.49253e-06	2.81056e-06	4.50332e-06	1.77551e-06	-1.79149	0.0521326	1.22248	unchanged	-2.37765	0.000790375	1.57774	down	-2.21661	0.0028939	1.67782	down
neg_110	Inosine	0.000252334	0.000333927	0.000257988	8.3513e-05	5.85551e-05	4.70131e-05	4.29063e-05	7.39809e-05	0.000119687	8.26529e-05	5.78673e-05	5.95547e-05	0.000102961	8.98201e-05	7.8115e-05	0.00010919	0.000110134	5.34528e-05	0.000100425	0.000135599	9.8233e-05	9.30945e-05	5.53064e-05	5.33887e-05	5.21253e-05	6.95407e-05	5.49531e-05	4.67597e-05	9.93386e-05	8.64494e-05	7.47086e-05	9.05469e-05	0.000117852	4.76483e-05	8.6023e-05	3.85826e-05	-0.946872	0.165501	0.913836	unchanged	-0.0937859	0.748747	0.141773	unchanged	-0.255726	0.349144	0.508014	unchanged
neg_111	Lys Glu Val Arg	0.000226721	0.000143503	6.37158e-05	4.8751e-05	3.42993e-05	7.69367e-05	0.000104943	0.00011112	7.72572e-05	5.99749e-05	7.69103e-05	8.74119e-05	2.52449e-05	4.2292e-05	7.67006e-05	7.67711e-05	2.65594e-05	1.17978e-05	2.75666e-05	7.01329e-05	1.95525e-05	1.7436e-05	2.8301e-05	2.49182e-05	8.25876e-05	6.01828e-05	6.98931e-05	6.99743e-05	7.65094e-05	3.62976e-05	1.65042e-05	1.14117e-05	2.23954e-05	2.75806e-05	9.94881e-06	2.73071e-05	-1.66027	0.0733579	1.10113	unchanged	-0.38841	0.0760873	0.939351	unchanged	-1.1715	0.0883851	1.07968	unchanged
neg_112	Oxoglutaric acid	0.0120813	0.0110019	0.00785972	0.00351803	0.00298325	0.00363809	0.00397885	0.00279398	0.00317244	0.0030827	0.00294807	0.00388872	0.00377754	0.00366873	0.00349971	0.00400111	0.00315794	0.00318966	0.00663531	0.00752058	0.00527168	0.00786271	0.00367056	0.00550932	0.00614469	0.00532298	0.00326492	0.00205817	0.00624925	0.00674938	0.00466911	0.00367492	0.00592252	0.00679433	0.00675163	0.00491392	-0.171797	0.678753	0.257985	unchanged	0.584588	0.084978	0.992431	unchanged	0.619964	0.012141	1.50801	up
neg_113	3-Amino-3-(4-hydroxyphenyl)propanoate	0.000563301	0.000624407	0.000335156	0.000176228	0.000185225	0.000135322	0.000110739	0.000134451	0.000171172	0.000204922	0.000199152	0.00023184	9.30883e-05	0.000163105	8.92974e-05	0.000145182	0.000122638	0.000151478	0.000137369	0.000387586	0.000159021	0.000161511	0.000152751	0.000487043	0.000880263	0.000158129	0.000370051	0.000337261	0.00127722	0.000426184	0.000441199	8.11347e-05	0.00239255	0.000535917	0.00049246	0.000457517	-0.443363	0.422233	0.457637	unchanged	1.71271	0.0670424	1.01506	unchanged	2.52463	0.133444	1.00734	unchanged
neg_114	Thr-Phe-OH	8.57963e-05	8.37303e-05	0.000131569	1.98818e-05	1.09491e-05	2.38336e-05	8.78829e-06	2.71444e-05	2.90385e-05	1.73867e-05	2.0217e-05	2.30893e-05	5.42436e-05	4.25138e-05	3.71204e-05	1.91712e-05	5.11817e-05	2.78928e-05	4.54438e-05	6.88253e-05	5.71376e-05	8.61608e-05	1.69051e-05	7.20475e-05	3.86239e-05	3.72516e-05	2.17807e-05	1.65204e-05	4.70255e-05	3.88021e-05	8.34015e-05	5.23124e-05	0.000129195	3.89189e-05	8.28942e-05	2.94423e-05	-0.0379671	0.946246	0.069634	unchanged	0.670455	0.0567456	1.01899	unchanged	0.842261	0.101269	1.05681	unchanged
neg_115	m-CRESYL ACETATE	0.000154111	0.000148358	0.00010977	6.12407e-05	2.24349e-05	3.68489e-05	3.26766e-05	2.31961e-05	2.29943e-05	2.95088e-05	1.99028e-05	2.52669e-05	4.78962e-05	4.49751e-05	2.56366e-05	3.99766e-05	3.9648e-05	4.27126e-05	5.53631e-05	7.03499e-05	6.17541e-05	7.27775e-05	3.6892e-05	5.19737e-05	7.75172e-05	5.89028e-05	4.60495e-05	2.8233e-05	8.96061e-05	6.69245e-05	5.47697e-05	4.72884e-05	8.02168e-05	6.26058e-05	6.0057e-05	5.19733e-05	-0.609813	0.249484	0.727513	unchanged	1.25803	0.00992148	1.36393	up	0.567459	0.00813962	1.47764	up
neg_116	EMODIC ACID	0.0011415	0.00109082	0.00089337	0.000384393	0.000174282	0.000242655	0.000139083	0.000160322	0.000136401	0.000139783	0.000143659	0.000144771	0.000372518	0.000343706	0.000197143	0.000193384	0.000384365	0.000368363	0.000318819	0.000449997	0.00031527	0.00044864	0.000299121	0.000256163	0.000328629	0.000286041	0.000174739	0.000125063	0.000397006	0.000229872	0.000309787	0.000256975	0.000365931	0.000323399	0.000302514	0.000301122	-0.911306	0.148729	0.933509	unchanged	0.835062	0.0400808	1.1709	up	0.000193746	0.999189	0.0337301	unchanged
neg_117	Angiotensin III	0.000532566	0.00068326	0.000398157	0.000180227	0.000223171	0.00028958	0.000681551	0.000601066	0.00042208	0.000568326	0.000691199	0.000784453	0.000272424	0.00032696	0.000571075	0.000454304	0.000481227	0.000275631	0.00013906	0.000292921	0.000169288	9.27335e-05	0.000175942	0.000186893	0.0019366	0.000989937	0.000892784	0.000883239	0.00160604	0.00104954	0.000483145	0.000252572	0.00052272	0.000572426	0.000364507	0.000724803	-1.12624	0.0462179	1.24087	down	0.97296	0.0188495	1.22041	up	0.29411	0.311503	0.545221	unchanged
neg_118	Gelcohol	3.4653e-05	3.67353e-05	2.3395e-05	1.5282e-05	1.37605e-05	8.49106e-06	1.11503e-05	1.81907e-05	1.45886e-05	1.47509e-05	1.43184e-05	1.53539e-05	6.8098e-06	6.99205e-06	1.15678e-05	9.51098e-06	6.18971e-06	6.75482e-06	6.19889e-06	7.25906e-06	5.18489e-06	5.49469e-06	3.21669e-06	1.51486e-06	6.07216e-06	3.03782e-06	3.97919e-06	3.83909e-06	4.99203e-06	4.55826e-06	3.01752e-06	4.43969e-06	3.91008e-07	1.85595e-06	1.06414e-06	6.38403e-07	-2.1964	0.0142946	1.46778	down	-1.73845	1.78505e-05	1.67114	down	-2.06789	0.000283547	1.71102	down
neg_119	Tyr Ile Val Glu	0.000398869	0.000384696	0.00013909	0.000110066	7.03617e-05	8.87672e-05	0.000178181	0.000137713	0.000165316	0.000158848	0.000137899	0.000164528	0.00010022	9.22954e-05	0.000233985	0.000147977	4.23144e-05	5.0927e-05	0.000116573	0.000142658	8.33594e-05	5.96811e-05	7.21269e-05	5.36787e-05	0.000154821	0.000117078	0.000121638	0.000100275	0.000183986	0.000155991	0.000177809	7.63662e-05	0.00016578	9.57166e-05	5.9406e-05	7.84817e-05	-1.17438	0.135962	0.935638	unchanged	-0.176789	0.24384	0.619578	unchanged	-0.0309231	0.948499	0.0578621	unchanged
neg_120	TXB1	4.78185e-06	3.29692e-06	1.78708e-06	1.32236e-06	1.04692e-06	2.21028e-06	8.64883e-07	1.32963e-06	7.84393e-07	8.45665e-07	6.7949e-07	6.07987e-07	2.37993e-07	4.04908e-10	4.33549e-07	0	3.99972e-07	1.16568e-06	5.26904e-07	5.34745e-06	2.00841e-07	7.31927e-09	1.52758e-06	2.07511e-06	8.35886e-07	0	2.98083e-07	2.59217e-07	1.82967e-07	1.0212e-06	2.72643e-10	0	2.11568e-06	6.13363e-07	9.14007e-07	2.33882e-07	-0.576756	0.446548	0.448565	unchanged	-0.976862	0.0609682	1.01735	unchanged	0.793064	0.48522	0.527058	unchanged
neg_121	TyrMe-Ile-OH	0.00487887	0.00449728	0.00200659	0.00117296	0.000821464	0.00133386	0.00147098	0.000948575	0.000724401	0.000825354	0.00097846	0.00145246	0.000653877	0.000880789	0.000732657	0.000904525	0.00077607	0.000764414	0.00102035	0.00107141	0.00131747	0.0010798	0.00113984	0.00143012	0.00213605	0.00139724	0.00122448	0.000758978	0.00191159	0.00150533	0.00102806	0.000908726	0.0016128	0.00175769	0.00105412	0.00117352	-1.05937	0.139705	0.943162	unchanged	0.481126	0.113149	0.846351	unchanged	0.677153	0.019513	1.38782	up
neg_122	10-hydroxy-2E-decenoic acid	0.000907899	0.0009761	0.000772884	0.000346359	0.000281537	0.000227966	0.000225582	0.000236493	0.000265585	0.000159782	0.000279709	0.000253215	4.52017e-05	6.61583e-05	3.69583e-05	5.06605e-05	0.00017181	0.00020027	0.000271822	0.000322799	0.000292826	0.000318156	0.000186431	5.63142e-05	0.000171107	0.000125804	0.000156905	0.00010677	0.00021711	0.000164414	0.000150101	0.000320432	1.4183e-05	0.00025906	3.17492e-05	0.000124033	-1.27819	0.0546111	1.20824	unchanged	-0.592295	0.00671578	1.27621	down	0.655575	0.369696	0.522485	unchanged
neg_123	3,3',5,5'-Tetra-tert-butyl-4,4'-dihydroxybiphenyl	0.000123108	0.000100836	0.000124003	3.94101e-05	2.65547e-05	2.0758e-05	2.29058e-05	2.87621e-05	3.04235e-05	2.15987e-05	3.00569e-05	3.22684e-05	1.68228e-05	2.25687e-05	2.20946e-05	1.9021e-05	2.13432e-05	2.01097e-05	3.07804e-05	3.8159e-05	2.78862e-05	3.36122e-05	2.27722e-05	2.24807e-05	1.50512e-05	1.27011e-05	2.2559e-05	1.341e-05	1.97248e-05	2.52364e-05	2.18037e-05	1.94131e-05	1.48501e-05	2.37778e-05	1.66229e-05	1.47501e-05	-1.30688	0.0825326	1.13638	unchanged	-0.611197	0.00640242	1.31102	down	-0.13302	0.340841	0.679677	unchanged
neg_124	TyrMe-Thr-OH	0.000160462	0.000156597	5.05052e-05	5.51889e-05	4.08822e-05	3.52825e-05	2.72591e-05	6.17882e-05	8.45208e-05	0.000100413	0.000149697	3.97276e-05	2.63269e-05	1.72318e-05	4.05475e-05	4.16684e-05	1.14548e-05	2.3382e-05	1.27198e-05	3.11165e-05	6.52185e-05	2.23267e-05	1.47027e-05	4.28834e-06	6.40399e-06	6.20001e-06	1.07811e-05	3.3446e-05	2.57854e-05	1.69951e-05	2.08111e-05	1.86448e-05	3.38764e-06	6.52591e-06	7.78091e-06	6.6191e-06	-1.73026	0.0613732	1.12885	unchanged	-2.21789	0.0197783	1.23691	down	-1.33264	0.0235653	1.25151	down
neg_125	Neu5Ac2-6LacDiNAc-Sp	0.000383312	0.00049007	0.000619598	0.000106992	8.15597e-05	0.000139904	0.000134186	8.67545e-05	0.000101131	0.000100868	6.26831e-05	0.000109364	0.000266621	0.000263238	0.000103723	0.000162679	0.000259135	0.000263356	0.000284786	0.000837978	0.000196514	0.00019342	0.000215306	0.000338792	0.000384845	0.000348417	0.000144241	7.22485e-05	0.000377694	0.000207414	0.000329837	0.000223056	0.000344412	0.000278891	0.000322689	0.000153227	0.18232	0.771726	0.154277	unchanged	1.36718	0.0338823	1.19407	up	0.325136	0.211349	0.812492	unchanged
neg_126	13(S)-HpODE	0.000564404	0.000475721	0.000368823	0.000111396	5.61557e-05	8.61428e-05	8.14865e-05	0.000104147	0.000147326	0.000126722	7.56144e-05	9.15188e-05	0.00028662	0.000208382	0.000139915	0.000222554	9.97642e-05	8.45675e-05	0.000142628	0.000180052	0.000108787	7.68625e-05	4.72583e-05	5.47403e-05	6.06381e-05	5.7966e-05	6.3189e-05	4.64252e-05	9.8816e-05	8.13922e-05	0.000131307	6.63245e-05	0.000100131	2.78418e-05	0.000112559	2.05093e-05	-1.44582	0.110661	1.02769	unchanged	-0.617963	0.0267238	1.10483	down	-1.18354	0.0306449	1.21456	down
neg_127	trans-EKODE-(E)-Ib	0.000417319	0.000406338	0.000231466	0.000141416	0.000105662	7.82313e-05	6.63772e-05	7.67845e-05	0.000139391	9.22473e-05	8.02566e-05	8.80684e-05	5.163e-05	7.66061e-05	9.30475e-05	7.09157e-05	2.51771e-05	3.70202e-05	5.23605e-05	5.38377e-05	5.21004e-05	7.31103e-05	3.70883e-05	2.35224e-05	3.06925e-05	2.24585e-05	2.63947e-05	2.90568e-05	3.82777e-05	2.90227e-05	2.23152e-05	1.82852e-05	1.88121e-05	9.96716e-06	1.14299e-05	6.19984e-06	-2.24098	0.0311744	1.32959	down	-1.62651	0.00172078	1.52535	down	-2.02612	0.00714177	1.57319	down
neg_128	Aflatoxin B1	0.000147318	0.000139554	8.5686e-05	5.05617e-05	3.09555e-05	2.51117e-05	1.8727e-05	2.05706e-05	4.20906e-05	2.5883e-05	2.26267e-05	2.32626e-05	1.62313e-05	2.21565e-05	2.56491e-05	2.08047e-05	5.14913e-06	9.29701e-06	1.42869e-05	1.05332e-05	1.40319e-05	2.11635e-05	1.031e-05	6.33343e-06	1.8455e-06	2.91814e-06	3.31086e-06	4.89459e-06	5.55005e-06	4.00233e-06	3.33118e-06	2.82906e-06	2.68312e-06	1.67783e-06	3.07274e-06	1.17182e-06	-2.64406	0.0278146	1.35581	down	-2.76567	0.00131437	1.54524	down	-2.74936	0.00717417	1.59491	down
neg_129	Pinolenic Acid	0.000157988	0.000202347	0.00013133	6.13036e-05	6.1226e-05	5.24778e-05	5.3558e-05	5.43705e-05	8.78927e-05	7.03933e-05	6.02037e-05	8.07269e-05	4.65059e-05	5.66168e-05	5.99097e-05	4.32113e-05	5.61269e-05	6.04072e-05	7.1107e-05	9.84159e-05	8.75914e-05	6.20035e-05	6.10099e-05	5.40528e-05	5.80727e-05	3.07564e-05	6.09716e-05	4.28806e-05	6.20096e-05	6.37726e-05	8.07803e-05	6.07381e-05	0.000127442	6.2588e-05	6.96232e-05	5.81977e-05	-0.618682	0.193723	0.8581	unchanged	-0.354415	0.0932389	0.940172	unchanged	0.509113	0.0881987	1.09808	unchanged
neg_130	()-Mevalonic acid 5-phosphate	6.1092e-05	2.93081e-05	3.12485e-05	6.30467e-06	3.62853e-06	7.46831e-06	8.33734e-06	2.62154e-06	3.25586e-06	3.75285e-06	3.31979e-06	4.2602e-06	6.89763e-06	8.69043e-06	3.25439e-06	4.86428e-06	5.70374e-06	6.23111e-06	7.66434e-06	1.74343e-05	1.05227e-05	1.31313e-05	1.06066e-05	9.05977e-06	1.04233e-05	1.48194e-05	4.16732e-06	1.78934e-06	6.94207e-06	6.38081e-06	7.42826e-06	2.92867e-06	8.22351e-06	3.51338e-06	2.18983e-05	3.80838e-06	-1.02314	0.252312	0.751592	unchanged	0.801339	0.171291	0.820876	unchanged	0.423466	0.528867	0.501043	unchanged
neg_131	Phenylpyruvic acid	2.63927e-05	0.000129804	6.37267e-05	1.96182e-06	5.13484e-05	3.78869e-05	4.65247e-05	5.55628e-05	3.32344e-05	4.3316e-05	4.8642e-05	4.90217e-05	2.11553e-06	1.48953e-06	1.96625e-05	2.23209e-05	6.30264e-06	1.28273e-06	1.49011e-05	6.40975e-05	1.67984e-05	7.49902e-05	1.53502e-06	1.7135e-06	9.67198e-05	5.64852e-05	4.55262e-05	3.75299e-05	9.19733e-05	4.25032e-05	3.85871e-05	1.00399e-06	0.000116653	9.41901e-05	3.40089e-06	1.42827e-06	-0.838088	0.32906	0.632865	unchanged	0.424155	0.205671	0.707425	unchanged	2.2632	0.170493	0.886865	unchanged
neg_132	Glu Val Ile Glu	0.000367932	0.000422111	0.000257357	0.000131712	0.000121832	0.000139311	0.000142531	0.000166399	0.000147839	0.000154357	0.000169485	0.000181224	9.82528e-05	0.000135215	0.000133639	0.00010857	0.00014376	0.000143526	9.7736e-05	0.000161119	0.000124869	0.000132819	9.96951e-05	0.000114352	0.000197442	0.000113221	0.00012589	0.000116546	0.000206942	0.000163392	0.00012483	8.65454e-05	0.000175298	0.000133188	9.78984e-05	0.000132892	-0.979189	0.0779652	1.11949	unchanged	-0.0587805	0.73366	0.216893	unchanged	-0.0234705	0.894093	0.128263	unchanged
neg_133	Porphobilinogen	6.69656e-05	7.10013e-05	5.95946e-05	3.13524e-05	2.0076e-05	2.01831e-05	2.13542e-05	1.93992e-05	1.74138e-05	1.7489e-05	1.82632e-05	1.81863e-05	1.47373e-05	1.4138e-05	1.59484e-05	1.12468e-05	1.13828e-05	1.28417e-05	1.48387e-05	1.37078e-05	1.27937e-05	1.0916e-05	8.36883e-06	7.59906e-06	8.30806e-06	8.22285e-06	1.24829e-05	8.68359e-06	1.22739e-05	1.62012e-05	1.23702e-05	1.15231e-05	9.77087e-06	1.29651e-05	9.40711e-06	1.16271e-05	-1.98018	0.0174986	1.45974	down	-0.760558	0.00107236	1.48041	down	-0.246933	0.0558251	1.23851	unchanged
neg_134	Adenosine monophosphate	0.000393345	0.000337769	0.000159078	8.32874e-05	5.68888e-05	6.99973e-05	0.000120261	2.65938e-05	0.000103694	4.31212e-05	3.57444e-05	6.2448e-05	3.33146e-05	3.91649e-05	4.44072e-05	5.8908e-05	1.23807e-05	1.40368e-05	6.17781e-05	0.000144558	6.84881e-05	7.63794e-05	2.86781e-05	4.93939e-05	0.00013363	0.000134091	3.72779e-05	1.51481e-05	8.66704e-05	6.98646e-05	9.19179e-05	1.78186e-05	0.00033889	1.91358e-05	7.56775e-05	1.02589e-05	-1.35801	0.123482	0.955683	unchanged	0.282681	0.590653	0.351804	unchanged	1.45323	0.307049	0.728039	unchanged
neg_135	MUNDOSERONE	6.07127e-05	4.3652e-05	4.42216e-05	1.38497e-05	8.08732e-05	3.58917e-05	8.30827e-05	7.63846e-05	0.000117958	0.00010833	0.000112523	0.000117405	1.96478e-05	1.78856e-05	6.85345e-05	6.20867e-05	6.7799e-06	8.03032e-06	1.80237e-05	1.65242e-05	1.65307e-05	1.31301e-05	5.5643e-06	9.40281e-06	2.25615e-05	1.41366e-05	2.49552e-05	3.01719e-05	4.15021e-05	3.53892e-05	2.74087e-05	2.05723e-05	3.69946e-05	9.95858e-06	1.74903e-05	6.01813e-06	-1.81817	0.0146647	1.50365	down	-1.86759	2.80067e-05	1.63497	down	-0.627378	0.407261	0.472149	unchanged
neg_136	HIERACIN	0.00265839	0.000593943	0.000309659	0.000145753	7.43317e-05	6.4633e-05	4.86259e-05	5.70723e-05	5.14392e-05	5.06604e-05	5.56711e-05	5.41577e-05	0.000164342	0.000161612	6.10789e-05	7.97831e-05	0.000177205	0.000219717	0.000165552	0.000372039	0.000617678	0.000244446	0.00065779	0.000370267	7.56268e-05	8.34074e-05	5.33184e-05	4.14469e-05	0.000101431	7.16821e-05	0.000154619	0.000139931	0.000264189	0.000179076	0.000144065	0.000132087	-0.663992	0.595463	0.334559	unchanged	0.426608	0.0916931	1.00791	unchanged	0.231343	0.453115	0.49441	unchanged
neg_137	Nifedipine	1.56491e-07	1.46714e-06	6.23198e-07	4.71149e-07	5.32076e-07	6.10195e-06	9.54633e-06	7.99362e-06	2.83374e-06	4.85737e-06	7.52647e-06	1.05239e-05	0	5.31624e-07	1.32507e-06	5.90579e-07	5.04898e-10	7.59051e-09	1.2088e-07	7.20892e-06	1.2083e-07	1.55986e-07	6.03251e-08	8.16961e-07	6.9525e-06	5.2058e-06	6.87429e-06	7.03138e-06	8.17024e-06	5.24482e-06	2.03544e-06	3.36767e-09	3.74353e-06	1.25718e-06	2.43642e-08	1.40598e-06	-0.140547	0.924559	0.0645399	unchanged	-0.132662	0.634389	0.278351	unchanged	1.7864	0.148069	0.88302	unchanged
neg_138	Diglykokoll	0.00103858	0.00113572	0.000653983	0.000343509	0.000272864	0.000406152	0.000263724	0.000470148	0.000370274	0.000384929	0.000375681	0.000384762	0.000389355	0.000288653	0.000434161	0.00029409	0.000426642	0.000406643	0.000295523	0.000267031	0.000307802	0.000172728	0.000466301	0.000124201	0.000113825	0.000103516	0.000288347	0.000580052	0.000360342	0.000278597	0.000190154	0.000390555	0.000105289	0.000452396	0.000208066	0.000804372	-1.23712	0.0582593	1.20691	unchanged	-0.383288	0.29534	0.601592	unchanged	-0.0583108	0.895128	0.194761	unchanged
neg_139	Tyr-Thr-OH	7.91837e-05	7.6448e-05	5.44247e-05	1.99434e-05	1.81912e-05	1.89405e-05	1.97487e-05	1.75535e-05	2.38101e-05	2.51469e-05	2.42388e-05	2.47641e-05	2.06788e-05	1.78775e-05	1.71215e-05	1.81025e-05	2.30188e-05	1.81055e-05	2.38117e-05	6.00619e-05	2.42919e-05	2.97854e-05	1.15002e-05	1.69333e-05	4.57213e-05	2.47435e-05	1.63545e-05	8.12484e-06	3.21578e-05	3.10831e-05	2.16825e-05	1.30726e-05	4.53334e-05	1.64754e-05	2.90324e-05	1.21739e-05	-0.68303	0.258685	0.70378	unchanged	0.225854	0.516874	0.35924	unchanged	0.261827	0.496993	0.526315	unchanged
neg_140	Ser Asp Arg Asp	1.34037e-06	1.30927e-06	4.30621e-06	2.61614e-07	1.57347e-06	1.853e-06	5.16016e-06	8.96923e-07	2.43002e-06	2.91337e-06	2.29697e-06	1.64369e-06	8.35893e-06	7.36869e-06	1.97106e-06	4.8184e-06	1.33678e-06	1.83842e-06	6.14012e-06	1.213e-05	2.13899e-06	3.3813e-06	2.905e-06	9.47928e-06	3.0351e-05	1.98145e-05	1.04498e-05	6.69558e-06	4.20827e-05	1.21757e-05	2.48632e-05	4.0977e-06	0.000241014	9.29554e-06	1.60062e-05	7.48934e-06	1.76495	0.0487615	1.2171	up	2.9863	0.0239861	1.25434	up	3.55879	0.281194	0.747838	unchanged
neg_141	Arg Asp Val Glu	8.90816e-05	0.000109298	5.71129e-05	3.12615e-05	1.85374e-05	2.36214e-05	2.13582e-05	1.25056e-05	6.57567e-06	1.53897e-05	1.07864e-05	1.15336e-05	2.25028e-05	2.20451e-05	2.0539e-05	1.2241e-05	1.55492e-05	1.62767e-05	2.79446e-05	2.92172e-05	3.27755e-05	2.65273e-05	2.0221e-05	2.04822e-05	1.27612e-05	7.04308e-06	1.28705e-05	5.1226e-06	1.06312e-05	1.02873e-05	1.33233e-05	1.19893e-05	1.20112e-05	2.10118e-05	1.51871e-05	1.98633e-05	-1.0654	0.120196	1.00039	unchanged	-0.412479	0.212352	0.694032	unchanged	-0.225084	0.286943	0.802879	unchanged
neg_142	DELTALINE	0.000761757	0.000928261	0.000634421	0.000207591	0.000225058	0.000173793	0.000138997	0.000124106	0.000265935	0.00020047	0.000140395	0.000184284	0.000173972	0.000188266	0.000163401	0.000147052	9.73247e-05	0.000162006	0.000225793	0.000319586	0.000276644	0.000289123	0.000152306	0.000140149	5.43731e-05	5.92276e-05	0.000102319	6.72593e-05	0.000111212	9.02768e-05	0.000193697	0.000217709	0.000268544	0.000106429	0.000193472	9.29044e-05	-1.0622	0.117183	1.01874	unchanged	-1.12106	0.0053141	1.36792	down	0.202883	0.464282	0.545284	unchanged
neg_143	Isorhamnetin	0.000335264	0.000164646	5.3949e-05	2.67558e-05	1.86591e-05	1.78171e-05	1.23229e-05	1.97239e-05	1.17914e-05	1.47039e-05	1.40388e-05	1.28417e-05	1.58538e-05	3.20126e-05	1.43208e-05	2.26819e-05	2.56538e-05	3.49164e-05	2.08913e-05	4.15411e-05	6.41418e-05	3.67173e-05	8.68563e-05	4.05849e-05	1.77628e-05	1.91174e-05	1.90567e-05	1.81084e-05	2.60954e-05	1.2132e-05	1.8208e-05	2.20822e-05	3.29051e-05	2.49126e-05	2.59659e-05	1.36583e-05	-1.08579	0.345802	0.602388	unchanged	0.394314	0.070775	0.962847	unchanged	-0.0785532	0.774385	0.100489	unchanged
neg_144	diethyl 2,6-dimethyl-4-oxo-4h-pyran-3,5-dicarboxylate	5.0019e-06	8.15743e-06	4.77378e-06	1.84968e-06	3.6315e-06	3.95579e-06	6.15106e-06	3.06887e-06	5.42852e-06	4.41901e-06	5.45574e-06	6.0608e-06	2.15812e-06	3.33767e-06	3.77974e-06	4.33705e-06	2.74585e-06	3.07328e-06	1.68552e-06	5.59949e-06	1.70502e-06	2.69216e-06	1.29269e-06	1.52304e-06	1.10055e-05	5.96676e-06	3.94467e-06	2.73137e-06	8.68601e-06	6.69587e-06	2.70356e-06	1.64323e-06	8.71601e-06	7.5449e-06	2.85298e-06	1.9202e-06	-0.916755	0.0769817	1.0628	unchanged	0.351811	0.32752	0.553023	unchanged	0.38533	0.474801	0.489091	unchanged
neg_145	3-Furoic acid	0.00109847	0.000986288	0.0006813	0.000307455	0.000256479	0.000316505	0.000366579	0.000241333	0.000281494	0.00026345	0.000256705	0.000338867	0.00033872	0.000321643	0.000301808	0.000351638	0.000272939	0.000265657	0.000583846	0.000670544	0.000441899	0.000696859	0.000311103	0.000489547	0.000571933	0.000482053	0.000282698	0.000173892	0.000564587	0.000572603	0.000404863	0.000302569	0.000576079	0.00056273	0.000577108	0.000401829	-0.191239	0.658202	0.271031	unchanged	0.598717	0.0874904	0.98218	unchanged	0.608942	0.0177959	1.44965	up
neg_146	Dehydroascorbic acid	0.00124051	0.00169504	0.000803765	0.000204226	0.000239419	0.000100871	0.000166463	0.000127554	0.000201586	7.95812e-05	5.873e-05	0.000157805	0.000563922	0.000225785	0.000210329	0.000273959	0.000185388	0.000164033	0.000704574	0.000835605	0.000359772	0.000912544	0.000191899	0.000394889	0.000517923	0.000669122	0.000149583	3.49527e-05	0.000419648	0.000442125	0.000419382	0.000429553	0.00060541	0.000344377	0.00107874	0.00010884	-0.33367	0.627611	0.299717	unchanged	1.49615	0.0550455	1.10951	unchanged	0.87933	0.165414	0.967492	unchanged
neg_147	Arg Leu Val Glu	3.0807e-05	2.85592e-05	2.92055e-05	7.4976e-06	4.24747e-06	4.81816e-06	5.68033e-06	2.44655e-06	1.15664e-05	7.09873e-06	5.86514e-06	4.94649e-06	1.19017e-05	1.06117e-05	5.55459e-06	8.75005e-06	2.36611e-06	4.45088e-06	7.49251e-06	1.47685e-05	6.78325e-06	6.8444e-06	1.54771e-06	2.54345e-06	2.8461e-06	2.29848e-06	1.48891e-06	5.41033e-07	2.77364e-06	2.06463e-06	6.91197e-06	4.91229e-06	6.67275e-06	2.22077e-06	3.6388e-06	1.25254e-06	-1.3949	0.104688	1.03786	unchanged	-1.6463	0.016651	1.24807	down	-0.768828	0.131041	0.895706	unchanged
neg_148	9,12-Octadecadiynoic Acid	0.000207464	0.000236788	0.000113322	8.6822e-05	0.000109081	2.0823e-05	3.26538e-05	9.37125e-05	6.32752e-05	7.01422e-05	4.86354e-05	5.28947e-05	2.31966e-05	1.57256e-05	5.1627e-05	2.15706e-05	1.0227e-05	1.69272e-05	9.52579e-06	2.09989e-05	2.39394e-05	1.56367e-05	1.73291e-05	4.14646e-06	2.19983e-06	1.11769e-06	7.07751e-06	1.1256e-05	2.88436e-06	3.30527e-06	4.01114e-06	4.18121e-06	4.80475e-06	6.76988e-07	1.62079e-06	1.04554e-06	-3.07985	0.0172807	1.43885	down	-3.69799	0.00106792	1.56889	down	-3.09141	0.0184083	1.45295	down
neg_149	Ginkgolide B	0.000153536	0.00015649	9.37198e-05	5.37413e-05	4.32548e-05	7.85149e-05	8.04686e-05	4.68033e-05	2.83512e-05	3.39387e-05	4.67472e-05	6.47237e-05	1.82248e-05	3.42966e-05	2.83525e-05	4.78773e-05	3.07234e-05	5.34019e-05	2.43056e-05	4.93062e-05	4.4835e-05	4.39266e-05	4.88152e-05	4.85993e-05	0.000174979	6.73851e-05	4.76944e-05	3.65207e-05	8.7928e-05	3.7078e-05	3.31125e-05	2.38362e-05	0.000114901	0.000133018	2.54505e-05	5.21262e-05	-1.15687	0.043334	1.2632	down	0.585078	0.313714	0.536759	unchanged	0.845234	0.216026	0.790116	unchanged
neg_150	Ketoprofen	4.77831e-05	2.69627e-05	5.45701e-05	8.85858e-06	5.17308e-06	9.54268e-06	8.41056e-06	5.11354e-06	1.49919e-05	9.72828e-06	9.96797e-06	1.02252e-05	1.53585e-05	1.73966e-05	9.84822e-06	1.16109e-05	1.04364e-05	8.13386e-06	1.22177e-05	2.45639e-05	7.57279e-06	1.45778e-05	1.71509e-06	7.66215e-06	8.22266e-06	3.84059e-06	5.57361e-06	9.07264e-07	6.01801e-06	9.61394e-06	7.83957e-06	8.38704e-06	2.05369e-06	6.06267e-06	9.5669e-06	1.70296e-06	-1.16234	0.177937	0.888683	unchanged	-0.773908	0.0504672	1.01941	unchanged	-1.03123	0.0109162	1.38972	down
neg_151	PE(18:1(9Z)/0:0)	0.0221278	0.0283648	0.0180761	0.00446894	0.00486467	0.0043395	0.00612648	0.00477753	0.0106076	0.00830666	0.00485163	0.00582784	0.00635157	0.00555052	0.00763153	0.00709133	0.00239093	0.00398029	0.0095263	0.0138613	0.00988397	0.0119131	0.00448471	0.00633136	0.00257585	0.00484991	0.00503709	0.00255193	0.0064754	0.00613971	0.00657926	0.00952794	0.00421019	0.00394807	0.00972225	0.00230045	-0.554426	0.371398	0.592323	unchanged	-0.551611	0.0970379	0.842395	unchanged	0.1372	0.723437	0.308643	unchanged
neg_152	3'-N-Acetylneuraminyl-N-acetyllactosamine	4.02168e-05	9.51842e-05	5.77849e-05	2.49366e-05	2.62508e-05	3.08541e-05	3.99098e-05	1.01227e-05	1.63248e-06	1.6312e-05	7.1618e-06	2.17715e-05	1.19853e-05	9.57747e-06	2.07145e-05	4.1223e-06	1.2311e-05	9.63739e-06	1.68794e-05	9.07174e-06	1.73428e-05	6.98106e-06	1.60357e-05	1.39175e-05	1.42136e-05	7.24321e-06	1.91861e-05	5.40758e-06	6.44325e-06	3.36504e-06	1.54473e-05	1.87164e-05	5.33025e-06	3.39939e-05	1.80683e-05	2.35992e-05	-1.77844	0.0315671	1.37507	down	-0.794862	0.297896	0.596769	unchanged	0.752611	0.117636	0.839083	unchanged
neg_153	Sulfacetamide	1.37157e-05	1.20857e-05	1.32351e-05	1.96965e-06	1.77565e-06	2.66899e-06	1.75827e-06	1.31079e-06	5.86937e-06	2.55583e-06	1.31141e-06	1.52569e-06	6.20798e-06	5.55163e-06	1.45846e-06	3.25803e-06	2.58688e-06	3.77125e-06	7.17441e-06	1.10317e-05	7.53591e-06	8.95159e-06	3.42024e-06	4.34383e-06	3.88047e-06	3.03752e-06	1.33439e-06	4.90196e-07	4.34516e-06	3.4061e-06	4.82624e-06	2.92323e-06	4.66618e-06	3.02594e-06	6.38153e-06	1.93976e-06	-0.0982749	0.858797	0.1545	unchanged	0.202752	0.712414	0.232655	unchanged	0.0575119	0.878609	0.163404	unchanged
neg_154	Tyr-Tyr-OH	0.000198679	0.000180413	0.000163905	5.58559e-05	4.42089e-05	5.98183e-05	8.40511e-05	6.17694e-05	9.38292e-05	7.5129e-05	6.71291e-05	8.61639e-05	6.66502e-05	8.37566e-05	6.90228e-05	7.44384e-05	6.06762e-05	5.97357e-05	6.2321e-05	0.000128929	9.28212e-05	6.85327e-05	3.74922e-05	8.60878e-05	0.000165749	0.000140498	8.05179e-05	4.20979e-05	0.000151841	0.000122718	8.1891e-05	5.94799e-05	0.000131645	8.23335e-05	7.87054e-05	6.63897e-05	-0.56176	0.272187	0.706883	unchanged	0.587658	0.0988012	0.945839	unchanged	0.272605	0.237288	0.779684	unchanged
neg_155	N-ACETYLPROLINE	1.79281e-05	1.89775e-05	2.45951e-05	5.9768e-06	4.34037e-06	5.32532e-06	3.3989e-06	3.79462e-06	9.69873e-06	5.09832e-06	5.11026e-06	5.64076e-06	1.14744e-05	6.75333e-06	6.16258e-06	5.26305e-06	4.83614e-06	5.12633e-06	7.03585e-06	7.60683e-06	9.44759e-06	9.54524e-06	3.70264e-06	8.24197e-06	7.8951e-06	5.48293e-06	5.11936e-06	2.78819e-06	9.11962e-06	8.58165e-06	8.2559e-06	4.69919e-06	9.19433e-06	6.00013e-06	7.84256e-06	3.83229e-06	-0.759135	0.203401	0.862492	unchanged	0.251862	0.460472	0.40814	unchanged	0.00757381	0.979797	0.0409547	unchanged
neg_156	Bilirubin	0.00701448	0.0110072	0.00980619	0.00383348	0.00468495	0.00584259	0.00655923	0.00348483	0.00175755	0.00431926	0.00349048	0.00617512	0.00404208	0.00434705	0.00570765	0.00347005	0.00560914	0.00439891	0.00371641	0.00431982	0.00445528	0.00300171	0.00434604	0.00393516	0.00391674	0.00371608	0.00682514	0.00340561	0.00456605	0.00380604	0.00568081	0.00789446	0.00342153	0.00854083	0.00471887	0.00659973	-0.827455	0.0457142	1.32539	down	0.0249158	0.935607	0.0129267	unchanged	0.418554	0.117873	0.851325	unchanged
neg_157	Methylgingerol	0.000130792	0.00011403	6.84726e-05	4.96077e-05	4.34858e-05	2.0108e-05	2.7965e-05	3.12343e-05	3.85342e-05	3.01834e-05	2.86147e-05	3.01431e-05	2.66975e-05	3.20836e-05	3.49745e-05	2.73805e-05	8.26159e-06	1.2038e-05	2.56487e-05	1.66072e-05	2.12953e-05	1.6442e-05	8.4947e-06	1.22675e-05	1.26807e-05	1.19562e-05	1.30075e-05	1.01819e-05	1.69724e-05	1.41048e-05	1.43511e-05	5.49916e-06	1.30436e-05	2.41515e-06	8.5808e-06	2.32856e-06	-2.08168	0.0265947	1.35104	down	-1.24236	8.0442e-06	1.64847	down	-1.61361	0.0142303	1.40742	down
neg_158	Cauloside C	0.0170029	0.0169848	0.0140329	0.0056433	0.0058046	0.0142973	0.0238021	0.0280955	0.028013	0.0276595	0.0373821	0.032333	0.0186782	0.021242	0.0305513	0.0309842	0.0192085	0.0197001	0.0196803	0.0200137	0.0147915	0.0141726	0.0137097	0.0151099	0.0450521	0.0372054	0.043236	0.0423907	0.0727407	0.0532866	0.0293299	0.0141759	0.044484	0.0210183	0.0138106	0.0327744	0.402121	0.144588	0.831467	unchanged	0.729311	0.0117149	1.30115	up	0.148603	0.652907	0.285927	unchanged
neg_159	Sinapyl aldehyde	1.94392e-06	3.89582e-06	5.71156e-07	2.3557e-06	6.23403e-07	8.32275e-07	9.07652e-07	6.39219e-07	6.34931e-07	8.32503e-07	3.91037e-07	0	1.29654e-07	0	1.9759e-07	8.65665e-07	1.07839e-08	3.17902e-07	2.1238e-06	5.22356e-06	2.78051e-06	7.7887e-06	1.93473e-07	2.70951e-07	6.67388e-06	3.52102e-06	1.46004e-06	1.03704e-06	4.84311e-06	3.0334e-06	1.79958e-06	6.38254e-07	8.57132e-06	3.60206e-06	6.46072e-07	0	0.846498	0.338812	0.689673	unchanged	2.59456	0.0204997	1.25281	up	3.32584	0.142103	0.985225	unchanged
neg_160	Flavin adenine dinucleotide (FAD)	2.96063e-05	2.41238e-05	1.66045e-05	4.66804e-06	7.4217e-06	6.83755e-06	1.5005e-05	4.81074e-06	1.15767e-05	1.05062e-05	7.76667e-06	1.51105e-05	9.83336e-06	1.26267e-05	1.18156e-05	1.06958e-05	5.41274e-06	6.32492e-06	8.37279e-06	2.14123e-05	7.76109e-06	1.3602e-05	4.90952e-06	7.59168e-06	1.91922e-05	1.164e-05	8.97438e-06	3.84426e-06	1.45367e-05	1.32519e-05	1.30198e-05	6.07378e-06	1.47433e-05	9.00075e-06	8.6752e-06	3.83237e-06	-0.487898	0.405733	0.516557	unchanged	0.141263	0.689222	0.224908	unchanged	-0.0351213	0.914657	0.0521893	unchanged
neg_161	Withaferin A	0.00589414	0.00690543	0.00502076	0.00218726	0.00165055	0.00233751	0.00253074	0.00159923	0.000794908	0.00197869	0.00153164	0.00163975	0.00222632	0.00221434	0.0022415	0.00180015	0.00206402	0.00203836	0.00240934	0.00261476	0.00238043	0.00189671	0.00204333	0.00204694	0.00207387	0.00150643	0.00245351	0.00145203	0.0026025	0.00214401	0.00217766	0.00233504	0.00205145	0.00289768	0.00190971	0.00291193	-0.841455	0.109023	1.05774	unchanged	0.27993	0.263803	0.602524	unchanged	0.182677	0.180053	0.686953	unchanged
neg_162	TyrMe-His-OH	0.000120876	0.00016722	0.000122669	3.71663e-05	2.82665e-05	4.72107e-05	4.49459e-05	3.99213e-05	6.77131e-05	6.43362e-05	5.66522e-05	7.69128e-05	5.12093e-05	8.19319e-05	5.25492e-05	4.43143e-05	0.000135543	0.000150368	5.15972e-05	3.79911e-05	8.83754e-05	0.000338394	3.66423e-05	8.33675e-05	0.000136937	5.84685e-05	5.44983e-05	3.37185e-05	0.00010838	0.000109386	0.000140425	0.000221843	0.000146283	0.000115483	6.20693e-05	3.8289e-05	0.281921	0.731447	0.255087	unchanged	0.51659	0.19682	0.696092	unchanged	0.489636	0.316651	0.639645	unchanged
neg_163	Guanidylic acid (guanosine monophosphate)	0.00283091	0.00342749	0.00186473	0.000813426	0.000597302	0.000752307	0.00150508	0.000522096	0.000783958	0.000800144	0.000683562	0.000932443	0.000583803	0.000607978	0.000700451	0.000736405	0.000313616	0.000356006	0.00070191	0.00105148	0.000835912	0.000718526	0.000770157	0.000601417	0.00201022	0.00142099	0.000742939	0.000408549	0.00156403	0.000975042	0.00102193	0.000478175	0.00244842	0.000613972	0.000738567	0.000384639	-1.13631	0.115005	1.02346	unchanged	0.446175	0.286916	0.616799	unchanged	0.785633	0.26617	0.769994	unchanged
neg_164	CAY10487	1.47175e-05	1.30576e-05	7.72219e-06	3.42403e-06	1.48685e-06	2.68715e-06	2.83327e-06	1.76471e-06	2.08603e-06	2.34588e-06	1.59652e-06	2.47137e-06	4.24855e-06	4.64558e-06	2.22493e-06	3.27085e-06	2.27379e-06	2.53189e-06	6.58989e-06	8.78634e-06	5.73608e-06	5.18222e-06	3.21036e-06	5.29066e-06	9.71068e-06	5.4795e-06	3.70908e-06	1.74861e-06	7.43305e-06	5.38947e-06	5.64012e-06	3.65958e-06	7.84226e-06	3.90785e-06	5.74359e-06	3.2552e-06	-0.308627	0.587708	0.341536	unchanged	1.35356	0.029941	1.17893	up	0.646524	0.0594121	1.16453	unchanged
neg_165	ESCULETIN	0.00206599	0.00157426	0.00149889	0.000580093	9.69678e-05	6.62993e-05	5.6834e-05	6.611e-05	5.74216e-05	5.87009e-05	6.17044e-05	6.28167e-05	0.000711193	0.000648333	8.65122e-05	0.000127074	0.000510593	0.000576611	0.000758595	0.000137684	0.000710363	0.000115079	0.000462632	0.000591734	6.71178e-05	5.36078e-05	5.04366e-05	4.24572e-05	8.58072e-05	5.96292e-05	0.000398871	0.000708058	7.20847e-05	8.04895e-05	0.0004844	0.000504286	-1.08338	0.20379	0.832948	unchanged	-0.0180949	0.909925	0.0396252	unchanged	-0.242835	0.658494	0.310959	unchanged
neg_166	Asp Glu His Glu	9.17366e-05	7.18309e-05	3.21055e-05	2.83624e-05	1.46949e-05	2.59828e-05	3.93717e-05	1.87165e-05	1.19257e-05	1.96969e-05	1.21255e-05	2.57828e-05	2.77218e-05	4.26453e-05	1.85397e-05	1.7077e-05	4.8687e-05	3.17561e-05	2.09488e-05	6.78121e-05	2.08554e-05	2.4761e-05	1.96945e-05	3.75339e-05	8.05958e-05	5.80809e-05	3.60531e-05	2.6908e-05	6.99676e-05	5.5752e-05	3.13045e-05	1.06849e-05	3.44602e-05	1.95983e-05	2.67388e-05	4.01038e-05	-0.466288	0.426943	0.446761	unchanged	1.35902	0.00789497	1.32208	up	-0.194709	0.575596	0.428874	unchanged
neg_167	Thr Arg Gln Glu	2.03687e-05	2.70906e-05	1.49262e-05	7.39771e-06	3.52379e-06	6.60581e-06	8.51294e-06	3.49489e-06	1.32664e-06	5.75979e-06	2.2992e-06	3.61372e-06	5.83348e-06	5.42337e-06	3.77205e-06	4.89815e-06	5.47749e-06	4.91286e-06	7.069e-06	7.05172e-06	4.67006e-06	4.09809e-06	5.33998e-06	4.53555e-06	5.01542e-06	3.07846e-06	5.82883e-06	2.35676e-06	4.78861e-06	3.82017e-06	3.8546e-06	4.69144e-06	3.3624e-06	5.94125e-06	3.8198e-06	5.10556e-06	-1.2863	0.0894031	1.09532	unchanged	-0.00687796	0.987107	0.0164916	unchanged	-0.179257	0.259741	0.77546	unchanged
neg_168	NONIC ACID	0.00042749	0.000466013	0.000628539	0.00015593	0.000143661	0.000144315	0.000147929	0.00017931	0.00020419	0.00018244	0.000189511	0.000257908	0.000146089	0.000156244	0.00016989	0.000155574	0.000154854	0.000149055	0.0001518	0.000162437	0.000171684	0.000197724	0.000125219	9.78107e-05	0.000142284	9.13322e-05	0.000127543	0.000100832	0.000172087	0.000157445	0.000131191	0.000125676	0.000123635	0.000140297	0.000130799	0.000121365	-1.11657	0.0927623	1.13488	unchanged	-0.553023	0.0110839	1.24687	down	-0.269478	0.000139358	1.76305	down
neg_169	HoPhe-Nap-OH	0.00014717	3.67127e-05	0.00032844	1.62829e-05	1.72362e-05	0.000279554	0.00011172	6.16931e-05	2.89338e-05	4.31189e-05	6.03032e-05	9.5395e-05	3.11923e-06	1.39053e-05	2.12318e-05	3.5019e-05	7.63968e-06	2.5494e-05	1.11177e-05	6.64111e-05	4.20487e-05	2.60065e-05	1.05134e-05	1.62158e-05	0.000143872	0.00012766	6.14405e-05	4.17962e-05	9.74389e-05	6.34193e-05	5.37725e-05	2.76067e-06	0.000150251	4.07085e-05	1.30597e-05	1.69111e-05	-2.26005	0.113089	1.11465	unchanged	0.417035	0.310579	0.584944	unchanged	1.38268	0.260086	0.775753	unchanged
neg_170	Phe Ser Tyr Asp	0.00273407	0.00329964	0.00112686	0.000565194	0.000288007	0.000618162	0.000176683	0.000143887	0.000357654	0.000235072	0.000228013	0.000241724	0.00116197	0.00084511	0.000299731	0.000219232	0.000294866	0.000610398	0.00142692	0.00208503	0.000947859	0.000395564	0.000176578	0.00114516	0.000301283	0.000483155	0.000117378	0.00010291	0.000214783	0.000333567	0.000581145	0.000278589	0.000188239	0.00026133	0.000406893	0.000237366	-0.482752	0.507762	0.40324	unchanged	0.167292	0.679851	0.301259	unchanged	-0.812651	0.17974	0.878163	unchanged
neg_171	Fluvoxamine acid	5.83258e-05	4.98658e-05	4.51398e-05	1.88027e-05	4.15764e-06	1.39257e-05	7.92474e-06	1.15528e-05	1.43585e-05	1.02461e-05	8.65177e-06	1.03626e-05	2.83207e-05	3.65238e-05	1.99855e-05	1.71567e-05	4.59313e-05	1.87125e-05	2.20196e-05	2.33295e-05	1.8371e-05	1.91226e-05	1.30024e-05	2.95844e-05	4.86967e-05	3.71157e-05	2.08866e-05	1.79239e-05	6.16496e-05	3.1112e-05	3.4154e-05	8.11237e-06	9.56557e-05	1.41606e-05	2.18563e-05	1.61566e-05	-0.600774	0.294185	0.671295	unchanged	1.78462	0.012685	1.34767	up	0.190072	0.790417	0.185227	unchanged
neg_172	Pinocembrin	6.24954e-05	8.15535e-05	2.06822e-05	2.09556e-05	2.78357e-05	2.2253e-05	2.62478e-05	3.31378e-05	9.42528e-06	1.55102e-05	2.52943e-05	2.71186e-05	2.43267e-06	6.80118e-06	6.69066e-06	7.24315e-06	2.23029e-05	1.50309e-05	4.11718e-06	7.6517e-06	1.26742e-05	1.27716e-05	1.4663e-05	1.50162e-05	3.66864e-05	1.28607e-05	1.58515e-05	1.60344e-05	2.623e-05	1.19868e-05	9.72211e-06	7.44737e-06	3.52127e-05	3.00621e-05	9.25255e-06	2.72804e-05	-1.81747	0.0459975	1.22789	down	-0.192555	0.602618	0.328573	unchanged	0.975645	0.133969	0.884395	unchanged
neg_173	Leu Asp His Arg	0.000485657	0.000575764	0.000382827	0.000135566	0.000153168	9.43795e-05	0.000121095	0.000113594	0.000162616	0.000132444	0.00011023	0.000148088	9.11988e-05	0.000155427	0.000140928	0.000121592	4.29336e-05	0.000121015	9.85713e-05	0.000376504	9.58661e-05	0.000217275	7.89183e-05	8.60412e-05	6.22917e-05	4.59328e-05	7.97805e-05	7.28616e-05	0.000125762	7.15253e-05	0.000163132	0.000149356	0.000261104	7.89857e-05	0.000112477	4.89353e-05	-0.938947	0.168631	0.843207	unchanged	-0.782488	0.00297523	1.3582	down	0.274202	0.518029	0.471126	unchanged
neg_174	Glu Gln Phe Arg	0.00917503	0.0104054	0.00378227	0.00423317	0.00412143	0.00214383	0.00202894	0.00236896	0.0026429	0.00260933	0.0025536	0.00360321	0.00120663	0.00178642	0.00214215	0.00088707	0.00163223	0.00202788	0.00157421	0.00293609	0.00353181	0.00233202	0.00279506	0.00188795	0.00144355	0.00079557	0.00178469	0.00157282	0.00197742	0.00188042	0.00223085	0.00142965	0.00298193	0.00222458	0.00172411	0.00260619	-1.16918	0.0689312	1.1168	unchanged	-0.741489	0.00363135	1.37329	down	0.44681	0.0835215	0.950541	unchanged
neg_175	Met Leu Phe Lys	0.00033987	0.000363452	0.000327374	7.68197e-05	7.55073e-05	5.47041e-05	6.76782e-05	5.7055e-05	0.000161036	0.00011114	7.37535e-05	7.30744e-05	9.36261e-05	8.52774e-05	8.5321e-05	0.00010003	3.67986e-05	5.10027e-05	0.000144698	0.000209965	0.000134073	0.000130979	4.14393e-05	5.1399e-05	4.26131e-05	3.28688e-05	4.43302e-05	2.793e-05	5.39939e-05	5.79636e-05	0.000148155	0.000103142	0.000164663	2.33749e-05	8.86221e-05	1.99712e-05	-0.796624	0.233379	0.786848	unchanged	-1.06607	0.030001	1.16531	down	0.277486	0.571819	0.4395	unchanged
neg_176	(-)-Naringenin	0.000165396	0.000192849	0.000114791	5.75379e-05	5.94112e-05	6.62142e-05	5.10762e-05	7.50974e-05	6.29774e-05	6.29127e-05	8.47416e-05	8.59756e-05	3.80379e-05	5.52609e-05	5.82596e-05	4.07935e-05	6.40528e-05	6.45056e-05	4.78211e-05	6.97301e-05	5.50436e-05	6.36024e-05	4.83769e-05	5.90484e-05	8.29032e-05	4.17767e-05	5.67471e-05	5.51084e-05	9.90634e-05	7.7907e-05	6.05947e-05	3.89286e-05	7.45395e-05	7.63814e-05	3.78077e-05	7.38554e-05	-0.933308	0.0815794	1.11132	unchanged	-0.0320032	0.884752	0.110965	unchanged	0.174247	0.451024	0.381752	unchanged
neg_177	Radicinin	2.82632e-06	2.72837e-06	1.95313e-06	5.44513e-07	2.49894e-06	4.27715e-06	8.80305e-06	9.05856e-06	1.25305e-05	9.42389e-06	8.27931e-06	1.44745e-05	9.59882e-07	8.17329e-07	3.61415e-06	5.11735e-06	1.17479e-06	7.78153e-07	7.97695e-07	1.27701e-06	7.98029e-07	1.43491e-06	1.1102e-07	9.02365e-07	6.72871e-06	3.89285e-06	8.94932e-06	1.08465e-05	1.24089e-05	3.26967e-06	9.89806e-07	4.34859e-07	2.14356e-06	8.73473e-07	1.00531e-06	8.54915e-07	-1.47859	0.0228826	1.38612	down	-0.440826	0.167156	0.77861	unchanged	-0.983634	0.240259	0.664777	unchanged
neg_178	Gln Phe His Asp	2.73761e-05	2.72184e-05	3.54737e-05	8.44931e-06	4.70116e-06	2.85807e-06	1.71268e-06	2.20706e-07	6.30573e-06	2.99098e-06	1.12774e-06	2.68716e-06	1.05699e-06	6.46066e-06	2.92152e-06	2.67878e-06	4.21489e-07	8.84414e-07	1.30156e-06	2.52914e-06	2.53767e-06	4.84901e-06	0	1.26631e-06	0	0	2.8453e-09	0	0	0	0	0	0	8.33133e-09	9.54416e-09	5.5073e-10	-3.08699	0.0407198	1.31506	down	-12.3684	0.0338852	1.17663	down	-9.61248	0.0460988	1.31014	down
neg_179	()7-epi Jasmonic Acid	2.21858e-05	2.40449e-05	2.08606e-05	7.24217e-06	6.92044e-06	5.89132e-06	6.26294e-06	7.15347e-06	7.5734e-06	6.12581e-06	6.73121e-06	7.49198e-06	4.64934e-06	7.45191e-06	5.69514e-06	5.3573e-06	4.20422e-06	4.96623e-06	6.05185e-06	1.50121e-05	6.09058e-06	6.66837e-06	3.70367e-06	3.9447e-06	7.54784e-06	5.09067e-06	4.13887e-06	3.65444e-06	7.7449e-06	5.60443e-06	5.53609e-06	4.28646e-06	4.58487e-06	4.36295e-06	3.3228e-06	2.10191e-06	-1.07131	0.0922273	1.04842	unchanged	-0.291278	0.137803	0.816403	unchanged	-0.417898	0.0706148	1.08192	unchanged
neg_180	DIHYDROCELASTRYL DIACETATE	0.000141974	0.000175021	9.96894e-05	4.46841e-05	4.18583e-05	4.49502e-05	4.79268e-05	4.20374e-05	5.06335e-05	4.45633e-05	4.92341e-05	5.18511e-05	3.30904e-05	3.68383e-05	4.01157e-05	3.09431e-05	3.6372e-05	3.60633e-05	3.92175e-05	5.4174e-05	4.18252e-05	4.84445e-05	2.9551e-05	3.4668e-05	6.16077e-05	3.76293e-05	3.40377e-05	2.3448e-05	5.50024e-05	4.71932e-05	3.74919e-05	2.74033e-05	4.63216e-05	3.22379e-05	2.83375e-05	2.73941e-05	-1.145	0.0855838	1.09958	unchanged	-0.144759	0.475917	0.414707	unchanged	-0.0995951	0.50038	0.447411	unchanged
neg_181	Phenylacetylglycine	1.36517e-05	1.08101e-05	5.78248e-06	4.17884e-06	2.74951e-06	1.82547e-06	2.9092e-06	2.46079e-06	3.94354e-06	3.27703e-06	2.43974e-06	2.67246e-06	3.01852e-06	3.30991e-06	2.7132e-06	3.27354e-06	2.3421e-06	3.76606e-06	2.96145e-06	3.32233e-06	3.56346e-06	1.53523e-06	6.69421e-06	5.77078e-06	1.21458e-05	3.87156e-06	4.00826e-06	3.83047e-06	1.24172e-05	3.61425e-06	3.97385e-06	1.65758e-06	1.42377e-05	2.91471e-06	4.25903e-06	5.58367e-06	-0.709567	0.266374	0.698185	unchanged	1.17196	0.0929767	0.931513	unchanged	0.824514	0.256027	0.782199	unchanged
neg_182	Tyr Leu Ala Lys	5.40414e-05	4.9756e-05	3.93335e-05	1.79424e-05	1.12286e-05	1.04367e-05	8.11333e-06	9.06765e-06	1.60194e-05	1.0797e-05	8.05225e-06	1.05352e-05	1.50593e-05	1.33612e-05	1.43357e-05	1.15744e-05	8.94493e-06	9.11213e-06	1.19016e-05	2.14747e-05	1.25131e-05	1.1752e-05	6.42989e-06	6.3805e-06	6.59076e-06	4.80118e-06	4.68577e-06	3.72302e-06	6.89557e-06	7.63564e-06	1.09765e-05	8.9249e-06	9.39292e-06	4.11619e-06	7.23845e-06	2.02172e-06	-1.37507	0.0676607	1.1421	unchanged	-0.866261	0.0096951	1.28325	down	-0.762497	0.0194099	1.29109	down
neg_183	L-Arginine	2.35003e-05	2.10344e-05	2.24279e-05	7.7058e-06	5.25848e-06	7.88854e-06	6.05065e-06	7.9603e-06	7.16036e-06	8.31285e-06	8.61927e-06	6.06425e-06	7.53256e-06	8.48529e-06	7.26862e-06	1.01653e-05	7.36722e-06	6.43497e-06	7.81304e-06	1.19545e-05	7.05755e-06	5.08123e-06	4.59435e-06	9.08726e-06	3.33234e-05	1.00998e-05	9.25554e-06	8.96525e-06	3.87047e-05	1.05181e-05	9.92809e-06	6.95406e-06	4.17656e-05	8.2142e-06	3.27478e-05	5.45279e-06	-0.945824	0.101661	1.05064	unchanged	1.32776	0.103716	0.917047	unchanged	1.15274	0.191905	0.947658	unchanged
neg_184	Thr-Abu-OH	0.00377773	0.00290527	0.00281485	0.00157811	0.000762647	0.000595204	0.000894906	0.000611406	0.000659967	0.000729047	0.000582497	0.000707808	0.00162452	0.00104951	0.000723811	0.00088289	0.00097409	0.000736784	0.00219683	0.00284467	0.00213202	0.00341226	0.0020185	0.00190335	0.00304888	0.00144792	0.00216741	0.00114726	0.00343818	0.00257731	0.00299247	0.00255415	0.00650896	0.0030596	0.00383917	0.00166013	0.222543	0.568665	0.385568	unchanged	1.72397	0.00676935	1.38936	up	1.78264	0.0150033	1.51002	up
neg_185	Sophoraflavanone B	0.000103978	9.00172e-05	5.27213e-05	4.16665e-05	3.46179e-05	4.2654e-05	3.55824e-05	5.72314e-05	4.0677e-05	4.28967e-05	5.14717e-05	5.80588e-05	1.41496e-05	2.9851e-05	3.60247e-05	2.21746e-05	4.38579e-05	3.70248e-05	2.92362e-05	3.68127e-05	3.30221e-05	2.04635e-05	3.58216e-05	4.83057e-05	7.50518e-05	3.17708e-05	4.50085e-05	5.17788e-05	9.1573e-05	5.16476e-05	3.89264e-05	2.10375e-05	9.79028e-05	4.43574e-05	2.36538e-05	4.10776e-05	-0.844308	0.0716778	1.10021	unchanged	0.278629	0.328167	0.520666	unchanged	0.544103	0.292558	0.664502	unchanged
neg_186	Oxaloacetate	2.1608e-05	1.86362e-05	1.37979e-05	6.05074e-06	4.90343e-06	6.43251e-06	6.22744e-06	4.94252e-06	5.28529e-06	5.58809e-06	5.28439e-06	6.13081e-06	6.13985e-06	5.91724e-06	5.70205e-06	5.84344e-06	5.09159e-06	5.0088e-06	9.97272e-06	1.11085e-05	7.54319e-06	1.19667e-05	5.12243e-06	7.52891e-06	7.90357e-06	6.95369e-06	4.36948e-06	2.97863e-06	8.11375e-06	8.60984e-06	5.68546e-06	5.03255e-06	6.01171e-06	8.03698e-06	7.98641e-06	5.82722e-06	-0.42393	0.365415	0.573865	unchanged	0.218469	0.380713	0.548301	unchanged	0.194989	0.188465	0.844603	unchanged
neg_187	PHYSALIN B	6.63334e-05	5.3945e-05	3.9663e-05	1.33801e-05	1.85014e-05	1.5466e-05	2.23894e-05	2.09498e-05	2.31653e-05	2.19378e-05	2.16553e-05	2.40432e-05	2.27779e-05	3.2261e-05	1.71372e-05	1.29914e-05	2.44233e-05	2.3169e-05	1.48426e-05	3.45155e-05	1.00513e-05	2.61162e-05	1.14925e-05	2.00425e-05	4.26566e-05	3.82926e-05	1.2102e-05	1.16408e-05	3.61093e-05	2.48209e-05	1.75368e-05	9.70178e-06	3.25791e-05	1.94289e-05	2.16919e-05	1.4535e-05	-0.824387	0.173376	0.839346	unchanged	0.304149	0.386878	0.546562	unchanged	-0.201257	0.504201	0.439725	unchanged
neg_188	Ibuprofen	0.000113998	0.000127997	0.00010855	4.59153e-05	3.6846e-05	3.76722e-05	3.67495e-05	4.60517e-05	4.56014e-05	4.27351e-05	4.636e-05	4.67759e-05	4.06029e-05	3.97458e-05	4.41989e-05	4.29743e-05	3.99281e-05	3.49718e-05	3.61082e-05	3.44961e-05	2.6614e-05	2.71326e-05	2.4072e-05	2.28728e-05	2.8851e-05	2.64981e-05	3.34256e-05	2.70214e-05	4.59825e-05	3.77495e-05	2.55132e-05	2.98832e-05	2.06534e-05	2.58766e-05	2.33847e-05	1.3995e-05	-1.45917	0.0346007	1.34234	down	-0.40544	0.0157563	1.21272	down	-0.799262	0.000151533	1.76423	down
neg_189	(R)-(+)-Citronellic acid	6.65092e-05	7.42688e-05	6.54775e-05	2.33957e-05	2.17505e-05	2.02327e-05	2.15182e-05	2.5934e-05	2.63074e-05	2.48404e-05	2.56124e-05	3.88169e-05	2.16689e-05	2.0558e-05	2.27084e-05	2.22829e-05	2.51771e-05	2.42272e-05	2.13678e-05	2.66112e-05	2.2171e-05	2.5026e-05	1.77674e-05	1.24691e-05	1.87061e-05	1.32731e-05	1.62966e-05	1.27116e-05	2.27964e-05	1.88862e-05	1.74787e-05	1.58157e-05	1.61369e-05	2.03952e-05	1.63893e-05	1.54764e-05	-1.11498	0.0695706	1.17932	unchanged	-0.667119	0.00754734	1.30397	down	-0.425986	0.000191464	1.71685	down
neg_190	D-erythro-Sphingosine-1-phosphate	0.000498966	0.000543676	0.000487018	0.000139058	8.98463e-05	8.23376e-05	7.87921e-05	6.74919e-05	0.00023399	0.000121605	8.41562e-05	9.44422e-05	0.000220169	0.000195004	0.000138722	0.000160312	5.21904e-05	8.54441e-05	0.000183388	0.000291836	0.000192485	0.000193485	5.59688e-05	8.05457e-05	2.50446e-05	3.9039e-05	4.49513e-05	2.56762e-05	6.09865e-05	6.03418e-05	0.00013116	0.000141073	9.02223e-05	3.10352e-05	0.000122679	2.30247e-05	-0.883723	0.198266	0.837635	unchanged	-1.41018	0.0370865	1.12481	down	-0.659782	0.153328	0.831361	unchanged
neg_191	Methaqualone	4.25606e-05	5.01436e-05	2.73232e-05	1.42301e-05	9.61196e-06	7.95227e-06	6.73733e-06	1.17773e-06	0	3.89536e-06	1.61165e-06	3.93193e-06	9.7223e-06	8.96262e-06	3.32446e-06	1.38691e-06	5.00495e-06	6.29648e-06	1.24172e-05	1.25609e-05	1.26659e-05	1.43268e-05	8.04927e-06	8.56058e-06	3.38945e-06	4.47073e-07	4.47962e-06	9.70873e-11	9.30621e-07	1.36171e-06	4.25428e-06	4.043e-06	3.89806e-06	9.28541e-06	4.76511e-06	6.9854e-06	-1.14651	0.115491	1.00521	unchanged	-0.710039	0.384964	0.527045	unchanged	-0.0622999	0.880802	0.214656	unchanged
neg_192	Undecanedioic acid	3.34154e-05	3.93741e-05	2.68159e-05	5.78831e-06	1.01303e-05	8.39947e-06	2.91184e-05	1.46746e-05	2.76017e-05	3.42888e-05	3.35588e-05	2.17891e-05	1.14655e-05	5.30596e-06	6.1839e-06	4.10128e-06	1.30077e-05	1.17624e-05	4.21971e-06	5.50396e-06	1.31485e-05	9.9236e-06	3.27884e-06	3.18618e-06	2.03162e-05	6.16026e-06	1.42436e-05	5.06291e-06	1.21583e-05	8.67196e-06	6.16322e-06	6.65237e-06	1.06241e-05	1.12782e-05	1.17332e-05	1.30567e-05	-1.65829	0.0614934	1.19562	unchanged	-1.27346	0.00248409	1.39758	down	0.199381	0.528921	0.386619	unchanged
neg_193	Valyl-Valine	0.000109897	0.000102472	9.82287e-05	2.95977e-05	2.4156e-05	2.39415e-05	2.10893e-05	1.71453e-05	3.34758e-05	2.36186e-05	1.82462e-05	2.43514e-05	3.02762e-05	3.52598e-05	2.20834e-05	2.16126e-05	1.48697e-05	2.06039e-05	2.62747e-05	3.62814e-05	2.5942e-05	3.49685e-05	1.08629e-05	1.83595e-05	1.07112e-05	1.27915e-05	1.02196e-05	7.85667e-06	1.90256e-05	1.58933e-05	1.56544e-05	1.21263e-05	1.73549e-05	9.09238e-06	1.5468e-05	6.43733e-06	-1.34655	0.0745561	1.14228	unchanged	-0.850409	0.00677228	1.25994	down	-0.926522	0.0109196	1.41518	down
neg_194	Pelargonate	0.000982569	0.00111403	0.000802869	0.000367981	0.000319926	0.000266502	0.000285565	0.000286588	0.000336102	0.000208652	0.000352986	0.000361617	4.89544e-05	7.422e-05	4.7896e-05	5.70185e-05	0.000255633	0.000411285	0.000292349	0.000448494	0.000344759	0.000379586	0.000231171	0.000128779	0.000265493	0.00018076	0.000126543	9.72576e-05	0.000165583	0.000246995	0.0002444	0.000423385	3.07017e-05	0.000387798	4.78472e-05	0.000191805	-1.0783	0.0766637	1.11904	unchanged	-0.758491	0.00590399	1.29273	down	0.567043	0.45052	0.44854	unchanged
neg_195	9Z,12Z-Linoleic acid	0.000588528	0.000694268	0.000573947	0.000204502	0.000151655	0.000137055	0.000140446	0.000125214	0.000270912	0.000192291	0.000131689	0.000181501	0.000206728	0.000200597	0.000200663	0.000177827	0.000145312	0.000150155	0.000270718	0.000293703	0.000294297	0.000238739	0.000142023	0.000120081	9.87888e-05	7.34249e-05	0.000113244	6.38798e-05	0.000111024	0.000169437	0.000256935	0.000222802	0.000180072	0.000109753	0.000186172	8.8657e-05	-0.789491	0.178375	0.892202	unchanged	-0.726466	0.0325447	1.10069	down	-0.050081	0.836111	0.0995032	unchanged
neg_196	Tryptophyl-Glutamine	1.81155e-05	1.50058e-05	1.18283e-05	4.49222e-06	3.83023e-06	3.9033e-06	3.4711e-06	4.02812e-06	4.09164e-06	4.54916e-06	1.973e-06	3.40522e-06	6.54364e-06	9.79786e-06	6.83283e-06	5.31273e-06	1.61609e-06	2.30548e-06	2.65047e-06	6.19562e-06	1.62521e-06	2.08975e-08	1.24558e-06	1.72565e-06	1.7128e-06	2.44851e-06	1.00601e-06	1.79206e-07	1.77218e-06	1.83438e-06	2.86424e-06	4.1261e-09	1.62778e-06	1.3789e-08	0	1.56107e-07	-2.08634	0.0356415	1.28264	down	-1.2651	0.00164267	1.36685	down	-2.79611	0.01194	1.49506	down
neg_197	Isoleucyl-Asparagine	0.000172998	0.000148819	0.00016251	4.39777e-05	3.2096e-05	3.37191e-05	2.92656e-05	2.42584e-05	5.25159e-05	3.50395e-05	2.75862e-05	3.38643e-05	5.80877e-05	6.15433e-05	3.3536e-05	3.57481e-05	2.27737e-05	2.77411e-05	5.2748e-05	7.93964e-05	4.45301e-05	5.82444e-05	1.41969e-05	2.79175e-05	1.82015e-05	2.42653e-05	1.62905e-05	1.00272e-05	2.89617e-05	2.59358e-05	2.65489e-05	2.46323e-05	1.84227e-05	1.23065e-05	2.57876e-05	8.84897e-06	-1.10069	0.124333	0.989721	unchanged	-0.711498	0.0275076	1.0749	down	-1.03869	0.0254173	1.32038	down
neg_198	Tyrosyl-Valine	4.01103e-05	3.58399e-05	2.12282e-05	1.08161e-05	6.72236e-06	7.67771e-06	1.42447e-05	1.34796e-05	1.73878e-05	1.43198e-05	1.34752e-05	1.59317e-05	1.25492e-05	1.17289e-05	1.81137e-05	2.01622e-05	6.48408e-06	8.69341e-06	1.64455e-05	2.49292e-05	1.0336e-05	7.78224e-06	3.92724e-06	1.08491e-05	2.31445e-05	1.62989e-05	1.53506e-05	8.72775e-06	2.19444e-05	2.14025e-05	1.62552e-05	7.30764e-06	1.66658e-05	9.93972e-06	1.9051e-05	5.14357e-06	-0.7207	0.267339	0.682171	unchanged	0.266576	0.244165	0.651655	unchanged	-0.063916	0.863141	0.000617178	unchanged
neg_199	3,3-Dimethylglutaric acid	2.69796e-05	2.02397e-05	1.69429e-05	4.42823e-06	3.52186e-06	3.15629e-06	2.42941e-06	2.21438e-06	9.58222e-06	5.09729e-06	2.90057e-06	3.94121e-06	8.44947e-06	7.70657e-06	3.21051e-06	4.76596e-06	3.25195e-06	4.04718e-06	1.40468e-05	1.42464e-05	1.04805e-05	1.02857e-05	2.34379e-06	6.63395e-06	6.74343e-06	8.44377e-06	2.76743e-06	8.7742e-07	7.05743e-06	7.8902e-06	8.24712e-06	5.71342e-06	7.26955e-06	1.77302e-06	1.03783e-05	5.89433e-07	-0.375072	0.549856	0.393984	unchanged	0.368513	0.469788	0.445419	unchanged	0.11208	0.821036	0.226833	unchanged
neg_200	Indolelactic acid	5.82633e-06	9.73957e-06	1.44076e-05	2.495e-06	3.36885e-06	3.76608e-06	4.94062e-06	2.97237e-06	2.70403e-06	3.51841e-06	2.79623e-06	3.28861e-06	5.4735e-06	4.76426e-06	2.88234e-06	2.91144e-06	3.95946e-06	4.56772e-06	1.69337e-05	7.49037e-05	2.57184e-05	0.000128105	2.45369e-06	3.44895e-06	5.46274e-06	3.91325e-06	1.83072e-06	1.5428e-06	3.56119e-06	9.48321e-07	3.3172e-06	7.69066e-06	4.14066e-06	5.25396e-06	1.9335e-05	1.3119e-06	2.66723	0.143685	0.987781	unchanged	-0.228452	0.546444	0.320265	unchanged	0.741126	0.349536	0.700069	unchanged
neg_201	Dimethylformamide	3.21628e-05	4.07337e-05	2.80515e-05	1.05572e-05	9.13322e-06	9.81222e-06	8.36273e-06	1.08515e-05	9.73392e-06	1.33088e-05	1.09367e-05	9.38472e-06	1.11259e-05	1.13629e-05	1.01508e-05	1.17725e-05	9.37866e-06	9.90167e-06	1.0198e-05	1.69387e-05	9.53813e-06	6.73458e-06	9.3376e-06	8.80879e-06	1.29164e-05	8.21217e-06	1.08973e-05	1.07551e-05	2.2788e-05	1.33367e-05	9.67667e-06	4.12596e-06	2.01963e-05	1.25979e-05	1.49074e-05	9.52361e-06	-1.08354	0.0963591	1.07483	unchanged	0.334463	0.257812	0.651888	unchanged	0.157265	0.611128	0.399313	unchanged
neg_202	Camphor	5.11484e-05	5.54225e-05	2.62021e-05	2.12948e-05	2.52856e-05	4.53823e-06	7.92692e-06	2.19557e-05	1.42804e-05	1.54506e-05	1.07214e-05	1.19766e-05	4.69084e-06	2.62536e-06	1.03376e-05	4.75089e-06	1.78661e-06	2.94714e-06	1.66186e-06	3.84646e-06	4.20177e-06	3.03676e-06	3.28848e-06	5.74666e-07	1.23168e-07	0	9.32334e-07	2.04446e-06	0	2.0136e-07	1.59607e-07	7.93295e-07	6.68264e-07	0	0	0	-3.46873	0.0162884	1.4465	down	-4.63998	0.000981801	1.57448	down	-4.06524	0.0193244	1.43822	down
neg_203	13-OxoODE	0.000460389	0.000302112	0.000635774	7.77597e-05	9.57234e-05	9.05573e-05	0.000115465	0.00021725	0.000330142	0.000228103	0.000194395	0.000154392	0.00023323	0.000234053	0.000224015	0.000773867	7.71877e-05	0.000102062	0.000159079	0.00020845	0.000135059	0.000132237	4.2743e-05	4.17576e-05	0.000134627	0.000141319	0.000121158	0.000147525	0.000289749	0.000242459	0.000167546	8.01058e-05	0.000163076	3.31389e-05	5.00438e-05	5.02753e-05	-1.20848	0.164011	0.956135	unchanged	-0.203244	0.525264	0.318984	unchanged	-1.5954	0.140612	0.842489	unchanged
neg_204	Glycyl-Isoleucine	8.02953e-05	7.40645e-05	6.73913e-05	2.02393e-05	1.73805e-05	1.74518e-05	1.4719e-05	1.29297e-05	2.63259e-05	1.79222e-05	1.48999e-05	1.7569e-05	2.65587e-05	2.88634e-05	1.82609e-05	1.81865e-05	1.5037e-05	1.47814e-05	2.06645e-05	3.1094e-05	1.8613e-05	2.53036e-05	7.93247e-06	1.28016e-05	9.45595e-06	1.07744e-05	9.89912e-06	4.69161e-06	1.42179e-05	1.38992e-05	1.37115e-05	1.32623e-05	1.26701e-05	8.2913e-06	1.53801e-05	5.63382e-06	-1.24976	0.0875732	1.09081	unchanged	-0.72964	0.018258	1.14828	down	-0.819582	0.0149211	1.36848	down
neg_205	Pentadecanoic Acid	0.000347501	0.000353449	0.000309976	7.77218e-05	5.18677e-05	7.10405e-05	7.05122e-05	2.84096e-05	0.000112058	6.50237e-05	4.37103e-05	6.67024e-05	0.000105394	0.000100085	6.24661e-05	8.71147e-05	4.07115e-05	4.42582e-05	0.00012105	0.000223286	0.000102793	0.000157069	3.47231e-05	5.89601e-05	4.27876e-05	3.52145e-05	3.10948e-05	1.02258e-05	4.84685e-05	5.84835e-05	0.000110217	8.04444e-05	5.37255e-05	1.99317e-05	7.71713e-05	5.25097e-06	-0.795808	0.241202	0.755135	unchanged	-0.772082	0.0819733	0.90827	unchanged	-0.34374	0.453312	0.425994	unchanged
neg_206	Lupinine	2.43035e-05	1.70045e-05	1.79156e-05	6.09593e-06	7.69436e-06	4.89732e-06	5.60852e-06	6.30475e-06	1.08588e-05	5.96014e-06	8.33257e-06	8.3976e-06	4.73092e-06	5.13405e-06	7.62377e-06	4.87033e-06	5.33417e-06	6.10403e-06	5.46539e-06	5.56125e-06	5.73849e-06	5.607e-06	4.07043e-06	3.04645e-06	3.19274e-06	2.76837e-06	3.40741e-06	3.56467e-06	5.21935e-06	4.97238e-06	4.13985e-06	4.69984e-06	4.1882e-06	4.68941e-06	3.51335e-06	3.214e-06	-1.40165	0.0534272	1.24371	unchanged	-0.975225	0.00430493	1.37017	down	-0.467388	0.0158567	1.39178	down
neg_207	2,3-Dinor-11b-PGF2a	0.00147859	0.00137869	0.000893321	0.000618352	0.000552633	0.000303222	0.000363041	0.000389618	0.000504051	0.000401141	0.000398002	0.000424894	0.000371547	0.000464584	0.000465797	0.000398237	0.000183335	0.000194656	0.000343136	0.000217227	0.000296464	0.000225877	0.000134795	0.000186013	0.000181075	0.000159988	0.000191388	0.000187543	0.000265823	0.000241417	0.000177481	0.000162146	0.000168266	0.000112425	0.000203733	9.17954e-05	-1.89634	0.0208303	1.40099	down	-1.01536	1.30225e-05	1.61242	down	-1.18213	0.0120067	1.47054	down
neg_208	Procaine	8.29794e-05	0.000165569	4.58007e-05	7.41916e-05	6.23906e-05	3.41915e-05	3.19194e-05	7.2243e-05	5.39174e-05	7.90783e-05	0.000106982	4.19691e-05	3.17986e-05	1.78741e-05	6.48843e-05	3.48011e-05	1.54582e-05	2.11875e-05	1.08009e-05	1.26929e-05	2.78782e-05	2.04929e-05	2.26926e-05	7.06194e-06	6.81423e-06	6.0264e-06	9.58503e-06	2.22639e-05	1.15092e-05	1.01094e-05	9.63671e-06	1.71679e-05	4.26698e-06	9.85569e-06	6.25458e-06	9.99527e-06	-2.19443	0.0239827	1.35212	down	-2.54175	0.00444312	1.43803	down	-1.70182	0.0339189	1.31615	down
neg_209	Erucic acid	0.000170022	0.000192524	0.000153723	5.49187e-05	4.36106e-05	4.3248e-05	4.08741e-05	4.74212e-05	4.41493e-05	4.2539e-05	4.40422e-05	4.84097e-05	3.68426e-05	3.85985e-05	3.87606e-05	3.92604e-05	3.71181e-05	3.62851e-05	3.69179e-05	4.22683e-05	4.14343e-05	4.05834e-05	2.98423e-05	2.54226e-05	2.65466e-05	2.24057e-05	2.72463e-05	2.35096e-05	4.07997e-05	3.50711e-05	2.91962e-05	3.00383e-05	2.58097e-05	3.29797e-05	2.79608e-05	2.55342e-05	-1.60403	0.0486825	1.26848	down	-0.607072	0.00224614	1.44305	down	-0.403469	0.000169762	1.81421	down
neg_210	3,5-Dimethoxy-4-hydroxycinnamic acid	1.0462e-05	3.7168e-05	1.0124e-05	2.07596e-06	2.7956e-06	1.32605e-05	2.16845e-06	1.47201e-06	2.49763e-06	3.58095e-06	3.16226e-06	3.85906e-06	4.11404e-07	5.31498e-06	2.9628e-06	1.15678e-08	1.44985e-06	2.50486e-06	3.41689e-06	1.59685e-05	2.837e-06	4.12735e-06	9.11816e-07	8.73592e-06	4.36115e-06	2.02746e-06	4.19887e-06	3.61086e-06	6.59803e-06	5.45673e-06	1.95692e-06	5.64384e-07	3.98116e-06	2.5944e-06	2.90999e-06	1.30324e-06	-1.07594	0.282715	0.682552	unchanged	0.649157	0.063949	0.953295	unchanged	0.0727595	0.90989	0.0154572	unchanged
neg_211	Aminopterin	0.000267669	0.000175714	0.000204363	6.77918e-05	7.79968e-05	3.92824e-05	6.18202e-05	5.62417e-05	7.27188e-05	6.64046e-05	5.55433e-05	6.64857e-05	7.25921e-05	6.02568e-05	5.36829e-05	5.03065e-05	4.92102e-05	5.53737e-05	0.000106573	0.000131316	0.000292745	0.000196786	4.88434e-05	8.29365e-05	8.69441e-05	7.13261e-05	4.6543e-05	2.64983e-05	6.78597e-05	6.91469e-05	0.00014175	7.69062e-05	9.26691e-05	5.36285e-05	0.000105974	5.33409e-05	0.0449935	0.933892	0.0251673	unchanged	-0.0420613	0.849294	0.0938428	unchanged	0.618748	0.0795052	1.14042	unchanged
neg_212	Threoninyl-Proline	0.000114932	0.000100069	6.62018e-05	2.53687e-05	2.19822e-05	1.67938e-05	1.43505e-05	1.45442e-05	4.26751e-05	2.11047e-05	1.78613e-05	2.17625e-05	2.43599e-05	2.4031e-05	2.07063e-05	1.65368e-05	1.24161e-05	1.70941e-05	1.61966e-05	3.24184e-05	1.91449e-05	2.88393e-05	9.23752e-06	1.29803e-05	8.52381e-06	6.7812e-06	1.09398e-05	5.13522e-06	1.55859e-05	1.61947e-05	1.59963e-05	1.11045e-05	2.55587e-05	1.13166e-05	1.56065e-05	6.75191e-06	-1.53931	0.0833546	1.08884	unchanged	-1.0667	0.0451457	1.06785	down	-0.415432	0.173366	0.801597	unchanged
neg_213	Loganic Acid	0.000275176	0.000237575	0.000205492	8.71073e-05	7.85397e-05	0.000108168	0.000294866	0.000124818	0.000102213	0.000142427	0.000138538	0.000223051	0.000119052	0.000186242	0.000109243	0.000162172	0.000113391	0.000154291	0.000107671	0.000192222	0.000127323	0.000127293	9.70891e-05	0.000216134	0.000679701	0.0006914	0.000272856	0.00015849	0.000597252	0.000415006	0.000206232	0.0001194	0.000263205	0.00035805	0.000206284	0.000307121	-0.193177	0.616474	0.303839	unchanged	1.45607	0.0204295	1.2582	up	0.790272	0.0298039	1.25738	up
neg_214	2-Methylbenzoic acid	0.000187109	0.00011478	9.10485e-05	4.8021e-05	1.34992e-05	1.27586e-05	1.56614e-05	8.88542e-06	9.7832e-06	1.15111e-05	1.12633e-05	1.2352e-05	5.81979e-05	4.47989e-05	1.02385e-05	1.55661e-05	6.32033e-05	8.88672e-05	8.71649e-05	3.65014e-05	7.49473e-05	2.54157e-05	7.17921e-05	9.80399e-05	2.53713e-05	1.6399e-05	9.97768e-06	4.97268e-06	1.93569e-05	1.35835e-05	4.38863e-05	9.02744e-05	2.37897e-05	1.59438e-05	7.14844e-05	7.92677e-05	-0.246403	0.695431	0.256934	unchanged	0.368373	0.315329	0.579833	unchanged	0.208956	0.685897	0.272764	unchanged
neg_215	2,3-Dihydroxy-3-methylbutyric acid	5.0401e-05	4.46386e-05	8.54963e-05	1.56346e-05	7.41435e-06	6.59572e-06	4.18455e-06	6.89498e-06	1.29387e-05	8.52937e-06	6.80703e-06	8.589e-06	1.01428e-05	7.30449e-06	6.37842e-06	5.65695e-06	7.94673e-06	7.33323e-06	2.09535e-05	1.02504e-05	1.44583e-05	3.91326e-05	4.34443e-06	8.52502e-06	5.29411e-06	3.4422e-06	2.72207e-06	2.23786e-06	6.18393e-06	5.35271e-06	8.98718e-06	9.42195e-06	9.59522e-06	5.65106e-06	8.09789e-06	3.61718e-06	-1.10573	0.215115	0.830568	unchanged	-0.926035	0.0241403	1.15391	down	0.0194596	0.932964	0.103975	unchanged
neg_216	6-Keto-PGF1a	2.78586e-05	2.13693e-05	1.10167e-05	6.70949e-06	4.66572e-06	1.27371e-05	1.21568e-05	6.82951e-06	5.45019e-06	6.44282e-06	8.00891e-06	1.34316e-05	3.9138e-06	6.15789e-06	5.11681e-06	2.632e-06	4.533e-06	5.50059e-06	6.85796e-06	9.31967e-06	4.85623e-06	6.59748e-06	4.64085e-06	1.38402e-05	1.90271e-05	1.06823e-05	7.70518e-06	6.74467e-06	2.32132e-05	8.07104e-06	4.30302e-06	1.22133e-06	1.11737e-05	7.08817e-06	3.83831e-06	7.13289e-06	-0.871349	0.149892	0.870476	unchanged	0.528038	0.254429	0.651027	unchanged	0.319432	0.469906	0.416013	unchanged
neg_217	Jasmonic acid	2.4282e-05	3.8425e-05	3.52593e-05	1.52855e-05	1.99852e-05	5.82107e-06	8.12064e-06	7.74126e-06	1.83976e-05	1.40295e-05	1.11641e-05	1.27327e-05	5.02521e-06	5.19557e-06	7.50184e-06	4.12361e-06	2.77865e-06	4.14126e-06	3.51177e-06	4.28547e-06	4.65901e-06	6.58723e-06	8.40964e-07	1.4284e-06	7.18873e-06	5.70787e-07	1.49844e-06	2.77174e-07	2.57442e-06	1.43784e-06	3.68905e-06	1.24955e-06	1.21396e-05	6.15143e-07	1.50166e-06	0	-2.70589	0.010634	1.54099	down	-2.4137	0.000811758	1.4974	down	-0.583643	0.447779	0.453128	unchanged
neg_218	2-Methylpyridine	1.25787e-05	1.23381e-05	1.12716e-05	4.34682e-06	5.85091e-06	5.78486e-06	5.94746e-06	9.0623e-06	1.03908e-05	7.73195e-06	8.65108e-06	7.93171e-06	4.31113e-06	4.43149e-06	8.35869e-06	6.45846e-06	4.66924e-06	2.46813e-06	3.45468e-06	7.11683e-06	4.34395e-06	5.73479e-06	1.8006e-06	2.20353e-06	8.87656e-06	6.35392e-06	7.29066e-06	7.26976e-06	1.35177e-05	9.75238e-06	6.13351e-06	2.45271e-06	1.1347e-05	4.09649e-06	3.02369e-06	2.48901e-06	-1.0814	0.0312582	1.27827	down	0.0939598	0.660468	0.255785	unchanged	-0.0553188	0.908871	0.0539074	unchanged
neg_219	7,8-Dihydro-.alpha.-ionone	1.35993e-05	1.18455e-05	1.32002e-05	1.9995e-06	4.82363e-06	9.54653e-07	1.86974e-07	2.25966e-07	3.75621e-06	1.44193e-06	6.13999e-07	7.05633e-07	1.27376e-06	4.35507e-07	0	3.3664e-07	0	1.00895e-06	6.18236e-06	2.02161e-07	5.8437e-06	6.99486e-06	8.19285e-07	1.10938e-06	0	0	0	0	1.90595e-07	0	3.31606e-07	1.1798e-06	5.39255e-07	0	9.19767e-07	0	-1.13406	0.157754	0.922751	unchanged	-5.18442	0.0975585	0.944365	unchanged	-0.0404375	0.962504	0.0762956	unchanged
neg_220	Dihydrojasmonic Acid	3.73292e-05	4.28135e-05	1.78829e-05	1.38648e-05	2.05625e-05	1.18882e-05	1.50846e-05	1.76453e-05	1.88253e-05	1.90974e-05	1.59077e-05	1.56676e-05	7.25588e-06	8.79157e-06	1.77226e-05	1.34732e-05	2.61821e-06	4.02833e-06	4.76408e-06	9.62461e-06	3.944e-06	2.83576e-06	3.6962e-06	2.36368e-06	5.52628e-06	3.78765e-06	5.26825e-06	6.14801e-06	6.69675e-06	5.09869e-06	5.78138e-06	2.14681e-06	2.8765e-06	3.51985e-07	8.44117e-07	8.55938e-07	-2.4063	0.0130266	1.47279	down	-1.65214	5.39284e-07	1.69666	down	-2.06749	0.0319191	1.2888	down
neg_221	Zearalenone	0.000137498	0.000138595	0.000101633	4.98879e-05	3.9791e-05	7.05167e-05	6.95254e-05	6.80187e-05	3.88691e-05	5.39301e-05	6.60913e-05	7.51201e-05	2.89109e-05	4.56337e-05	3.98535e-05	3.20606e-05	5.63074e-05	5.5909e-05	3.18106e-05	6.67086e-05	4.2776e-05	5.00787e-05	4.30099e-05	4.08575e-05	9.67576e-05	4.95645e-05	5.5574e-05	4.54803e-05	9.05573e-05	5.52969e-05	4.56002e-05	2.83363e-05	7.92607e-05	6.63994e-05	2.87984e-05	5.99406e-05	-0.966697	0.0548857	1.20417	unchanged	0.0818011	0.740852	0.162731	unchanged	0.25336	0.419232	0.458507	unchanged
neg_222	Pyridoxamine 5'-phosphate	3.27851e-05	2.72651e-05	2.28977e-05	7.9982e-06	9.56999e-06	9.54569e-06	1.1283e-05	8.39038e-06	9.70705e-06	1.15262e-05	1.05249e-05	1.14091e-05	8.76945e-06	1.51259e-05	8.12443e-06	6.49211e-06	1.10723e-05	7.2863e-06	9.0566e-06	2.10764e-05	1.10765e-05	1.15495e-05	6.05585e-06	1.12231e-05	2.35853e-05	2.28158e-05	1.00534e-05	4.96546e-06	1.9277e-05	1.30889e-05	9.51459e-06	9.10616e-06	1.06859e-05	1.16409e-05	1.05071e-05	9.39869e-06	-0.652104	0.208369	0.79109	unchanged	0.577674	0.153327	0.845952	unchanged	0.0976551	0.64215	0.179891	unchanged
neg_223	2-Phenylglycine	7.91771e-05	4.88795e-05	9.60997e-05	1.87551e-05	1.14855e-05	1.95418e-05	1.01109e-05	1.31516e-05	1.82682e-05	1.37679e-05	1.48026e-05	1.42509e-05	3.23077e-05	2.17552e-05	8.29047e-06	1.42319e-05	4.23903e-05	3.06008e-05	4.04113e-05	5.59142e-05	3.88312e-05	4.71742e-05	1.76609e-05	4.70546e-05	3.67301e-05	1.41491e-05	1.85762e-05	1.76292e-05	5.38405e-05	2.68173e-05	5.21721e-05	4.60329e-05	0.000172326	5.69263e-05	5.98206e-05	3.8951e-05	-0.149072	0.780079	0.216221	unchanged	0.99175	0.0733454	0.99959	unchanged	1.51075	0.0747871	1.16014	unchanged
neg_224	Prednisone	0.00112095	0.00111999	0.000969991	0.000354818	0.00025293	0.00030509	0.000277854	0.000321995	0.000267594	0.000207534	0.000234521	0.000274393	0.000239512	0.000233222	0.000233574	0.000224913	0.000193318	0.000215657	0.000202429	0.000195498	0.000282293	0.0002527	0.000175411	0.000173943	0.00018164	0.000181122	0.00021823	0.000196702	0.0002828	0.000327155	0.000223533	0.000221932	0.000223136	0.000280033	0.000207494	0.00023293	-1.68526	0.0409104	1.30743	down	-0.190829	0.296017	0.549859	unchanged	0.0516618	0.527046	0.314382	unchanged
neg_225	Hexadecanedioic acid	0.000723156	0.000872031	0.000482232	0.000304131	0.000322399	0.000179079	0.000236363	0.000378801	0.000240952	0.000295383	0.00026783	0.000301304	0.000181555	0.000169442	0.000264836	0.000173869	0.00011135	0.000131923	8.13639e-05	0.000133135	7.88966e-05	4.53132e-05	9.15311e-05	7.46448e-05	9.656e-05	7.64981e-05	0.00010869	0.000134326	0.000141566	0.00010463	0.000121637	2.35748e-05	9.98241e-05	2.63451e-05	2.89526e-05	4.07498e-05	-2.51356	0.0149199	1.47426	down	-1.37745	0.000136276	1.60386	down	-1.59861	0.00216266	1.57796	down
neg_226	Digoxin	0.000865024	0.000410299	0.00059049	0.000109754	6.95612e-05	9.15366e-05	9.44143e-05	0.000115998	0.000214079	0.000148334	0.000171935	0.000199397	0.000527021	0.000209988	0.000208088	0.000203392	0.00025273	0.000155195	0.000391801	0.000622644	0.000641338	0.000191274	9.74783e-05	0.00014469	0.000233071	0.000173257	0.000161685	0.000140507	0.00030173	0.000252365	0.000309138	0.000129656	0.000234607	0.000105298	0.000181382	4.88054e-05	-0.0323929	0.962914	0.0735201	unchanged	0.419314	0.127634	0.815035	unchanged	-0.625461	0.206868	0.766182	unchanged
neg_227	Alanyl-Phenylalanine	3.91414e-05	4.2065e-05	1.78668e-05	1.10944e-05	1.16469e-05	1.11375e-05	1.66429e-05	1.20399e-05	7.4907e-06	1.32848e-05	1.4962e-05	1.99455e-05	4.19668e-06	1.23569e-05	9.0575e-06	8.81156e-06	1.76793e-05	1.53014e-05	6.26435e-06	1.54482e-05	1.07287e-05	1.10782e-05	9.44452e-06	1.13027e-05	2.58168e-05	1.2043e-05	1.32457e-05	1.10317e-05	2.06522e-05	1.5042e-05	1.14096e-05	9.26721e-06	1.91589e-05	1.8895e-05	8.5678e-06	1.25955e-05	-1.04876	0.113028	0.991576	unchanged	0.213638	0.461845	0.377901	unchanged	0.245266	0.467461	0.424366	unchanged
neg_228	Flavone	8.69934e-05	0.000103539	5.32219e-05	3.54525e-05	2.72662e-05	1.99145e-05	2.07944e-05	3.85509e-05	3.4984e-05	2.66436e-05	2.72854e-05	2.31172e-05	1.78512e-05	3.03007e-05	2.2604e-05	1.9546e-05	2.44394e-05	1.97613e-05	2.02574e-05	2.84981e-05	2.19186e-05	2.27823e-05	1.46872e-05	1.78092e-05	2.7843e-05	1.87175e-05	1.84058e-05	2.16273e-05	3.93683e-05	2.24688e-05	2.03905e-05	1.84026e-05	4.49391e-05	1.73089e-05	1.01633e-05	1.4699e-05	-1.3737	0.0607155	1.16988	unchanged	-0.207371	0.393675	0.462131	unchanged	-0.0953179	0.796677	0.180608	unchanged
neg_229	Nalidixic acid	2.28471e-05	1.04014e-05	1.08986e-05	2.65889e-06	3.03326e-06	3.18831e-06	5.95787e-06	1.69343e-06	4.7559e-06	2.68542e-06	2.15597e-06	3.20435e-06	6.35349e-06	5.34752e-06	2.26865e-06	3.34581e-06	7.67164e-06	1.9786e-06	4.29939e-06	8.3671e-06	3.38214e-06	5.26761e-06	2.23578e-06	5.82724e-06	3.34387e-05	1.12098e-05	8.64821e-06	5.89681e-06	3.03608e-05	6.21944e-06	5.21115e-06	2.35423e-06	3.50199e-05	4.38741e-06	5.59411e-06	7.01248e-06	-0.851948	0.281213	0.681697	unchanged	2.22732	0.0574998	1.04769	unchanged	1.14369	0.336087	0.651594	unchanged
neg_230	Geldanamycin	0.0043595	0.0107326	0.0105651	0.00438074	0.00341464	0.00838084	0.00629471	0.00741479	0.00108928	0.00500195	0.00546552	0.00409926	0.00791537	0.00583581	0.008202	0.00549817	0.00566218	0.00576554	0.00414042	0.00162593	0.00490273	0.00135601	0.0057439	0.00141439	0.00192403	0.00487954	0.00345446	0.00467873	0.00396226	0.00244133	0.00248435	0.00445662	0.0018185	0.00403526	0.00202532	0.00459447	-1.1248	0.0431087	1.30913	down	-0.460539	0.224896	0.61303	unchanged	-1.00186	0.001147	1.67355	down
neg_231	Mevalonic acid	3.78215e-05	3.7738e-05	3.38412e-05	9.19232e-06	5.67246e-06	4.91913e-06	7.30416e-06	6.57068e-06	1.33221e-05	7.37403e-06	7.34311e-06	9.68966e-06	1.05169e-05	9.58421e-06	7.9166e-06	9.17364e-06	6.16874e-06	5.62026e-06	1.58533e-05	1.22234e-05	1.58601e-05	1.61437e-05	5.72894e-06	8.51752e-06	1.04623e-05	7.52152e-06	5.9704e-06	4.21677e-06	1.26358e-05	1.15046e-05	1.43112e-05	8.94162e-06	1.59156e-05	6.71825e-06	1.12679e-05	5.48051e-06	-0.797476	0.239749	0.783153	unchanged	0.0196492	0.946477	0.0553154	unchanged	0.354771	0.263552	0.762742	unchanged
neg_232	(+-)-Lavandulol	1.37215e-05	1.12479e-05	8.63754e-06	3.52527e-06	2.65101e-06	2.24343e-06	2.84105e-06	2.77589e-06	4.72212e-06	3.49857e-06	2.53506e-06	2.62649e-06	4.11901e-06	3.81377e-06	2.58881e-06	3.77991e-06	1.84101e-06	1.55538e-06	2.10967e-06	2.57357e-06	2.1274e-06	1.89017e-06	5.0502e-07	1.64227e-06	1.78783e-06	1.50887e-06	1.201e-06	7.2661e-07	2.08661e-06	1.86316e-06	1.68651e-06	3.61897e-07	1.15085e-06	0	1.27513e-06	1.36874e-07	-1.95386	0.0477611	1.24275	down	-1.0503	0.00316416	1.36432	down	-1.94034	0.00311316	1.53089	down
neg_233	alpha-Linolenic acid	0.000110325	8.18842e-05	7.7844e-05	3.77679e-05	2.40906e-05	1.90491e-05	1.72259e-05	1.96747e-05	2.88891e-05	2.12229e-05	1.93223e-05	2.16109e-05	2.90765e-05	2.98903e-05	2.47081e-05	2.79979e-05	1.75084e-05	1.62988e-05	2.59974e-05	2.82381e-05	2.35276e-05	2.42101e-05	1.35469e-05	1.35053e-05	1.34399e-05	1.26142e-05	1.36503e-05	1.06873e-05	2.13542e-05	1.79358e-05	1.83879e-05	1.43595e-05	1.7512e-05	1.37049e-05	1.50492e-05	1.08956e-05	-1.44366	0.0569387	1.20009	unchanged	-0.512645	0.0196046	1.13153	down	-0.694283	0.0105752	1.44859	down
neg_234	Ricinoleic acid	0.000260861	0.000267868	0.000141599	5.01508e-05	4.20373e-05	6.08012e-05	5.19848e-05	4.73709e-05	4.41912e-05	4.33734e-05	4.05017e-05	7.83726e-05	3.93142e-05	5.32672e-05	6.27805e-05	3.45527e-05	3.06334e-05	6.43693e-05	5.73824e-05	5.83606e-05	3.96759e-05	4.20586e-05	2.78803e-05	2.2103e-05	3.64097e-05	1.72937e-05	2.493e-05	1.90497e-05	6.25172e-05	3.38411e-05	2.73967e-05	2.48968e-05	3.47026e-05	5.42317e-05	2.61985e-05	3.91994e-05	-1.73425	0.0748365	1.14125	unchanged	-0.656199	0.0631565	0.954848	unchanged	-0.463524	0.115196	1.00395	unchanged
neg_235	6-pentadecyl Salicylic Acid	1.32307e-05	7.07514e-06	1.30166e-05	0	7.61229e-06	4.32879e-06	1.87967e-06	6.11682e-06	2.76883e-06	9.74241e-06	5.79344e-06	2.45187e-06	1.41084e-06	6.83511e-06	1.74136e-05	3.8708e-07	6.57651e-06	1.40289e-05	2.60181e-06	1.23106e-05	6.73849e-07	1.95781e-05	2.87017e-05	1.00394e-05	2.93168e-06	1.55594e-07	2.19683e-07	1.19197e-06	0	7.45609e-07	1.02263e-05	2.05325e-06	8.36357e-06	1.84538e-05	9.62253e-07	5.45633e-06	0.707332	0.350482	0.539329	unchanged	-2.45483	0.0227448	1.21537	down	-0.0355815	0.96127	0.115128	unchanged
neg_236	15-keto-Prostaglandin E2	9.83126e-07	2.52907e-06	4.46161e-07	3.02846e-07	3.44278e-07	1.50348e-06	4.33277e-06	1.91426e-06	3.88923e-06	2.71495e-06	2.84097e-06	3.60483e-06	1.48429e-06	2.30098e-06	4.2547e-06	6.66236e-06	4.91254e-07	4.57246e-07	6.0463e-07	2.3337e-06	1.25635e-07	1.32462e-07	2.07412e-07	1.10818e-06	2.13375e-05	8.31722e-06	1.74226e-06	1.09318e-06	7.93624e-06	5.43255e-06	1.43544e-06	7.24387e-08	6.31309e-06	2.02485e-07	4.9845e-07	5.03075e-07	-0.437152	0.606978	0.304714	unchanged	1.24883	0.201678	0.708531	unchanged	-0.794243	0.447411	0.400294	unchanged
neg_237	Altretamine	4.28084e-05	3.95071e-05	3.57928e-05	1.18857e-05	8.92857e-06	8.62575e-06	6.88728e-06	6.5958e-06	1.84316e-05	1.06792e-05	8.38785e-06	1.06168e-05	2.01523e-05	2.04138e-05	1.1985e-05	1.17853e-05	9.22402e-06	8.94067e-06	1.06251e-05	1.94989e-05	9.8676e-06	1.1889e-05	3.23646e-06	7.6585e-06	5.08627e-06	6.01112e-06	5.20313e-06	2.90008e-06	7.95606e-06	1.04928e-05	9.11511e-06	9.42156e-06	2.22316e-05	5.50282e-06	9.94747e-06	3.79283e-06	-1.23291	0.0909494	1.06492	unchanged	-0.710266	0.0905693	0.887733	unchanged	-0.459177	0.296358	0.629933	unchanged
neg_238	Ile-Ala-Arg	5.00053e-05	3.68124e-05	3.06211e-05	1.5643e-05	8.51488e-06	5.59003e-06	6.92786e-06	6.29842e-06	1.34263e-05	7.87573e-06	6.12583e-06	7.46259e-06	1.20785e-05	1.18028e-05	1.07821e-05	1.20211e-05	2.22975e-06	1.82859e-06	8.84702e-06	6.04972e-06	5.91145e-06	4.51823e-06	1.51453e-06	1.93046e-06	3.16438e-06	3.37528e-06	2.23412e-06	1.71763e-06	2.42811e-06	3.3799e-06	4.08579e-06	2.20399e-06	2.25654e-06	0	1.59165e-06	2.28131e-07	-2.35494	0.0392866	1.28196	down	-1.56172	0.00428072	1.42654	down	-2.29133	0.020144	1.39214	down
neg_239	(+)-Abscisic acid	2.27422e-06	1.34015e-06	0	4.78669e-07	3.92114e-07	5.19972e-07	2.39159e-06	0	2.25267e-07	4.2495e-07	9.60559e-07	1.53993e-06	7.65777e-07	2.61153e-06	6.79415e-07	1.01509e-06	6.55621e-07	8.4169e-07	7.93248e-07	2.43371e-06	3.10707e-07	0	1.16668e-06	3.54158e-06	5.31862e-06	4.86352e-06	1.39384e-06	1.32142e-06	7.8138e-06	3.35887e-06	1.74669e-06	9.16123e-07	4.73022e-06	8.33866e-07	2.35956e-06	3.47244e-06	0.720275	0.429146	0.575943	unchanged	2.11868	0.0281747	1.21237	up	1.09771	0.113734	0.967142	unchanged
neg_240	(E)-2-Butenyl-4-methyl-threonine	4.04697e-06	2.4657e-06	2.17911e-06	4.01343e-07	4.31205e-07	7.73393e-08	0	0	1.22637e-05	5.27079e-07	4.75232e-07	0	8.68369e-08	1.71818e-07	0	0	2.18851e-07	2.98929e-07	0	1.63929e-07	1.26988e-07	0	0	0	0	0	0	0	0	0	0	0	0	0	0	0	-5.04461	0.0590624	1.20884	unchanged	#DIV/0!	0.322111	0.576198	unchanged	#DIV/0!	0.0477652	1.25091	down
neg_241	Dodecylbenzenesulfonic acid	7.27169e-05	6.78363e-05	5.54173e-05	2.27991e-05	1.4443e-05	2.97151e-05	2.78065e-05	3.27122e-05	6.19537e-05	8.4971e-05	7.39186e-05	5.32148e-05	9.19221e-06	1.44734e-05	1.91775e-05	2.00077e-05	1.71992e-05	2.23818e-05	1.67816e-05	2.68255e-05	2.14948e-05	1.96627e-05	1.37972e-05	2.07319e-05	1.13429e-05	9.20684e-06	2.98788e-05	3.27729e-05	5.04585e-05	6.14237e-05	6.35971e-05	6.62178e-05	4.99395e-05	5.91134e-05	2.84713e-05	5.64879e-05	-1.14015	0.0635283	1.18443	unchanged	-0.778244	0.0930046	0.875057	unchanged	1.66056	0.000717269	1.7172	up
neg_242	Dodecanoic acid	0.000166966	0.000183689	0.000156674	6.87707e-05	5.0179e-05	5.64023e-05	4.89413e-05	6.57681e-05	6.05601e-05	5.84985e-05	6.17724e-05	6.55537e-05	5.96641e-05	5.71764e-05	6.29118e-05	6.10128e-05	6.18411e-05	5.76526e-05	5.79238e-05	5.89491e-05	6.71336e-05	6.18151e-05	5.17509e-05	3.99742e-05	4.75267e-05	4.17579e-05	5.61362e-05	4.49312e-05	7.75929e-05	6.30913e-05	5.40283e-05	5.86008e-05	5.70307e-05	6.61752e-05	5.68628e-05	5.60363e-05	-1.01612	0.0705964	1.17749	unchanged	-0.125386	0.435578	0.440349	unchanged	-0.0469063	0.357138	0.613292	unchanged
neg_243	12-Oxo-2,3-dinor-10,15-phytodienoic acid	0.000108948	0.000107878	8.884e-05	4.0653e-05	2.9451e-05	3.58274e-05	3.14494e-05	3.89742e-05	3.61885e-05	3.40988e-05	4.30718e-05	4.07853e-05	3.76357e-05	3.49526e-05	3.56838e-05	3.85056e-05	5.50834e-05	4.11231e-05	4.01321e-05	3.79151e-05	4.77936e-05	3.69885e-05	3.45455e-05	3.2708e-05	3.60389e-05	3.5107e-05	3.8595e-05	2.60713e-05	5.75622e-05	4.82904e-05	3.47676e-05	4.61659e-05	4.46954e-05	6.21347e-05	5.08006e-05	5.20743e-05	-0.839082	0.10434	1.06776	unchanged	0.105854	0.576829	0.341363	unchanged	0.258363	0.130241	0.887392	unchanged
neg_244	Vasicinol	1.55338e-05	1.58458e-05	1.33066e-05	4.5196e-06	4.44925e-06	4.11405e-06	3.98494e-06	4.00729e-06	4.61643e-06	3.85282e-06	4.41031e-06	4.50357e-06	5.38721e-06	4.87266e-06	3.19733e-06	3.54444e-06	4.89298e-06	4.38634e-06	4.78961e-06	4.93048e-06	4.81635e-06	4.25591e-06	3.29286e-06	4.17613e-06	7.45143e-06	3.71115e-06	3.15829e-06	1.96184e-06	5.79853e-06	3.9529e-06	3.5127e-06	3.81922e-06	5.37813e-06	3.15214e-06	3.7997e-06	2.63695e-06	-1.13736	0.0787851	1.14874	unchanged	0.0369759	0.897806	0.0491833	unchanged	-0.23705	0.225759	0.70915	unchanged
neg_245	Hydrocortisone	6.56945e-05	3.35718e-05	2.27439e-05	1.68295e-05	7.98288e-05	1.21714e-05	9.46158e-06	2.0111e-05	1.24682e-05	1.34959e-05	7.42724e-05	1.36289e-05	9.44419e-06	1.3542e-05	3.80341e-05	1.21505e-05	1.00138e-05	1.39637e-05	4.7178e-06	7.73826e-06	7.60884e-06	2.30727e-05	7.41458e-06	5.81103e-06	4.67188e-06	3.5253e-06	4.76798e-06	6.74283e-06	5.55657e-06	7.25128e-06	8.78508e-06	9.84355e-06	7.9205e-06	4.60839e-06	5.45744e-06	4.26546e-06	-2.03407	0.050493	1.1974	unchanged	-2.14121	0.128966	0.863019	unchanged	-1.24878	0.088626	1.10927	unchanged
neg_246	Adrenosterone	2.92569e-05	3.1767e-05	2.1797e-05	1.21613e-05	1.17562e-05	8.12521e-06	9.49874e-06	1.04545e-05	1.1768e-05	1.09156e-05	1.15569e-05	1.30808e-05	7.48872e-06	7.42226e-06	9.60911e-06	7.83884e-06	6.70913e-06	6.12404e-06	6.09444e-06	7.56907e-06	3.98416e-06	4.05604e-06	3.01651e-06	3.69491e-06	5.02733e-06	4.19965e-06	5.89677e-06	4.30674e-06	5.35016e-06	5.33062e-06	3.25288e-06	3.6363e-06	2.3048e-06	3.12938e-06	2.34919e-06	1.49698e-06	-2.01519	0.0156946	1.45969	down	-1.15975	6.23028e-06	1.68296	down	-1.48279	2.06159e-05	1.8457	down
neg_247	Thromboxane B2	1.62324e-05	8.26822e-06	6.7523e-06	3.55417e-06	2.19301e-06	6.89998e-06	5.75343e-06	4.30743e-06	3.49239e-06	3.63447e-06	5.36039e-06	7.25202e-06	2.25833e-06	2.55504e-06	1.91191e-06	1.15987e-07	1.82888e-06	3.20899e-06	3.55391e-06	4.4595e-06	3.34283e-06	3.51855e-06	2.56304e-06	8.59079e-06	1.30858e-05	7.2046e-06	5.98868e-06	4.05493e-06	1.30815e-05	4.84782e-06	2.77765e-06	3.6031e-07	7.05091e-06	4.22133e-06	2.16261e-06	4.27463e-06	-0.754126	0.218087	0.745367	unchanged	0.695609	0.127827	0.836656	unchanged	0.81144	0.186831	0.787315	unchanged
neg_248	Vincamine	1.31824e-05	8.77391e-06	1.35897e-05	2.16686e-06	2.16406e-06	8.44196e-06	9.96763e-06	6.42052e-06	6.1395e-06	9.20311e-06	8.33055e-06	9.50753e-06	7.34977e-06	1.21256e-05	8.19407e-06	7.41266e-06	2.38233e-06	8.19577e-06	6.29307e-06	2.10521e-05	1.10931e-06	2.77541e-06	3.41204e-06	6.40127e-06	2.17352e-05	1.51825e-05	5.86406e-06	7.54193e-06	2.09415e-05	7.8301e-06	8.83017e-06	2.73537e-06	1.44789e-05	2.3962e-06	1.66368e-06	4.4868e-06	-0.235442	0.744591	0.230975	unchanged	0.674158	0.152844	0.836125	unchanged	-0.400538	0.463195	0.46102	unchanged
neg_249	Lysyl-Arginine	0.000326189	0.000312213	0.000196571	0.000191459	0.000193154	6.95999e-05	0.000111278	0.000103436	0.000148296	0.000115648	0.000116629	0.000130014	7.64347e-05	0.000108361	0.000155431	9.86794e-05	2.98814e-05	2.66592e-05	4.08741e-05	3.83025e-05	3.64218e-05	1.97565e-05	1.30649e-05	2.71538e-05	2.9655e-05	3.59218e-05	5.07343e-05	3.79958e-05	5.02192e-05	5.60516e-05	2.42463e-05	1.39714e-05	1.8117e-05	6.51438e-06	2.61824e-05	9.38734e-06	-2.87631	0.00455996	1.61078	down	-1.47687	5.32669e-06	1.65246	down	-2.33172	0.0212689	1.43164	down
neg_250	Trimethoprim	3.24267e-05	3.07112e-05	3.31438e-06	3.76043e-06	3.76109e-06	3.34716e-06	5.26337e-06	3.63174e-06	3.63764e-06	3.36909e-06	4.55943e-06	5.48647e-06	4.00111e-07	2.38163e-06	3.75282e-06	2.48567e-06	2.09232e-06	2.24352e-06	2.02648e-06	8.3153e-06	1.17391e-06	4.88316e-07	2.55031e-06	2.09825e-06	3.20106e-06	6.28458e-07	1.87877e-06	7.6879e-07	2.81705e-06	3.26864e-06	6.52038e-06	3.24631e-07	1.00093e-05	2.27802e-06	5.99029e-07	1.36761e-06	-2.21512	0.149912	0.893903	unchanged	-1.04645	0.00500623	1.32655	down	0.659678	0.465439	0.485024	unchanged
neg_251	Manumycin A	0.0004177	0.000585137	0.000379292	0.000145168	0.000152272	0.00012376	0.000151999	0.000158536	0.000203867	0.000168585	0.000189673	0.000192476	9.79796e-05	0.000113413	0.000195481	0.00013374	0.000109288	0.000146036	0.000115717	0.000150718	0.000127598	0.000132398	9.81825e-05	0.000107606	0.000189781	0.000103808	0.000135972	0.000138976	0.000221949	0.000216239	0.00017678	9.04359e-05	0.00024797	0.000112372	9.47897e-05	8.18448e-05	-1.30032	0.068389	1.17871	unchanged	-0.0813677	0.66471	0.262774	unchanged	0.0148878	0.965028	0.0644976	unchanged
neg_252	1-Stearoyl-2-hydroxy-sn-glycero-3-phosphoethanolamine	0.00572908	0.00785255	0.00552142	0.00148957	0.00156026	0.00129032	0.00089617	0.000949724	0.00142139	0.00124974	0.000905555	0.00109523	0.00163504	0.00126936	0.00110748	0.00135218	0.00064875	0.00111623	0.00135956	0.00147189	0.00180652	0.0025425	0.00107004	0.000505739	0.000111781	0.000191991	0.000479837	0.000301443	0.00057887	0.000355152	0.000872277	0.0010574	0.000420332	0.000433086	0.000924361	0.000330973	-1.42078	0.0875892	1.10744	unchanged	-1.69069	6.64418e-05	1.5684	down	-0.819914	0.0192586	1.24202	down
neg_253	1-Stearoyl-2-hydroxy-sn-glycero-3-phosphocholine	1.69813e-05	1.97252e-05	6.29216e-06	2.59049e-06	3.04889e-07	7.60284e-06	1.95874e-05	2.10044e-05	1.32788e-05	1.15216e-05	1.75962e-05	1.47459e-05	2.12454e-06	1.19861e-05	2.57695e-05	3.89116e-05	5.4926e-06	4.45086e-06	4.35651e-07	1.1663e-05	0	0	9.6333e-07	9.61407e-07	2.96442e-06	8.36301e-06	1.76013e-05	1.81815e-05	2.98557e-05	9.69531e-06	3.5865e-06	0	6.42387e-06	3.30636e-07	0	2.36817e-06	-1.93162	0.112596	0.955778	unchanged	-0.173479	0.672476	0.203331	unchanged	-2.80364	0.0870254	1.02858	unchanged
neg_254	1-Palmitoylglycerol	4.67538e-05	4.79366e-05	1.41895e-05	1.26609e-05	2.91186e-06	3.21221e-06	7.27645e-07	3.80454e-07	3.23168e-06	1.47559e-06	8.16985e-07	6.02685e-07	3.43761e-06	1.79316e-06	1.69361e-06	2.54704e-06	3.72485e-07	6.39491e-07	3.71472e-06	2.9135e-06	3.69638e-06	4.70825e-06	7.98123e-07	1.41712e-06	4.45524e-07	4.3647e-08	3.68304e-07	5.3056e-07	3.61872e-07	5.29592e-07	1.70792e-06	2.87661e-07	1.97648e-06	1.24169e-06	7.84526e-07	1.94248e-07	-2.88785	0.0816571	1.08263	unchanged	-1.66628	0.115053	0.90188	unchanged	-0.759506	0.233532	0.707897	unchanged
neg_255	Acitretin	0.000735209	0.000978945	0.00103394	0.000461722	0.000414168	0.000328033	0.000423553	0.000409589	0.000482063	0.000487796	0.000399134	0.000515706	0.000248741	0.000323872	0.000413675	0.000301909	0.000253285	0.000398304	0.000263175	0.00046278	0.000251743	0.000322112	0.000216785	0.000202938	0.000261215	0.000190065	0.00025183	0.000181943	0.000378755	0.000293515	0.000287164	0.000228261	0.000219987	0.000230638	0.00027571	0.000148883	-1.20057	0.0283335	1.35261	down	-0.803391	0.000461139	1.49961	down	-0.480145	0.0281823	1.20887	down
neg_256	N-Glycolylneuraminic acid	6.68721e-05	5.15914e-05	3.54733e-05	1.31764e-05	1.08161e-05	1.49251e-05	2.54341e-05	1.1466e-05	1.9567e-05	1.63001e-05	1.45965e-05	1.91152e-05	1.36025e-05	1.86758e-05	1.0962e-05	1.31435e-05	1.75545e-05	1.06665e-05	1.83402e-05	3.51596e-05	1.60671e-05	1.98348e-05	1.09333e-05	1.99753e-05	6.34147e-05	3.38803e-05	1.17361e-05	6.00362e-06	3.21217e-05	1.81672e-05	2.27441e-05	1.38196e-05	0.000185874	1.14202e-05	1.50022e-05	6.19363e-06	-0.680753	0.273333	0.688258	unchanged	0.634725	0.305572	0.579794	unchanged	1.59199	0.368883	0.631599	unchanged
neg_257	Threoninyl-Tryptophan	0.000245282	0.00018923	0.000129832	6.33185e-05	4.77205e-05	5.20235e-05	3.94301e-05	4.51445e-05	8.87162e-05	8.27428e-05	8.88085e-05	3.16339e-05	5.79433e-05	3.72019e-05	5.08004e-05	4.52231e-05	5.50901e-06	2.29091e-05	3.02388e-05	6.77011e-05	6.00742e-05	5.84651e-05	1.94654e-05	1.48239e-05	6.9534e-06	5.31212e-06	1.12923e-05	1.65055e-05	2.03951e-05	1.23719e-05	2.70054e-05	3.41493e-05	8.07968e-06	9.05034e-06	1.63756e-05	8.69669e-06	-1.53641	0.0640601	1.14742	unchanged	-2.36995	0.00501849	1.41886	down	-1.08715	0.0666373	1.08504	unchanged
neg_258	Tetracycline	3.82507e-05	3.85968e-05	1.92949e-05	6.54327e-06	9.56899e-06	1.06491e-05	1.39547e-05	1.07051e-05	1.49639e-05	1.1175e-05	1.31122e-05	1.16543e-05	1.23923e-05	1.01597e-05	7.64408e-06	8.01558e-06	7.08842e-06	1.18436e-05	9.54998e-06	1.16695e-05	1.31942e-05	9.87594e-06	7.49467e-06	8.62823e-06	1.09183e-05	7.49979e-06	7.36093e-06	8.27491e-06	1.98039e-05	7.85995e-06	1.22022e-05	1.08325e-05	1.04623e-05	1.1294e-05	8.45504e-06	9.7916e-06	-1.02461	0.140333	0.96221	unchanged	-0.292037	0.311193	0.528842	unchanged	0.141619	0.383885	0.531299	unchanged
neg_259	Isoleucyl-Isoleucine	0.000388116	0.000462594	0.00027123	0.000144541	0.000137579	0.000107037	0.000130643	0.000165596	0.000117674	0.00014634	0.000129115	0.000152547	9.23143e-05	9.73302e-05	0.000134924	9.45179e-05	5.81164e-05	7.34599e-05	4.68201e-05	7.18395e-05	3.93643e-05	2.16439e-05	5.29624e-05	4.51092e-05	5.60409e-05	4.49098e-05	6.12374e-05	7.49463e-05	8.58071e-05	5.82751e-05	7.365e-05	1.08803e-05	5.91237e-05	1.37755e-05	1.34108e-05	2.31498e-05	-2.44379	0.0187165	1.44275	down	-1.14306	1.15768e-05	1.61934	down	-1.50519	0.00306773	1.53717	down
neg_260	Undecanoic Acid	3.07413e-05	2.62942e-05	4.49909e-05	1.73635e-05	1.45858e-05	6.72301e-06	1.0645e-05	1.21615e-05	5.26085e-06	4.88518e-06	1.96887e-05	9.39216e-06	1.96961e-06	2.64452e-07	0	0	6.44719e-06	6.97791e-06	7.73583e-06	7.8899e-06	1.06491e-05	1.20191e-05	3.32008e-06	0	2.24311e-05	1.94911e-05	1.16551e-05	8.76879e-06	2.18409e-05	8.68129e-06	1.04315e-05	3.29762e-05	0	6.57168e-06	0	3.11593e-06	-1.75747	0.0295139	1.35119	down	0.582139	0.168632	0.760622	unchanged	1.76158	0.28345	0.676404	unchanged
neg_261	1-Palmitoyl-2-hydroxy-sn-glycero-3-phosphoethanolamine	0.0856695	0.099596	0.0777097	0.028389	0.0245007	0.0219259	0.020046	0.0209502	0.031609	0.0253991	0.0208535	0.024425	0.0311071	0.0291649	0.0269574	0.0281067	0.0162666	0.023321	0.0274712	0.0332288	0.0319791	0.031831	0.0184393	0.0155319	0.00604462	0.0102805	0.0129668	0.010619	0.0187846	0.0140745	0.0233999	0.0281131	0.0195459	0.0134374	0.0244207	0.012211	-1.09182	0.0923885	1.0928	unchanged	-0.977449	0.000821909	1.42337	down	-0.355025	0.127983	0.850887	unchanged
neg_262	Lumichrome	0.000425652	0.000479464	0.000204367	0.000109646	8.17295e-05	0.000182215	0.000160262	0.000184868	0.000304199	0.000216445	0.000140043	0.000173353	0.000230644	0.000222668	0.000223143	0.000335194	0.000122863	5.17639e-05	6.08538e-05	0.000145635	6.36987e-05	6.5115e-05	3.4922e-05	7.7526e-05	0.00077611	0.000466288	0.000196503	0.000160382	0.000496661	0.000325833	0.00010005	2.19046e-05	0.000161863	4.46296e-05	6.497e-05	0.000117234	-1.72782	0.0513423	1.20579	unchanged	1.03829	0.0771507	0.974708	unchanged	-1.21603	0.0392125	1.19775	down
neg_263	4-Nonylphenol	6.71454e-05	7.34612e-05	5.6418e-05	1.0373e-05	8.76566e-06	1.05287e-05	7.74711e-06	1.2111e-05	6.37918e-06	9.65067e-06	5.25861e-06	7.12664e-06	6.17819e-06	6.50117e-06	5.73496e-06	4.42276e-06	9.57851e-06	7.09243e-06	7.7366e-06	6.18545e-06	3.65937e-06	5.08403e-06	1.07784e-06	2.15832e-06	1.17104e-06	9.82976e-07	1.50457e-06	1.44507e-06	1.85422e-06	5.06243e-06	4.18892e-06	2.10674e-06	2.07288e-07	2.59766e-06	1.70382e-06	2.8555e-06	-3.12962	0.0458349	1.28604	down	-2.00575	0.000829374	1.46706	down	-1.5322	0.000789896	1.69932	down
neg_264	Prolyl-Tyrosine	0.000124754	0.000129054	6.43408e-05	3.63394e-05	3.22943e-05	3.47547e-05	4.88455e-05	4.47619e-05	3.51853e-05	4.09104e-05	4.2541e-05	4.85296e-05	2.7193e-05	4.21353e-05	3.13164e-05	2.92749e-05	3.77332e-05	3.45717e-05	3.24175e-05	4.96206e-05	3.68872e-05	3.94621e-05	3.27625e-05	4.70502e-05	0.000132945	5.72345e-05	4.86968e-05	3.72652e-05	0.000117453	4.76706e-05	3.44206e-05	2.64123e-05	0.000138576	6.49743e-05	3.95253e-05	5.0881e-05	-0.823485	0.161749	0.88476	unchanged	0.758846	0.131387	0.840741	unchanged	0.811007	0.192182	0.853003	unchanged
neg_265	5'-O-methylthymidine	3.32488e-06	2.90553e-07	2.72068e-06	1.8084e-08	4.41356e-08	1.17955e-07	1.22759e-06	4.08063e-08	2.0586e-07	3.79614e-08	6.50143e-08	6.12041e-08	5.44531e-07	5.57115e-07	2.99103e-07	6.00781e-07	8.59195e-08	9.36633e-08	5.7274e-07	5.48075e-07	4.05791e-07	1.31743e-07	6.27315e-07	5.58395e-06	4.35446e-05	5.25706e-06	8.86819e-06	7.38736e-06	4.80817e-05	2.78636e-06	8.80062e-07	0	5.72987e-05	2.15814e-06	4.46788e-06	1.64525e-05	0.272244	0.83579	0.157591	unchanged	6.14473	0.0736318	0.992607	unchanged	5.21936	0.206784	0.848291	unchanged
neg_266	Ketorolac	1.84178e-05	1.77079e-05	1.01506e-05	3.48459e-06	3.29788e-06	4.24835e-06	4.1423e-06	3.04723e-06	4.44615e-06	4.10268e-06	4.05703e-06	4.13421e-06	3.58451e-06	3.95969e-06	3.67329e-06	4.46872e-06	4.32703e-06	3.67916e-06	4.06623e-06	6.89416e-06	4.91194e-06	6.89748e-06	3.78121e-06	3.93057e-06	5.85583e-06	3.27131e-06	3.17737e-06	1.42588e-06	4.83564e-06	3.90593e-06	4.9458e-06	3.01064e-06	6.10225e-06	5.12082e-06	6.36735e-06	1.99914e-06	-0.910776	0.184908	0.853489	unchanged	-0.0906692	0.722283	0.220743	unchanged	0.217419	0.41281	0.631141	unchanged
neg_267	Alanyl-Valine	7.81593e-05	8.49723e-05	3.41051e-05	2.62664e-05	1.59556e-05	1.46427e-05	1.80415e-05	1.92789e-05	1.41434e-05	1.67647e-05	1.84539e-05	2.29202e-05	1.54258e-05	2.43097e-05	1.9788e-05	1.72167e-05	2.26096e-05	1.91091e-05	1.29257e-05	2.23866e-05	1.69437e-05	2.31458e-05	1.44146e-05	1.43591e-05	2.55847e-05	1.16012e-05	1.30817e-05	1.13911e-05	1.97924e-05	1.5085e-05	1.21026e-05	1.12702e-05	1.59715e-05	1.67091e-05	9.03702e-06	1.31437e-05	-1.28639	0.108141	1.00026	unchanged	-0.183142	0.422993	0.495003	unchanged	-0.598518	0.00398239	1.57314	down
neg_268	12-oxo-ETE	7.81336e-05	9.16002e-05	9.10182e-05	3.77895e-05	3.12191e-05	3.10283e-05	3.56458e-05	3.87378e-05	4.18412e-05	4.40903e-05	5.58821e-05	5.30725e-05	5.10226e-05	5.87163e-05	5.34557e-05	5.47079e-05	6.18863e-05	6.42568e-05	5.73794e-05	8.52459e-05	4.96644e-05	4.77468e-05	3.67245e-05	4.03908e-05	5.44663e-05	4.05086e-05	5.05303e-05	3.58126e-05	7.22359e-05	7.7388e-05	6.32992e-05	5.49516e-05	5.94977e-05	6.80799e-05	6.98074e-05	5.88465e-05	-0.185982	0.620054	0.353488	unchanged	0.297525	0.215444	0.682069	unchanged	0.122298	0.138225	0.924374	unchanged
neg_269	Acadesine (Drug)	1.80558e-05	1.44815e-05	6.7965e-06	4.90437e-06	2.53509e-06	4.10804e-06	3.08658e-06	8.10121e-06	1.08235e-05	5.12882e-06	8.41754e-06	5.80046e-06	4.21441e-06	3.52943e-06	6.89387e-06	2.88342e-06	7.19099e-06	3.78523e-06	3.29573e-06	3.48233e-06	6.23359e-06	6.55727e-06	2.14016e-06	5.25494e-06	9.53555e-06	5.78852e-06	5.19979e-06	6.58229e-06	1.06152e-05	5.95085e-06	9.37009e-06	2.33505e-06	2.23265e-05	5.05093e-06	4.70759e-06	5.34041e-06	-0.916097	0.187562	0.805349	unchanged	0.0785425	0.795836	0.129532	unchanged	0.785792	0.307861	0.66973	unchanged
neg_270	D-(+)-Malic acid	0.00178662	0.00178289	0.00135541	0.000740375	0.000302478	0.000471068	0.00042953	0.000314332	0.000317649	0.000401282	0.000275123	0.000365162	0.00059597	0.000593775	0.000361358	0.00055197	0.000532232	0.000541755	0.000708816	0.000882693	0.000818854	0.000916717	0.000512847	0.000658702	0.000972807	0.000756969	0.000634751	0.000421649	0.00122198	0.000966337	0.00078798	0.000678217	0.00105449	0.000917602	0.000853751	0.00074627	-0.517316	0.288401	0.677611	unchanged	1.24205	0.00834538	1.38847	up	0.665248	0.00118474	1.66408	up
neg_271	Linustatin	0.000100725	0.000179247	0.000163499	2.06873e-05	2.71329e-05	2.22397e-05	2.63228e-05	3.72912e-05	4.84492e-05	2.7987e-05	3.03794e-05	4.2609e-05	7.17419e-05	4.78554e-05	5.02527e-05	3.6358e-05	4.66644e-05	4.70917e-05	4.81864e-05	5.16793e-05	7.18409e-05	6.51626e-05	2.25322e-05	5.58882e-05	4.15879e-05	3.33706e-05	2.96192e-05	1.69377e-05	5.42176e-05	5.9623e-05	6.53244e-05	5.73289e-05	6.08365e-05	4.98832e-05	7.45966e-05	2.71982e-05	-0.703771	0.325631	0.688878	unchanged	0.143729	0.630657	0.285067	unchanged	0.160094	0.491308	0.486324	unchanged
neg_272	Prolyl-Tryptophan	0.000195573	0.000120068	0.000163195	5.9996e-05	2.55695e-05	5.46895e-05	2.82783e-05	4.34896e-05	3.94606e-05	2.76386e-05	3.43303e-05	4.34262e-05	4.37167e-05	0.000128037	3.05823e-05	0.000199073	4.66214e-05	4.09057e-05	8.20066e-05	8.03158e-05	4.64243e-05	5.19742e-05	2.62738e-05	4.35785e-05	4.31045e-05	3.2494e-05	2.60993e-05	3.47712e-05	4.79992e-05	3.69442e-05	4.5379e-05	3.37308e-05	6.00222e-05	3.98508e-05	2.859e-05	3.01487e-05	-0.905181	0.146879	0.938174	unchanged	0.0315453	0.856877	0.105404	unchanged	-1.04037	0.192181	0.769293	unchanged
neg_273	Fexofenadine	0.000955863	0.000889876	0.00048952	0.000168302	0.000151188	0.000457212	0.00116226	0.00120606	0.00139974	0.000869705	0.00145265	0.0013984	0.000488376	0.000779035	0.00147316	0.00272983	0.000397926	0.000399651	0.000413738	0.00221418	0.000332826	0.00012424	0.000357944	0.000449441	0.00366177	0.00234661	0.00214295	0.0021572	0.00556406	0.00368238	0.00192167	0.000265348	0.00420794	0.000741421	0.000598693	0.000899272	0.322823	0.718459	0.24092	unchanged	1.38472	0.013691	1.32865	up	0.462086	0.591536	0.412335	unchanged
neg_274	Histidinyl-Glutamine	1.08697e-05	3.11109e-06	1.05988e-06	1.43942e-06	1.89827e-06	2.20994e-06	2.77603e-06	2.86145e-06	6.22155e-06	6.68791e-06	6.83444e-06	9.04405e-07	7.06994e-07	4.7351e-07	1.52187e-06	6.93499e-07	0	0	0	4.25371e-07	1.44984e-09	0	0	3.27791e-07	3.42342e-07	7.722e-07	1.43436e-06	1.55339e-06	2.65938e-06	1.50981e-06	1.38776e-06	0	0	0	0	5.61251e-07	-4.76995	0.0809391	1.08278	unchanged	-1.66807	0.031851	1.13109	down	-0.801039	0.477734	0.51077	unchanged
neg_275	Spectinomycin	3.83412e-05	3.67111e-05	1.82157e-05	1.23648e-05	1.45364e-05	1.1916e-05	1.49754e-05	1.17053e-05	1.02409e-05	9.80103e-06	1.80665e-05	2.10903e-05	1.5032e-05	2.79366e-05	1.53606e-05	1.12301e-05	1.13213e-05	1.21031e-05	1.23795e-05	2.58575e-05	1.11665e-05	1.15172e-05	8.97014e-06	1.79624e-05	2.71473e-05	1.51673e-05	1.62128e-05	1.08042e-05	3.20955e-05	1.71123e-05	1.83479e-05	1.21537e-05	3.83224e-05	1.36253e-05	1.57016e-05	9.43324e-06	-0.5883	0.22778	0.717771	unchanged	0.464983	0.189797	0.711991	unchanged	0.210413	0.638526	0.296427	unchanged
neg_276	p-Hydroxyphenylbutazone	0.000131025	9.52871e-05	5.08998e-05	2.60721e-05	2.67452e-05	3.27878e-05	4.27439e-05	3.20702e-05	2.07745e-05	2.60082e-05	3.76302e-05	4.34151e-05	3.26019e-05	3.50741e-05	2.64746e-05	2.53447e-05	3.62324e-05	3.02422e-05	2.57722e-05	3.25323e-05	3.22747e-05	2.65792e-05	2.86337e-05	3.60441e-05	5.84252e-05	3.82411e-05	3.27646e-05	2.60752e-05	5.38219e-05	3.70816e-05	3.25501e-05	3.0842e-05	3.71555e-05	4.34021e-05	2.93626e-05	3.65952e-05	-0.996602	0.148957	0.923614	unchanged	0.282125	0.278304	0.597081	unchanged	0.174684	0.182896	0.693838	unchanged
neg_277	5,8,11-Eicosatriynoic Acid	8.28037e-05	8.81638e-05	6.00917e-05	2.70389e-05	2.79801e-05	2.87422e-05	2.3851e-05	2.9159e-05	1.71146e-05	2.50544e-05	2.18968e-05	2.95847e-05	1.68013e-05	2.72584e-05	2.43853e-05	1.21821e-05	1.95346e-05	2.24322e-05	1.33255e-05	3.11287e-05	1.8303e-05	2.09047e-05	1.42102e-05	2.20171e-05	1.21594e-05	1.09291e-05	1.67358e-05	1.49586e-05	1.85814e-05	1.44693e-05	1.02855e-05	8.54177e-06	4.06371e-06	2.00256e-05	1.49912e-05	1.32679e-05	-1.39283	0.0376106	1.28553	down	-0.739636	0.00216823	1.41723	down	-0.78443	0.0221113	1.36492	down
neg_278	Atropine	5.18081e-05	4.72165e-05	3.68855e-05	2.14206e-05	1.70173e-05	1.81615e-05	1.95732e-05	2.65297e-05	3.09322e-05	2.97002e-05	2.64669e-05	2.54521e-05	1.73041e-05	1.79219e-05	2.98287e-05	2.89666e-05	1.58877e-05	1.52923e-05	2.12802e-05	2.75552e-05	2.09515e-05	1.66146e-05	1.53108e-05	1.36973e-05	5.09949e-05	4.69171e-05	2.93307e-05	3.11612e-05	6.5656e-05	4.98584e-05	4.31759e-05	1.91331e-05	5.15281e-05	1.68307e-05	1.68105e-05	1.72186e-05	-0.738165	0.0985981	1.04397	unchanged	0.787861	0.0165872	1.2955	up	0.395564	0.376332	0.601498	unchanged
neg_279	3-methylcytidine	3.57642e-05	5.57346e-05	1.63103e-06	1.26019e-05	1.27565e-05	8.8334e-06	5.04772e-05	3.20225e-05	2.67531e-05	3.25522e-05	4.14708e-05	4.31075e-05	2.10711e-06	2.18186e-06	3.55236e-05	1.25272e-05	1.76551e-06	2.78787e-06	2.63597e-06	1.15499e-05	1.76431e-06	1.0905e-06	7.76587e-06	9.88109e-08	2.74385e-05	9.43086e-06	2.29886e-05	1.50072e-05	2.07964e-05	2.13103e-05	1.40653e-05	5.78347e-06	9.2619e-06	1.97136e-06	1.4536e-06	8.64583e-07	-2.35395	0.0970188	1.01878	unchanged	-0.952607	0.00252268	1.39892	down	-0.768396	0.528421	0.417001	unchanged
neg_280	Flavin mononucleotide (FMN)	0.000637353	0.000314798	0.000351694	3.60609e-05	7.38607e-05	0.000273187	0.000347622	0.000125824	0.000129823	0.000133309	0.000126045	0.000225311	0.000227578	0.00017606	0.000114555	0.000368808	0.000121627	6.78898e-05	0.000263752	0.000892991	0.000215547	0.000236053	0.000150008	0.000396268	0.000795814	0.000977541	0.000409401	0.000216645	0.000807886	0.000854125	0.000371158	0.00031538	0.000362821	0.000594886	0.000320574	0.000555439	0.353013	0.597552	0.343603	unchanged	1.90039	0.00791498	1.40013	up	1.2272	0.00493082	1.45245	up
neg_281	Tryptophyl-Asparagine	6.72463e-06	4.77588e-06	6.159e-06	1.08436e-06	6.67347e-07	1.05778e-06	3.97001e-06	7.33153e-07	2.93056e-06	2.66681e-06	1.73841e-06	2.75916e-06	3.93835e-06	5.4059e-06	1.79325e-06	4.98974e-06	1.38474e-06	3.41311e-06	3.56305e-06	6.51952e-06	2.13791e-06	3.89454e-06	1.38356e-06	5.49867e-06	1.6749e-05	8.82486e-06	4.92448e-06	2.80678e-06	1.52968e-05	8.23745e-06	9.44574e-06	7.06572e-06	2.49916e-05	1.09652e-05	1.0534e-05	3.80737e-06	0.16802	0.768429	0.201436	unchanged	1.94148	0.0262718	1.2087	up	1.67482	0.0495699	1.27907	up
neg_282	L-alpha-Glutamyl-L-tyrosine	7.7898e-05	8.7105e-05	5.02822e-05	1.9639e-05	2.14146e-05	2.59451e-05	2.03712e-05	1.99259e-05	2.70921e-05	2.09871e-05	2.0126e-05	2.35777e-05	2.6623e-05	3.00265e-05	1.97569e-05	2.58284e-05	2.02999e-05	2.58483e-05	2.67851e-05	3.98015e-05	2.77476e-05	2.86512e-05	1.41532e-05	2.89352e-05	3.71911e-05	3.15468e-05	1.90306e-05	1.2839e-05	4.06137e-05	2.87596e-05	2.94035e-05	1.63756e-05	3.49757e-05	2.98711e-05	2.7526e-05	1.90151e-05	-0.765322	0.176937	0.861792	unchanged	0.363958	0.212067	0.739351	unchanged	0.0829733	0.670399	0.321679	unchanged
neg_283	Arginyl-Methionine	0.000239328	0.000214935	0.000116166	7.112e-05	6.29006e-05	4.36914e-05	3.17539e-05	5.87585e-05	7.95692e-05	4.37966e-05	3.77191e-05	4.21913e-05	0.000224123	0.000121981	5.4879e-05	7.38693e-05	0.000111814	9.2171e-05	0.000108735	0.00023561	8.91009e-05	7.1942e-05	4.80501e-05	5.92686e-05	5.39112e-05	0.000125395	3.67398e-05	4.70447e-05	9.20251e-05	7.39782e-05	0.000167072	9.20315e-05	0.000118567	5.73004e-05	0.000129167	3.09231e-05	-0.288114	0.620152	0.294321	unchanged	0.546515	0.179381	0.83044	unchanged	-0.190029	0.669138	0.244084	unchanged
neg_284	12(R)-HETE	4.2573e-06	2.67111e-05	3.61957e-05	3.76296e-05	3.79508e-05	5.98627e-05	5.5579e-05	0.000142145	9.98485e-05	0.000103947	9.22238e-05	0.000122549	9.50467e-05	6.65182e-05	6.26695e-05	9.26622e-05	7.25876e-05	7.44294e-05	7.82146e-05	6.17444e-05	5.0148e-05	4.47351e-05	6.41119e-05	6.20109e-05	4.11368e-05	2.95274e-05	1.12327e-05	7.85924e-06	1.62527e-05	8.33281e-06	1.27242e-05	1.24546e-05	9.75713e-06	7.52027e-06	4.75192e-06	1.70219e-06	0.833172	0.0158742	1.30183	up	-2.43026	0.000377679	1.56794	down	-3.24564	2.00366e-05	1.86651	down
neg_285	[6]-Shogaol	0.00124091	0.0015466	0.00171409	0.000480349	0.000391615	0.000398481	0.000375904	0.000508011	0.000375011	0.000440182	0.00076174	0.000533426	0.000430538	0.000334272	0.000354683	0.000413167	0.000335508	0.000387356	0.000513597	0.000370552	0.000396735	0.000434793	0.00032486	0.000235388	0.000275532	0.000222534	0.000287574	0.000246066	0.00038704	0.000457764	0.000386619	0.000343194	0.000281306	0.000489177	0.000318445	0.000274962	-1.34263	0.0663112	1.21878	unchanged	-0.674154	0.0268968	1.12008	down	-0.107406	0.485006	0.432873	unchanged
neg_286	Meperidine	9.32405e-06	8.37777e-06	3.24594e-06	1.17906e-06	1.31217e-06	1.67312e-06	3.25847e-06	1.88282e-06	4.37788e-06	3.00319e-06	2.04004e-06	3.06522e-06	1.02541e-06	1.98809e-06	2.64829e-06	2.28631e-06	6.36488e-07	8.93622e-07	1.54098e-06	5.04387e-06	1.07593e-06	7.90019e-07	3.3018e-07	1.35495e-06	3.17607e-06	1.98696e-06	3.36733e-06	1.08238e-06	2.16792e-06	3.06989e-06	9.3131e-07	1.3836e-07	1.86235e-06	3.02443e-07	5.8184e-07	0	-1.30891	0.176787	0.82671	unchanged	-0.247321	0.392018	0.526493	unchanged	-1.31244	0.0590149	1.06903	unchanged
neg_287	Serinyl-Leucine	0.000634371	0.0005907	0.000532096	0.000147031	0.00013125	0.000144444	0.000127748	0.000103304	0.000218377	0.000150178	0.00012965	0.000150434	0.000237464	0.000252216	0.000166975	0.000168715	0.00012662	0.000132042	0.000197146	0.00028369	0.000166589	0.000234475	6.30446e-05	0.00012146	9.96536e-05	0.00010349	9.02804e-05	4.58159e-05	0.000143041	0.000158198	0.000139867	0.000136175	9.62069e-05	8.72026e-05	0.000161239	5.19601e-05	-1.0315	0.128661	0.975352	unchanged	-0.457844	0.112052	0.812022	unchanged	-0.688478	0.0318186	1.21996	down
neg_288	Hetacillin	6.52484e-05	7.03561e-05	3.10597e-05	2.28282e-05	2.60896e-05	2.19923e-05	2.25818e-05	2.58102e-05	2.34494e-05	2.87813e-05	3.56277e-05	3.2463e-05	1.77546e-05	2.56753e-05	2.50439e-05	1.15191e-05	2.96057e-05	1.42048e-05	2.01294e-05	2.43013e-05	2.6638e-05	6.68973e-06	2.01692e-05	2.71172e-05	3.87551e-05	1.91619e-05	2.24336e-05	1.83076e-05	4.3226e-05	2.51697e-05	2.04273e-05	1.65659e-05	4.66414e-05	9.01873e-06	2.0598e-05	3.1454e-05	-0.925933	0.0960181	1.03562	unchanged	-0.0142614	0.955624	0.0518047	unchanged	0.225068	0.586448	0.302867	unchanged
neg_289	Homatropine	1.33907e-06	1.42196e-06	2.21829e-06	3.71053e-07	0	4.65767e-07	2.36619e-06	4.6254e-07	1.26483e-06	1.80325e-06	6.26197e-07	2.2436e-06	5.49779e-06	5.13544e-06	1.47006e-06	1.56238e-06	1.49479e-06	2.45332e-06	1.25038e-06	4.46201e-06	3.41525e-06	4.52742e-07	6.16626e-06	9.46615e-06	2.66077e-05	3.39305e-06	7.38497e-06	3.5245e-06	1.71384e-05	1.16683e-05	3.29944e-05	2.0539e-06	0.000143704	3.17021e-06	2.86427e-06	1.00058e-06	2.11602	0.0626774	1.15739	unchanged	2.99142	0.0396528	1.0966	up	3.39887	0.279321	0.744333	unchanged
neg_290	1-Myristoyl-sn-glycero-3-phosphocholine	0.000272535	0.000309041	0.00032594	7.98182e-05	5.37288e-05	5.17458e-05	6.37061e-05	4.97425e-05	0.000168577	9.56232e-05	6.38508e-05	6.61543e-05	0.00012823	0.000121936	9.02529e-05	0.000122043	3.16788e-05	5.29261e-05	0.000127526	0.000216664	0.00011704	0.000122679	3.02036e-05	4.38276e-05	2.35801e-05	3.47187e-05	2.95487e-05	1.76091e-05	4.28804e-05	4.00193e-05	0.000117134	9.59446e-05	0.000116182	1.93022e-05	7.75204e-05	1.60521e-05	-0.732013	0.271394	0.728605	unchanged	-1.43038	0.0300966	1.16394	down	-0.307228	0.500477	0.362433	unchanged
neg_291	(-)-Epicatechin	1.52321e-05	0	0	0	0	0	0	0	0	0	0	0	0	0	0	0	0	0	6.78963e-06	5.24706e-07	6.42615e-06	0	0	0	0	0	0	0	0	0	0	0	0	0	0	0	-0.148683	0.933515	0.0615757	unchanged	0		0	unchanged	0		0	unchanged
neg_292	Serinyl-Phenylalanine	0.000277501	0.000268283	0.000274692	7.14717e-05	6.58554e-05	7.90999e-05	6.91956e-05	6.13453e-05	8.82108e-05	7.24738e-05	6.71812e-05	7.41165e-05	0.000104278	0.000113452	7.86838e-05	7.90136e-05	8.23325e-05	0.00010129	9.61385e-05	0.00014464	8.97436e-05	0.000150345	5.99656e-05	7.74163e-05	5.10406e-05	4.66425e-05	5.95168e-05	4.03607e-05	9.74828e-05	7.13513e-05	8.50155e-05	9.89645e-05	9.97125e-05	8.86214e-05	9.28034e-05	4.97607e-05	-0.746023	0.191435	0.85766	unchanged	-0.239379	0.274627	0.582546	unchanged	-0.118747	0.468341	0.414316	unchanged
neg_293	Quinone	4.75755e-05	5.05559e-05	4.03455e-05	1.78658e-05	1.38058e-05	1.45472e-05	1.47425e-05	1.59904e-05	1.5731e-05	1.57359e-05	1.59796e-05	1.58571e-05	1.39793e-05	1.39693e-05	1.40017e-05	1.53982e-05	1.31261e-05	1.15803e-05	1.30576e-05	1.35817e-05	1.31945e-05	1.20689e-05	9.94632e-06	8.32227e-06	1.03885e-05	8.67764e-06	9.60009e-06	8.45388e-06	1.52879e-05	1.24601e-05	1.00703e-05	9.38593e-06	8.51089e-06	9.97316e-06	9.96633e-06	8.39006e-06	-1.3962	0.0417771	1.29775	down	-0.535711	0.00572047	1.39607	down	-0.543538	8.55039e-05	1.78418	down
neg_294	Dodecanedioic acid	0.000270762	0.00020544	0.000164977	8.56663e-05	4.65262e-05	3.18826e-05	2.64371e-05	2.94888e-05	7.98348e-05	3.58698e-05	2.82557e-05	3.08453e-05	4.05073e-05	5.54744e-05	4.11764e-05	4.51379e-05	1.30486e-05	1.70306e-05	3.8663e-05	4.11516e-05	3.07825e-05	3.97045e-05	1.09493e-05	1.27849e-05	9.97841e-06	1.23822e-05	1.02865e-05	8.88024e-06	1.81552e-05	1.41068e-05	1.4865e-05	1.28891e-05	1.20319e-05	4.2366e-06	1.0094e-05	3.67667e-06	-2.21006	0.0418875	1.26399	down	-1.64473	0.0255984	1.20576	down	-1.87764	0.011586	1.49083	down
neg_295	Serinyl-Glutamine	5.76818e-05	3.82513e-05	4.08598e-05	1.52733e-05	1.70904e-05	1.57634e-05	1.66821e-05	7.52294e-06	2.25352e-05	1.7664e-05	2.12034e-05	1.86895e-05	2.00072e-05	3.86394e-05	1.57901e-05	1.16648e-05	9.6468e-06	1.81389e-05	2.24925e-05	7.6089e-05	2.5328e-05	4.76118e-05	6.82734e-06	2.00937e-05	1.63107e-05	1.74065e-05	1.0282e-05	7.28694e-06	2.30033e-05	1.45406e-05	1.70333e-05	1.79762e-05	3.50724e-05	9.66697e-06	2.27418e-05	3.45992e-06	0.101819	0.860002	0.145068	unchanged	-0.23158	0.429431	0.383692	unchanged	-0.104213	0.833995	0.112124	unchanged
neg_296	Pelargonic acid	5.10735e-05	4.65379e-05	2.47452e-05	2.50065e-05	1.98305e-05	2.50731e-05	2.35391e-05	2.78216e-05	1.8045e-05	2.15508e-05	2.6369e-05	3.56513e-05	1.76489e-05	2.0684e-05	1.85263e-05	8.11855e-06	2.28497e-05	2.19085e-05	1.85608e-05	2.14871e-05	1.6236e-05	1.36639e-05	1.81327e-05	2.40521e-05	2.05554e-05	1.05366e-05	1.37716e-05	1.66733e-05	2.64829e-05	1.70834e-05	1.28782e-05	9.41114e-06	2.52874e-05	1.10674e-05	7.47461e-06	1.81963e-05	-0.777904	0.0560216	1.14956	unchanged	-0.541506	0.0388806	1.05398	down	-0.380174	0.251758	0.778199	unchanged
neg_297	Tambulin 3,5-diacetate	0.000133075	0.000198525	4.9401e-06	0.000139163	1.37422e-06	1.56503e-08	5.75439e-09	3.6391e-07	7.46072e-09	3.43471e-08	4.34988e-08	3.29819e-08	5.00534e-05	8.01212e-05	1.93761e-05	8.36516e-06	7.46259e-05	1.88932e-06	8.96511e-09	2.54797e-11	3.56891e-09	0	1.84653e-06	9.40874e-07	2.12431e-08	6.44409e-08	5.19226e-09	1.08806e-08	8.3729e-08	0	1.39355e-06	0	6.86611e-09	5.6713e-09	5.99248e-12	1.61848e-05	-7.41272	0.0786577	1.02828	unchanged	-1.39543	0.42483	0.442689	unchanged	-3.73627	0.0476579	1.34384	down
neg_298	Lysyl-Tryptophan	1.39668e-05	1.93071e-05	7.96786e-06	1.21266e-05	6.32503e-06	7.80629e-06	8.21045e-06	1.49469e-05	6.2298e-06	9.87519e-06	1.34577e-05	1.11522e-05	3.37883e-06	6.99841e-06	6.24058e-06	3.92131e-06	2.56733e-05	9.07734e-06	6.02721e-06	6.74042e-06	7.0052e-06	5.44704e-06	6.3036e-06	9.38028e-06	1.87828e-05	7.27359e-06	7.46476e-06	8.81547e-06	1.98146e-05	9.20258e-06	5.43359e-06	2.35512e-06	3.06488e-05	7.943e-06	3.96323e-06	8.50464e-06	-0.722647	0.0784597	1.02874	unchanged	0.159801	0.658069	0.233468	unchanged	0.0899887	0.915791	0.0631256	unchanged
neg_299	Evodiamine	1.26105e-05	7.30826e-06	9.89564e-06	1.5763e-06	1.58154e-06	1.4912e-06	1.40992e-06	1.73013e-06	3.63728e-06	1.35959e-06	2.12138e-06	1.6432e-06	3.72917e-06	4.05669e-06	1.49856e-06	2.03862e-06	1.66597e-06	1.53424e-06	6.15918e-06	5.82789e-06	4.85647e-06	3.38883e-06	1.34282e-06	3.25428e-06	4.68483e-06	2.4926e-06	2.07378e-06	1.05883e-06	3.98731e-06	2.89254e-06	3.32162e-06	3.76567e-06	7.49621e-06	1.18217e-06	3.48476e-06	9.40236e-07	-0.473014	0.478096	0.495749	unchanged	0.530419	0.202631	0.677809	unchanged	0.475324	0.407371	0.576039	unchanged
neg_300	5-Hydroxymethylcytidine	3.68646e-05	2.77039e-05	2.58874e-05	7.80788e-06	5.9251e-06	6.23174e-06	1.17954e-05	5.7679e-06	1.28254e-05	8.59833e-06	8.06158e-06	9.58559e-06	1.14732e-05	9.68995e-06	8.40042e-06	9.61198e-06	4.76419e-06	4.578e-06	1.74539e-05	2.20832e-05	1.37033e-05	1.33251e-05	4.8271e-06	1.10131e-05	1.76707e-05	1.47516e-05	8.79502e-06	4.78888e-06	1.60563e-05	1.26976e-05	1.4863e-05	9.50469e-06	3.05909e-05	8.37657e-06	1.43848e-05	6.42894e-06	-0.422193	0.460541	0.482498	unchanged	0.400594	0.216579	0.712286	unchanged	0.794431	0.165557	0.937497	unchanged
neg_301	Tetracenomycin F2	1.87341e-08	0	0	0	7.32214e-11	0	0	0	0	0	0	0	5.35743e-09	0	2.99696e-05	2.07411e-05	0	0	0	3.22889e-10	0	0	0	1.81764e-09	0	0	0	0	0	3.10159e-11	0	0	0	0	2.1038e-11	0	-3.13525	0.41534	0	unchanged	#DIV/0!	0.363217	0	unchanged	-21.201	0.183356	0.838339	unchanged
neg_302	Illudin M	2.86995e-05	4.88565e-05	2.51007e-05	1.24727e-05	5.84705e-06	1.00077e-05	1.02395e-05	8.23273e-06	3.81232e-07	8.49064e-06	2.44887e-06	4.7537e-06	9.28359e-06	6.1765e-06	1.18578e-05	3.49037e-06	7.56216e-06	4.61652e-06	7.7806e-06	8.79399e-06	1.01949e-05	6.21802e-06	7.08157e-06	4.58695e-06	3.53012e-06	1.53529e-06	3.71084e-06	1.57813e-06	1.51902e-06	2.1287e-06	2.18119e-06	2.79589e-06	3.66246e-06	5.89086e-06	3.89054e-06	6.60018e-06	-1.55246	0.0781158	1.13885	unchanged	-1.3029	0.0829605	0.965433	unchanged	-0.780751	0.0726426	1.18983	unchanged
neg_303	20-hydroxy-PGF2a	2.81763e-05	3.33722e-05	3.2384e-05	1.26497e-05	1.0116e-05	1.04111e-05	9.86503e-06	1.1784e-05	1.31352e-05	1.33526e-05	1.6364e-05	1.76608e-05	1.6952e-05	1.86232e-05	2.10107e-05	2.34441e-05	1.96342e-05	1.69635e-05	1.73804e-05	1.97018e-05	1.95012e-05	1.79776e-05	1.38028e-05	1.26693e-05	1.49751e-05	1.34435e-05	1.6697e-05	1.34924e-05	2.37581e-05	2.01054e-05	1.65679e-05	1.42607e-05	1.30889e-05	1.56952e-05	1.1954e-05	1.10633e-05	-0.331242	0.397665	0.60014	unchanged	0.318685	0.133154	0.803033	unchanged	-0.497172	0.00190764	1.55572	down
neg_304	6.alpha.-Methylprednisolone	0.000181203	0.000177624	0.000186749	1.90546e-05	2.64802e-05	1.91489e-05	1.01424e-05	1.81319e-05	2.39204e-05	1.77113e-05	1.25072e-05	1.02604e-05	5.76708e-05	1.6819e-05	1.84115e-05	8.55706e-06	9.08108e-06	2.13854e-05	1.45543e-05	8.50885e-06	4.0383e-05	2.77331e-05	8.1812e-06	2.99184e-06	5.80371e-06	1.8304e-06	1.94166e-06	2.1845e-06	1.32527e-06	1.34781e-06	7.28327e-06	1.78809e-05	1.45572e-06	1.2159e-06	2.03616e-06	4.09719e-06	-2.57588	0.0647246	1.21649	unchanged	-2.68275	0.00139734	1.5266	down	-1.95742	0.0821968	1.09323	unchanged
neg_305	DL-Serine	4.85396e-05	4.39793e-05	3.70437e-05	1.23784e-05	8.16822e-06	7.7943e-06	9.60415e-06	6.45719e-06	1.49303e-05	7.93438e-06	6.58684e-06	9.21756e-06	8.86572e-06	9.50994e-06	7.49078e-06	8.35124e-06	6.37919e-06	6.13012e-06	8.69244e-06	1.56983e-05	9.89219e-06	1.37896e-05	3.71331e-06	6.70857e-06	9.68537e-06	7.9891e-06	5.51628e-06	2.30817e-06	9.36976e-06	7.22173e-06	7.30147e-06	5.34041e-06	1.38648e-05	2.64683e-06	7.4297e-06	1.98549e-06	-1.43267	0.0854262	1.09095	unchanged	-0.378851	0.244709	0.615169	unchanged	-0.276825	0.487811	0.37012	unchanged
neg_306	Prunasin	1.07844e-05	9.51724e-06	4.71396e-06	3.0764e-06	1.44078e-06	2.32265e-06	6.63657e-06	1.2931e-06	1.41502e-06	2.16804e-06	2.09517e-06	3.40759e-06	3.09259e-06	3.72288e-06	2.40352e-06	4.13468e-06	3.1898e-06	2.94908e-06	3.39297e-06	6.11329e-06	4.26526e-06	4.22144e-06	3.14322e-06	5.49346e-06	3.11617e-05	1.78652e-05	7.94379e-06	2.57683e-06	1.7546e-05	8.98391e-06	4.32562e-06	2.98308e-06	7.78642e-06	9.56965e-06	8.09593e-06	6.39419e-06	-0.258509	0.621081	0.281654	unchanged	2.33879	0.0382081	1.12942	up	1.00627	0.0218916	1.40248	up
neg_307	1-Palmitoyl Lysophosphatidic Acid	0.00044583	0.000503634	0.000439406	0.000134575	0.000106644	0.000111969	0.000107029	9.37004e-05	0.000196724	0.000133902	0.000108893	0.00012057	0.000163658	0.000191155	0.000162355	0.000153724	6.6867e-05	9.87795e-05	0.000195291	0.000333741	0.00019858	0.000227217	7.96893e-05	0.000110305	7.34705e-05	8.06224e-05	8.09417e-05	4.96072e-05	0.000132537	0.000107076	0.000179318	0.000132608	0.000187549	6.58193e-05	0.000148108	4.9341e-05	-0.605669	0.284887	0.69869	unchanged	-0.537286	0.0672987	0.925681	unchanged	-0.133232	0.69384	0.201736	unchanged
neg_308	Colforsin	6.45667e-05	7.26382e-05	3.78707e-05	2.33522e-05	1.9724e-05	2.09843e-05	2.55958e-05	3.43943e-05	2.49909e-05	2.21553e-05	3.36605e-05	3.09507e-05	1.67512e-05	1.93579e-05	2.85086e-05	2.2362e-05	1.22225e-05	1.44282e-05	1.80191e-05	2.88481e-05	1.47158e-05	1.69623e-05	1.5338e-05	1.12451e-05	2.95187e-05	1.45098e-05	2.23738e-05	2.22928e-05	4.59326e-05	2.14424e-05	1.87274e-05	9.56711e-06	2.34193e-05	9.49663e-06	9.7101e-06	7.23627e-06	-1.18568	0.0662711	1.14353	unchanged	-0.138096	0.609547	0.294262	unchanged	-0.539904	0.129336	0.889152	unchanged
neg_309	Glutamine	1.04201e-05	9.2023e-06	4.37805e-06	2.50845e-06	4.47281e-06	2.01232e-06	4.25575e-06	2.90553e-06	1.63854e-06	1.94365e-06	2.72341e-06	3.51056e-06	2.05276e-06	4.0961e-06	1.52472e-06	2.18342e-06	4.5419e-06	2.52176e-06	1.83423e-06	3.96544e-06	2.28124e-06	3.84374e-06	2.16366e-06	3.05135e-06	9.10557e-06	5.07697e-06	2.74414e-06	2.00377e-06	4.59937e-06	3.34894e-06	2.97139e-06	3.16526e-06	5.16675e-06	4.53484e-06	4.72323e-06	3.07669e-06	-0.944866	0.126717	0.939398	unchanged	0.662847	0.184092	0.726276	unchanged	0.482332	0.109914	0.951966	unchanged
neg_310	Glutamyl-Glutamine	7.41678e-05	5.90542e-05	7.00027e-05	1.88723e-05	1.10689e-05	5.73356e-06	5.10219e-06	5.51036e-06	1.16948e-05	8.13776e-06	6.86007e-06	5.38384e-06	1.75496e-05	1.24166e-05	7.46561e-06	1.20231e-05	7.94609e-06	6.81738e-06	2.93237e-05	3.25323e-05	2.69882e-05	5.25607e-05	1.01714e-05	1.00995e-05	1.41612e-05	5.22905e-06	9.35259e-06	4.98188e-06	1.55873e-05	1.17138e-05	2.21014e-05	2.50295e-05	6.05925e-05	2.28495e-05	2.37841e-05	4.93714e-06	-0.563299	0.396811	0.553274	unchanged	0.515554	0.18281	0.695134	unchanged	1.31064	0.0878172	1.13585	unchanged
neg_311	Coumarin	0.000294351	0.000214516	0.000158237	5.69351e-05	3.02141e-05	3.73909e-05	0.000109451	2.43967e-05	6.79161e-05	3.48629e-05	3.35893e-05	5.22498e-05	5.26722e-05	6.05317e-05	3.98532e-05	5.35305e-05	3.15871e-05	2.45549e-05	6.14838e-05	0.000124215	5.12845e-05	7.37347e-05	3.67686e-05	7.45813e-05	0.000225571	0.000173805	4.86383e-05	1.46102e-05	0.000134817	8.22659e-05	8.99472e-05	2.4493e-05	0.000416127	2.53464e-05	7.33016e-05	1.59058e-05	-0.907376	0.230392	0.753384	unchanged	1.07577	0.134912	0.850745	unchanged	1.29599	0.358669	0.65273	unchanged
neg_312	3-Methylphenylacetic acid	0.000327842	0.000309104	0.000234862	0.000136711	4.05861e-05	7.00284e-05	6.48571e-05	4.28886e-05	3.99668e-05	5.33034e-05	3.51567e-05	4.62212e-05	0.000107074	9.37132e-05	5.03746e-05	7.93352e-05	7.90123e-05	8.52217e-05	0.000128578	0.000150502	0.000139142	0.000156473	8.05592e-05	0.00010441	0.000119428	0.000110751	8.27056e-05	5.22667e-05	0.000149306	0.000133237	0.00012485	0.000108354	0.000107916	0.000118571	0.000131374	9.80729e-05	-0.558948	0.290362	0.668234	unchanged	1.19761	0.00699485	1.4008	up	0.47815	0.00706691	1.48954	up
neg_313	Venlafaxine	0.000288765	0.000334817	0.000219272	0.000108268	8.89494e-05	8.77925e-05	7.51678e-05	9.32355e-05	6.52974e-05	9.35423e-05	7.44747e-05	0.000105017	6.53601e-05	7.66914e-05	8.89619e-05	5.19884e-05	7.30241e-05	7.08997e-05	5.25245e-05	9.07266e-05	6.35995e-05	8.51761e-05	5.02809e-05	6.68491e-05	3.54041e-05	3.57549e-05	5.47605e-05	5.55096e-05	6.13121e-05	5.78672e-05	3.85811e-05	3.7908e-05	1.98591e-05	7.58721e-05	5.68543e-05	5.22557e-05	-1.46287	0.0422326	1.26866	down	-0.753344	0.00147678	1.42047	down	-0.60172	0.0298098	1.33284	down
neg_314	Isoleucyl-Threonine	0.00326494	0.00990871	0.00941921	0.00415301	0.00202983	0.00408572	0.00202053	0.00147893	0.00211526	0.00167371	0.00226588	0.00121741	0.000910481	0.00176361	0.00117814	0.00251114	0.000542201	0.00106741	0.00127913	0.000797257	0.00105223	0.00255043	0.00177297	0.000805443	0.000351949	0.000182211	0.000304138	0.000147882	0.000501978	0.000150928	0.000285668	0.000555016	0.00132945	0.00024517	0.00024946	0.000388562	-1.99263	0.0289429	1.3856	down	-2.71629	0.000109566	1.61893	down	-1.38474	0.0391388	1.13147	down
neg_315	Orotidine, 5'-phosphate (OMP)	7.42046e-05	8.57933e-05	4.72036e-05	2.48026e-05	2.20546e-05	2.72787e-05	4.82871e-05	5.18092e-05	3.75754e-05	4.16058e-05	6.23497e-05	5.16619e-05	1.99937e-05	2.86476e-05	4.93257e-05	4.82617e-05	2.3716e-05	1.9591e-05	1.95925e-05	2.54449e-05	5.3959e-07	6.99777e-06	7.61745e-06	1.82743e-05	0.000147569	8.88624e-05	7.10724e-05	0.000141913	0.000221447	0.000113505	4.67193e-05	1.1432e-05	5.3764e-05	7.18404e-06	7.3576e-06	5.32728e-06	-1.84215	0.0279316	1.31186	down	1.41921	0.0126627	1.34157	up	-0.524291	0.390259	0.502026	unchanged
neg_316	alpha-Ketocaproic acid	0.000619244	0.000539576	0.000452897	0.000157252	0.000126644	0.000124499	9.57688e-05	9.59459e-05	0.000228973	0.000142033	0.000115008	0.000130376	0.000364167	0.000316362	0.000175206	0.00016629	0.00020276	0.000191095	0.000287964	0.000329441	0.00025984	0.000358437	0.000104225	0.000218243	0.00015292	0.000156168	9.74068e-05	5.09438e-05	0.000185915	0.000203688	0.000295919	0.00017145	0.000256365	0.000176813	0.000306951	0.000102965	-0.3746	0.46606	0.466906	unchanged	0.0678924	0.838088	0.148095	unchanged	-0.111621	0.718051	0.214197	unchanged
neg_317	ponasterone A	0.000134456	0.000202401	0.000222498	4.56577e-05	6.19317e-05	5.032e-05	5.98983e-05	3.61711e-05	6.55366e-05	5.57301e-05	4.36546e-05	5.79847e-05	4.87582e-05	5.12201e-05	6.77281e-05	5.34151e-05	5.28937e-05	4.68354e-05	3.01463e-05	7.23029e-05	4.47764e-05	0.000106971	2.94872e-05	2.85336e-05	6.35934e-05	4.00909e-05	4.57133e-05	2.29398e-05	6.98044e-05	6.22757e-05	6.98109e-05	4.44272e-05	0.000132231	6.76545e-05	4.03587e-05	3.25655e-05	-1.19995	0.096099	1.0743	unchanged	-0.0673941	0.782885	0.154219	unchanged	0.270609	0.497347	0.461438	unchanged
neg_318	Isoleucyl-Aspartate	8.59555e-05	7.1254e-05	2.92771e-05	2.21682e-05	1.26108e-05	2.28232e-05	5.2711e-05	4.98396e-05	4.32671e-05	4.47779e-05	4.85687e-05	4.38512e-05	2.47737e-05	2.88544e-05	7.61293e-05	7.29912e-05	1.38665e-05	1.17802e-05	2.07568e-05	2.67405e-05	1.19884e-05	4.58068e-06	1.12767e-05	1.17813e-05	6.53445e-05	4.22127e-05	4.29461e-05	4.09922e-05	7.79869e-05	6.48835e-05	3.6853e-05	1.16717e-05	2.92155e-05	1.34572e-05	7.26452e-06	1.15844e-05	-1.48626	0.0886455	1.05643	unchanged	0.240546	0.245754	0.679777	unchanged	-1.05342	0.169281	0.838623	unchanged
neg_319	Deltaline	0.000243756	0.000303245	0.000197289	8.36479e-05	8.31527e-05	6.90173e-05	5.0941e-05	5.76556e-05	0.000106904	7.95181e-05	6.53382e-05	8.25642e-05	5.07346e-05	7.52243e-05	6.5293e-05	5.00326e-05	5.89527e-05	6.79387e-05	8.3292e-05	9.47854e-05	0.000103177	7.5075e-05	7.11443e-05	4.97357e-05	3.3415e-05	2.16195e-05	5.30323e-05	3.97675e-05	5.06284e-05	4.90482e-05	7.08667e-05	6.88659e-05	0.000136153	5.23362e-05	6.31703e-05	4.70623e-05	-1.03832	0.093056	1.09558	unchanged	-0.839559	0.00944593	1.29932	down	0.25203	0.428497	0.547195	unchanged
neg_320	Alanyl-Glycine	3.13049e-07	0	0	1.85671e-07	9.07214e-09	0	2.27525e-07	1.53558e-07	1.62582e-08	2.05249e-07	1.99869e-07	0	0	0	1.41684e-07	0	7.68781e-08	0	9.48884e-11	0	0	0	0	4.2282e-07	9.75073e-07	5.14628e-07	0	0	6.11172e-09	0	0	0	4.51166e-07	2.39183e-09	0.00013779	0	-0.263871	0.877303	0.032914	unchanged	0.89843	0.529665	0.345096	unchanged	9.30495	0.362182	0.68687	unchanged
neg_321	D-Glucoheptose	5.33368e-05	8.57685e-06	1.15274e-05	8.07936e-06	4.69512e-06	3.06254e-06	6.42487e-06	4.95572e-06	1.3882e-05	8.66342e-06	2.22547e-05	4.29998e-05	4.05195e-05	1.11246e-05	6.65032e-06	3.38832e-05	3.35862e-05	2.08347e-05	7.08763e-06	1.17043e-05	6.3664e-07	5.05964e-06	3.31484e-06	1.28642e-06	1.03755e-05	1.9006e-06	5.57834e-05	6.41111e-05	1.06644e-05	1.04168e-05	1.84076e-05	2.30085e-05	3.59045e-05	1.41856e-06	6.7179e-06	0.000110455	-1.61781	0.259108	0.696091	unchanged	0.627774	0.49206	0.305558	unchanged	0.418339	0.650532	0.252501	unchanged
neg_322	Betaine-1	0.000209409	0.000165045	0.000130647	5.21618e-05	3.89379e-05	3.20544e-05	3.74285e-05	4.11021e-05	6.2551e-05	4.41622e-05	4.17159e-05	3.91683e-05	5.26623e-05	6.10744e-05	4.25359e-05	5.75589e-05	3.00095e-05	2.63225e-05	3.30258e-05	3.80723e-05	3.14588e-05	3.23737e-05	1.55799e-05	2.1131e-05	2.91164e-05	2.34533e-05	2.36104e-05	1.49042e-05	3.56321e-05	3.23128e-05	2.45538e-05	1.374e-05	2.11354e-05	1.44265e-05	1.87032e-05	1.13443e-05	-1.87195	0.0538647	1.22088	unchanged	-0.742829	0.00445154	1.31224	down	-1.37859	0.00418098	1.59261	down
neg_323	Carnosol	5.3819e-05	5.93646e-05	5.03727e-05	1.66907e-05	1.03527e-05	1.1123e-06	1.09671e-07	1.51539e-06	2.20799e-06	6.05528e-06	2.19118e-06	8.07063e-06	5.74096e-06	2.84059e-06	3.2106e-06	9.2248e-07	1.36846e-06	1.11128e-06	5.9155e-06	5.23476e-06	6.21204e-06	9.06961e-06	2.73842e-06	3.35452e-06	5.78005e-08	2.46494e-07	7.80774e-07	9.52439e-07	1.9353e-06	9.54466e-06	6.22892e-06	2.15471e-06	1.62654e-07	1.93157e-06	5.69807e-06	1.93057e-06	-2.55933	0.0504652	1.24814	unchanged	-0.575965	0.580407	0.309776	unchanged	0.252971	0.702548	0.217591	unchanged
neg_324	6-Aminocaproic acid	1.5045e-05	1.62477e-05	1.1421e-05	2.5712e-06	3.20184e-06	7.16855e-06	1.46261e-05	9.85768e-06	7.71799e-06	9.86658e-06	1.35367e-05	1.35866e-05	2.97823e-06	6.101e-06	1.32232e-05	7.33456e-06	4.62641e-06	3.45143e-06	4.44942e-06	6.84449e-06	1.98768e-06	2.84224e-07	4.9555e-06	3.46633e-06	1.37609e-05	9.07856e-06	1.19192e-05	9.23798e-06	1.60921e-05	1.41871e-05	9.69212e-06	4.2755e-06	1.00358e-05	6.28517e-06	3.22508e-06	7.53022e-06	-1.33983	0.0689189	1.16555	unchanged	0.102293	0.610407	0.285683	unchanged	0.122034	0.778194	0.119323	unchanged
neg_325	Eugenol	0.000196943	0.000216966	0.000170485	6.97372e-05	5.00874e-05	5.06251e-05	5.16273e-05	5.52534e-05	4.60362e-05	4.3874e-05	5.05078e-05	4.6503e-05	4.73415e-05	3.84889e-05	3.8521e-05	3.89009e-05	3.89147e-05	3.6412e-05	4.02515e-05	3.88558e-05	3.85572e-05	3.93572e-05	2.75973e-05	2.23978e-05	2.40345e-05	2.14767e-05	3.66319e-05	2.9543e-05	4.29032e-05	4.22199e-05	3.15751e-05	3.36233e-05	2.41582e-05	3.77073e-05	2.8599e-05	2.9691e-05	-1.86643	0.0338904	1.34328	down	-0.578045	0.00570834	1.34338	down	-0.364185	0.00491563	1.52535	down
neg_326	Threoninyl-Glutamine	3.27088e-05	3.08056e-05	2.21528e-05	9.10268e-06	9.62262e-06	8.92247e-06	3.13049e-06	2.61734e-06	6.71413e-06	5.141e-06	4.17201e-06	5.02575e-06	8.00022e-06	1.01945e-05	3.49048e-06	2.4288e-06	1.00701e-05	6.3253e-06	9.04533e-06	2.07807e-05	1.14763e-05	1.05287e-05	5.54601e-06	9.09459e-06	8.06113e-06	6.10337e-06	3.85313e-06	5.2134e-06	6.51494e-06	5.67586e-06	1.05469e-05	2.40724e-05	7.894e-06	1.89361e-05	1.29986e-05	7.80632e-06	-0.769529	0.16405	0.867593	unchanged	0.402367	0.116108	0.827962	unchanged	1.02184	0.0509201	1.12222	unchanged
neg_327	Xanthohumol	7.3386e-05	0.000116435	3.99942e-05	3.47425e-05	2.4585e-05	3.62542e-05	2.94431e-05	4.82034e-05	2.41036e-05	3.25957e-05	3.93851e-05	4.36126e-05	9.7236e-06	2.01052e-05	2.50363e-05	1.73993e-05	3.8138e-05	2.87606e-05	2.28094e-05	2.22086e-05	2.68849e-05	2.05029e-05	2.88734e-05	3.22852e-05	5.46436e-05	2.17057e-05	2.69546e-05	3.68742e-05	5.81582e-05	2.9305e-05	2.14421e-05	1.1429e-05	5.0253e-05	3.98323e-05	1.18504e-05	2.91031e-05	-1.08336	0.0994706	1.04379	unchanged	0.066786	0.817824	0.100493	unchanged	0.236126	0.597352	0.297652	unchanged
neg_328	trans-2-Phenylcyclopropylamine	3.71762e-05	2.46807e-05	2.08411e-05	7.1732e-06	4.45561e-06	5.05814e-06	2.48461e-06	3.44093e-06	1.0297e-05	5.9633e-06	3.87809e-06	3.71123e-06	1.11557e-05	8.09626e-06	5.59715e-06	3.90695e-06	5.03113e-06	3.11262e-06	1.70561e-05	1.50436e-05	1.71883e-05	1.35455e-05	2.18331e-06	6.84465e-06	2.21964e-06	2.25711e-06	2.11386e-06	9.47888e-07	3.01707e-06	5.02895e-06	6.41936e-06	6.60203e-06	4.11949e-06	2.22255e-06	5.94901e-06	1.306e-06	-0.467808	0.466051	0.474152	unchanged	-0.933995	0.108467	0.868003	unchanged	-0.471188	0.291206	0.674489	unchanged
neg_329	Isoleucyl-Leucine	8.38504e-05	0.000100904	4.99092e-05	2.71837e-05	3.20893e-05	3.49424e-05	4.85488e-05	3.9471e-05	3.01224e-05	4.5279e-05	4.07806e-05	5.14564e-05	2.11e-05	2.48503e-05	4.11578e-05	2.48754e-05	1.14408e-05	1.50855e-05	1.18138e-05	4.51835e-05	8.84328e-06	7.16226e-06	1.13292e-05	9.45966e-06	2.61633e-05	1.46597e-05	1.9304e-05	1.77413e-05	2.19354e-05	1.73325e-05	2.05603e-05	6.85421e-06	1.14957e-05	5.41954e-06	3.76037e-06	6.03645e-06	-1.81003	0.0246032	1.31241	down	-1.12603	0.000219893	1.57218	down	-1.35558	0.0209322	1.34697	down
neg_330	PG(18_2(9Z,12Z)_18_0)	0.16451	0.187471	0.146399	0.0677285	0.0501362	0.0603031	0.0600116	0.0730496	0.0673678	0.0710136	0.0728973	0.0809813	0.0454346	0.0551164	0.0683616	0.0650885	0.0630428	0.0571736	0.0581492	0.059269	0.0597893	0.0492908	0.0523767	0.0488019	0.0403236	0.0467868	0.0642	0.0573487	0.0960908	0.090433	0.0716494	0.063687	0.0598632	0.0810219	0.0698755	0.0701095	-1.04592	0.0640894	1.20393	unchanged	-0.106032	0.624992	0.250791	unchanged	0.232664	0.0450426	1.12657	up
neg_331	L-Lysine	2.56662e-05	2.2751e-05	2.00311e-05	5.69732e-06	4.83169e-06	1.23194e-05	1.55636e-05	1.80956e-05	1.44501e-05	2.66448e-05	2.85319e-05	2.04865e-05	7.63743e-06	9.84981e-06	1.63616e-05	4.10774e-05	1.15358e-05	9.57241e-06	1.00252e-05	1.30968e-05	1.08706e-05	6.33763e-06	8.40888e-06	9.04204e-06	4.1947e-05	4.52771e-05	2.80152e-05	4.61656e-05	9.69078e-05	4.7544e-05	2.16368e-05	1.50394e-05	6.43508e-05	2.46034e-05	1.20011e-05	2.27476e-05	-0.659964	0.190015	0.892894	unchanged	1.30517	0.0243123	1.25883	up	0.739862	0.281207	0.742001	unchanged
neg_332	Conessine	3.60372e-07	3.09574e-07	9.33038e-07	4.41521e-08	1.49414e-08	1.04335e-07	1.25199e-07	7.49777e-08	3.19981e-05	3.77929e-08	1.21834e-07	2.11753e-07	1.58179e-07	9.27185e-08	1.61997e-07	9.7501e-08	1.7613e-07	3.1589e-08	6.03845e-08	1.40707e-05	1.33833e-08	3.19285e-08	2.36847e-08	4.76715e-08	3.00528e-07	1.93855e-08	4.07288e-08	3.17511e-08	1.55055e-07	3.38836e-08	4.63051e-09	6.7286e-08	9.5886e-09	0	1.73464e-07	1.45591e-10	3.01184	0.415089	0.552531	unchanged	-5.80802	0.361793	0.532192	unchanged	-1.49307	0.0601207	1.07426	unchanged
neg_333	Ascorbyl stearate	3.79365e-05	4.45951e-05	3.43894e-06	5.47508e-06	9.22001e-06	4.86466e-06	1.73417e-05	5.02384e-06	8.03706e-06	2.05237e-05	1.21549e-05	1.42168e-05	6.35966e-06	3.60279e-06	2.4168e-06	1.23008e-06	9.19476e-06	8.77887e-06	2.47761e-07	2.56986e-06	1.05378e-05	2.68772e-06	2.77484e-06	2.10594e-06	2.66984e-05	7.15191e-06	9.09209e-06	1.7737e-06	9.00789e-06	9.57628e-06	5.17605e-06	2.31646e-07	1.71876e-05	1.38549e-05	1.7531e-05	1.43638e-05	-2.33444	0.123148	0.965565	unchanged	-0.288219	0.589374	0.348443	unchanged	1.11369	0.0954991	1.04008	unchanged
neg_334	15-Deoxy-delta-12,14-PGJ2	0.000225722	0.000271128	0.000163651	0.00010652	8.42955e-05	9.37209e-05	7.20455e-05	0.000115874	9.10773e-05	9.79053e-05	0.00012545	0.000130049	5.43232e-05	7.91137e-05	8.69059e-05	5.99063e-05	9.55482e-05	0.000101091	5.6109e-05	8.30435e-05	7.82811e-05	7.94251e-05	7.56259e-05	7.29696e-05	0.000103558	4.95341e-05	7.46042e-05	7.8766e-05	0.000124526	0.000100076	8.91945e-05	5.74967e-05	0.000108993	0.000100189	6.05837e-05	0.000114428	-1.08509	0.045214	1.25583	down	-0.25195	0.259081	0.65025	unchanged	0.154747	0.492542	0.352629	unchanged
neg_335	N-Tigloylglycine	0.000157358	0.000150851	0.00012527	5.0422e-05	2.79554e-05	4.72742e-05	3.94757e-05	4.6574e-05	5.57897e-05	4.34394e-05	4.48207e-05	4.87951e-05	5.37568e-05	6.24759e-05	4.29146e-05	4.40485e-05	7.37926e-05	4.26154e-05	5.71975e-05	8.52964e-05	7.13762e-05	9.20685e-05	3.38644e-05	6.77476e-05	9.60544e-05	7.82943e-05	4.10804e-05	4.00853e-05	0.000112558	7.33959e-05	8.5293e-05	3.65768e-05	0.000129722	4.69723e-05	6.85529e-05	4.23678e-05	-0.456206	0.350597	0.593022	unchanged	0.66259	0.0713345	1.0412	unchanged	0.357526	0.363188	0.609317	unchanged
neg_336	Baicalin	4.56449e-05	2.41213e-05	2.41899e-05	1.2091e-05	1.23016e-05	1.04128e-05	8.25679e-06	9.83922e-06	8.48267e-06	9.15668e-06	8.88835e-06	8.60835e-06	1.29477e-05	1.17762e-05	9.40701e-06	7.6479e-06	5.20622e-06	1.3328e-05	6.402e-06	8.89596e-06	5.71269e-06	6.07417e-06	5.23878e-06	1.0949e-05	9.53753e-06	7.78342e-06	6.5365e-06	6.62241e-06	1.44405e-05	1.33148e-05	8.71775e-06	4.34639e-06	1.07977e-05	8.20253e-06	1.39621e-05	1.10446e-05	-1.57317	0.0472345	1.22988	down	0.129596	0.580813	0.366476	unchanged	-0.0797108	0.77821	0.139476	unchanged
neg_337	3-Prenyl-4-Hydroxyacetophenone	0.000114717	1.96578e-05	0.000138931	2.50574e-05	3.42336e-06	1.45628e-05	8.46475e-07	4.38408e-06	7.77194e-06	1.65401e-06	6.19326e-07	1.29303e-06	1.6537e-05	0.000102839	2.97736e-06	8.43026e-05	7.92511e-06	8.00241e-06	5.48593e-05	2.94763e-05	3.10392e-05	2.16704e-05	3.13189e-06	1.46101e-05	9.19594e-07	1.39362e-05	1.40905e-06	5.91831e-06	3.75191e-06	5.80712e-06	1.50395e-05	1.22118e-05	4.75823e-06	4.01494e-06	5.19125e-06	5.55113e-06	-1.03123	0.321278	0.695025	unchanged	0.937927	0.292305	0.672029	unchanged	-2.25079	0.167143	0.881749	unchanged
neg_338	Arginyl-Alanine	0.000341722	0.000401838	0.000206769	0.000147272	0.000118319	9.25545e-05	0.000116102	0.000115635	0.000122185	0.000132955	0.00012063	0.00014744	6.97558e-05	0.000114726	0.000120499	7.65859e-05	8.52162e-05	9.92221e-05	8.63617e-05	0.000169493	0.000121323	9.2142e-05	8.55757e-05	0.000101275	0.000128109	9.42902e-05	0.000119551	0.000100996	0.000166765	0.000146494	0.000127395	8.21111e-05	0.000165346	0.00012606	0.000101802	0.000111083	-0.995742	0.0902439	1.04952	unchanged	0.00240226	0.986845	0.00112611	unchanged	0.334699	0.117972	0.896455	unchanged
neg_339	5-Hydroxy-L-tryptophan	1.01227e-05	8.09438e-06	1.72103e-06	1.31579e-06	1.67541e-07	0	7.11677e-07	0	1.98746e-07	5.15871e-07	1.39871e-07	1.24814e-07	3.11612e-07	2.35639e-07	0	0	3.83027e-07	1.22289e-07	1.59108e-06	2.38677e-06	8.80754e-07	9.23572e-07	0	2.1063e-06	2.02427e-05	5.08341e-06	3.56367e-06	2.12272e-06	1.71507e-05	9.71436e-07	1.41866e-06	0	3.67286e-05	1.9894e-06	2.02585e-06	3.07843e-06	-1.44124	0.267979	0.671178	unchanged	4.86081	0.0672114	1.0122	unchanged	5.42565	0.263798	0.768164	unchanged
neg_340	Prolyl-Glutamine	0.000216761	0.000249274	0.000131418	6.68495e-05	2.78789e-05	4.25709e-05	5.07451e-05	2.88994e-05	5.72243e-05	4.69038e-05	4.17921e-05	4.80151e-05	5.76064e-05	3.38539e-05	4.39985e-05	4.11558e-05	1.95058e-05	1.59515e-05	5.18373e-05	4.79595e-05	3.78634e-05	3.64814e-05	1.16008e-05	1.66636e-05	1.19199e-05	8.7937e-06	2.01161e-05	1.03711e-05	1.30398e-05	2.37641e-05	1.97043e-05	2.31777e-05	4.30116e-06	1.07131e-05	1.35301e-05	1.1128e-05	-1.86001	0.0671223	1.15318	unchanged	-1.63631	0.000126894	1.57336	down	-1.36114	0.018197	1.38755	down
neg_341	Matrine	0.000415364	0.000351595	0.000350406	0.000115624	0.000106735	9.27995e-05	0.000129824	8.08636e-05	0.000135926	8.39143e-05	0.000102925	0.000113621	7.34171e-05	8.72245e-05	8.60736e-05	8.72257e-05	4.76729e-05	4.57694e-05	0.000292042	0.000287958	9.65336e-05	0.000177836	3.65402e-05	7.10127e-05	0.000210989	0.000151969	8.04405e-05	2.82315e-05	0.000128507	0.00013321	0.000117807	0.00021347	1.88286e-05	7.02702e-05	4.86717e-05	2.33063e-05	-0.574566	0.326063	0.630918	unchanged	0.180563	0.614621	0.296125	unchanged	0.204165	0.740923	0.200323	unchanged
neg_342	gamma-L-Glutamyl-L-phenylalanine	0.000230691	0.00018761	0.000220007	0.000103725	5.65413e-05	0.000381774	0.000517569	0.000333539	9.04304e-05	0.000170718	0.00031363	0.00044909	1.22255e-05	5.79189e-05	7.35951e-05	6.81355e-05	4.4295e-05	3.92325e-05	5.35454e-05	0.000238209	6.76699e-05	4.48353e-05	5.37473e-05	8.74225e-05	0.00092001	0.000392584	0.00030813	0.000299265	0.000582032	0.000192934	0.000107162	2.68992e-05	0.000386518	8.69258e-05	1.99582e-05	0.00010337	-1.11375	0.0891422	1.05518	unchanged	0.523389	0.310988	0.538504	unchanged	1.30686	0.248055	0.761776	unchanged
neg_343	Fusidic acid	0.000184574	0.000140054	6.68036e-05	3.21088e-05	1.43548e-05	1.60713e-05	7.89822e-06	4.41291e-06	1.30854e-05	7.17055e-06	3.19303e-06	2.46816e-06	1.63845e-05	1.09694e-05	1.7559e-06	1.77255e-06	1.57882e-05	1.68191e-05	7.3618e-06	5.30981e-06	1.5606e-05	2.73234e-05	9.08516e-06	6.1214e-06	0	0	3.04311e-07	3.34312e-07	5.25031e-07	0	2.11916e-06	3.51161e-07	0	1.56669e-06	2.09971e-06	5.90848e-07	-2.68061	0.0792169	1.10247	unchanged	-5.0379	0.0119237	1.32771	down	-3.23837	0.022495	1.41091	down
neg_344	2-Oxoadipic acid	1.75555e-05	2.28223e-05	3.11274e-05	8.87598e-06	5.82485e-06	7.14421e-06	1.10065e-05	7.61178e-06	1.07722e-05	1.52745e-05	1.39369e-05	1.35444e-05	1.0361e-05	1.32245e-05	4.80293e-06	8.5573e-06	4.95698e-06	7.25588e-06	9.65839e-06	2.08758e-05	1.48745e-05	1.23309e-05	4.07852e-06	6.66351e-06	2.66388e-05	1.40847e-05	9.21593e-06	3.31858e-06	2.39271e-05	1.2791e-05	1.1699e-05	1.16312e-05	1.83023e-05	1.42341e-05	9.88282e-06	7.2049e-06	-0.446936	0.412491	0.56968	unchanged	0.318618	0.46216	0.41865	unchanged	0.56955	0.0816403	1.03831	unchanged
neg_345	Valyl-Asparagine	0.000743366	0.000852143	0.00068861	0.000293805	0.000331245	0.000280918	0.000228463	0.000356815	0.000318296	0.000326529	0.000341424	0.000350592	0.000233335	0.000295925	0.000329145	0.000225849	0.000311375	0.000338155	0.000175464	0.000345668	0.000182421	0.000252556	0.00017054	0.000208804	0.000283603	0.000165004	0.000247118	0.00024943	0.000392727	0.000338887	0.00023515	0.000237773	0.000300268	0.000303279	0.000209161	0.000166975	-1.25627	0.0312575	1.32924	down	-0.197014	0.308881	0.58643	unchanged	-0.25528	0.139879	0.910407	unchanged
neg_346	2'-Deoxyinosine 5'-monophosphate	8.65581e-05	5.79997e-05	1.04224e-05	1.76787e-05	6.54691e-06	2.00351e-06	1.33124e-06	2.84475e-07	3.40207e-06	2.75966e-06	9.23251e-07	1.22907e-06	2.44077e-05	2.18922e-05	1.55586e-05	2.44161e-05	8.87809e-06	2.13636e-06	4.78455e-06	3.99623e-06	3.64367e-06	4.90998e-06	1.41541e-06	3.70648e-06	2.99621e-06	3.85509e-06	5.20943e-07	0	1.69418e-06	2.80063e-06	2.48059e-06	1.10167e-06	1.49795e-06	8.61166e-07	3.46855e-06	1.04306e-06	-3.01246	0.116718	0.96482	unchanged	0.257132	0.688725	0.273235	unchanged	-3.21836	0.0114675	1.51809	down
neg_347	N-Benzyloxycarbonylglycine	0.000327402	0.000554437	0.000101423	0.00020753	0.000190524	0.000103484	0.000117446	0.000293731	0.00021343	0.00035836	0.000451035	0.000153699	7.38143e-05	3.79152e-05	0.000194637	9.35478e-05	3.27876e-05	5.56636e-05	2.06515e-05	3.42748e-05	0.000109907	3.80572e-05	6.35024e-05	1.23329e-05	1.33097e-05	1.50583e-05	2.80187e-05	0.000102001	4.04512e-05	2.53101e-05	3.58903e-05	3.53807e-05	7.41509e-06	1.81356e-05	1.00914e-05	2.27827e-05	-2.41335	0.0344145	1.27592	down	-2.82441	0.0062073	1.39141	down	-1.91283	0.0581485	1.20082	unchanged
neg_348	Estradiol valerate	3.22006e-06	3.6869e-06	1.86468e-06	1.27387e-06	1.07736e-06	3.16588e-06	2.96595e-06	2.60097e-06	1.00397e-06	2.1411e-06	1.98461e-06	3.39591e-06	1.31917e-06	2.52469e-06	2.32994e-06	8.73301e-07	4.98806e-06	7.10904e-07	2.05532e-07	1.96529e-06	1.73691e-07	8.80202e-07	0	8.95316e-07	7.25662e-06	1.46093e-06	1.64002e-06	6.77333e-07	1.20064e-06	1.55844e-06	3.49024e-07	0	1.16244e-05	0	1.87871e-07	4.18758e-07	-1.79415	0.0131187	1.35907	down	-0.0308883	0.964005	0.0959757	unchanged	-0.01891	0.989477	0.00381302	unchanged
neg_349	5-Phenylvaleric acid	3.16602e-05	4.58926e-05	5.05584e-05	2.34805e-05	1.32787e-05	1.60128e-05	1.43058e-05	1.87154e-05	1.42115e-05	1.56864e-05	1.41356e-05	1.01068e-05	9.18766e-06	7.12001e-06	1.0604e-05	1.05652e-05	6.87171e-06	5.014e-06	8.36712e-06	4.98393e-06	8.06937e-06	8.63828e-06	7.25058e-06	4.02381e-06	4.3807e-06	3.28938e-06	1.74084e-06	2.23177e-06	4.8369e-06	5.44893e-06	2.20837e-06	2.56031e-06	1.50391e-06	1.49892e-06	8.91641e-07	1.56086e-06	-2.12969	0.0138877	1.52364	down	-1.99088	3.92942e-05	1.60865	down	-2.27146	0.000596724	1.78199	down
neg_350	Anandamide 0-phosphate	3.48395e-05	3.46865e-05	2.03193e-05	7.58822e-06	9.47306e-06	5.97015e-06	5.67149e-06	4.32407e-06	1.21472e-05	8.47694e-06	5.46004e-06	8.3012e-06	3.47773e-06	6.11516e-06	6.47482e-06	5.76904e-06	2.59393e-06	5.87554e-06	5.48758e-06	1.31765e-05	6.58618e-06	9.1208e-06	5.45328e-06	4.45693e-06	1.06388e-06	1.58944e-06	3.43316e-06	2.71113e-06	4.0641e-06	3.52861e-06	6.14498e-06	7.32039e-06	7.92106e-06	4.13726e-06	4.27433e-06	3.77612e-06	-1.34998	0.0908752	1.06742	unchanged	-1.4371	0.00835776	1.32205	down	0.147736	0.590227	0.390551	unchanged
neg_351	Acetyl Tyrosine Ethyl Ester	0.00015658	0.000121264	9.49523e-05	2.98817e-05	1.42443e-05	2.02874e-05	2.28086e-05	1.11099e-05	6.35148e-05	3.16697e-05	2.15312e-05	2.30768e-05	6.09196e-05	6.42266e-05	2.65238e-05	2.90802e-05	4.00844e-05	2.05606e-05	0.000108098	9.19271e-05	6.86505e-05	6.73655e-05	1.28924e-05	6.12067e-05	6.31515e-05	6.28531e-05	2.04189e-05	7.4876e-06	4.86698e-05	5.48662e-05	6.30752e-05	3.27046e-05	7.5034e-05	1.30485e-05	6.48224e-05	8.686e-06	-0.0922102	0.875157	0.0996803	unchanged	0.567587	0.277171	0.629253	unchanged	0.0924517	0.852469	0.156123	unchanged
neg_352	(R)-3-Hydroxybutyric acid	7.56898e-07	6.94868e-07	5.37495e-07	1.12081e-07	1.24237e-07	1.02748e-07	3.56416e-08	7.18762e-08	2.13681e-07	3.37474e-08	8.22574e-08	2.3775e-07	3.32982e-08	3.55804e-08	8.06374e-08	1.81869e-07	1.10589e-07	1.84907e-07	1.77596e-07	5.52803e-07	0	1.47025e-07	7.51435e-08	7.65976e-07	1.30952e-05	1.7117e-06	3.14087e-07	1.42812e-07	4.49539e-06	1.44662e-07	4.90661e-07	0	1.95465e-05	4.07555e-07	9.57686e-07	1.14861e-07	-0.438107	0.578274	0.308049	unchanged	4.88211	0.182535	0.717892	unchanged	5.10116	0.325544	0.691226	unchanged
neg_353	Baicalein	0.000399631	0.000328536	0.000179384	7.40654e-05	3.92665e-05	5.36087e-05	0.000171688	3.95182e-05	7.88584e-05	5.0645e-05	5.78455e-05	7.84557e-05	8.62235e-05	8.25005e-05	5.55604e-05	7.66398e-05	5.69872e-05	4.30539e-05	8.97269e-05	0.000173477	5.27104e-05	0.000105627	7.40915e-05	0.000153649	0.000508991	0.000317108	0.000110326	3.13742e-05	0.000338687	0.000162694	0.000176079	4.50767e-05	0.000963658	6.45023e-05	0.000154734	3.17447e-05	-0.726737	0.320495	0.60847	unchanged	1.62292	0.0697254	1.01146	unchanged	1.8403	0.293443	0.738283	unchanged
neg_354	Bethanechol cation	0.000324704	0.000331975	0.000240953	0.000103372	8.21901e-05	8.71918e-05	8.12668e-05	0.000103266	9.13253e-05	9.08571e-05	9.1238e-05	9.70088e-05	7.84892e-05	7.31054e-05	8.06794e-05	8.31293e-05	8.03756e-05	7.3027e-05	7.55784e-05	7.56877e-05	7.95568e-05	7.37242e-05	5.81893e-05	4.72165e-05	5.30818e-05	4.6958e-05	5.24242e-05	4.96608e-05	7.60256e-05	6.74015e-05	5.40754e-05	5.47632e-05	5.36945e-05	6.2106e-05	5.48292e-05	5.22276e-05	-1.51345	0.0471764	1.26678	down	-0.683487	0.000185541	1.54124	down	-0.49913	1.6251e-06	1.86852	down
neg_355	TTNPB	0.00116235	0.000741765	0.00128583	0.000490304	0.000261998	0.000292741	0.000331508	0.000407616	0.000341556	0.000308279	0.000397214	0.000340009	0.000319251	0.000296976	0.000301329	0.000355928	0.000284312	0.000237347	0.000276856	0.000280706	0.000281656	0.00056281	0.000214552	0.00015249	0.000264724	0.000187224	0.000244541	0.000182501	0.000281935	0.000243051	0.000246188	0.000184667	0.000382776	0.000297475	0.000164732	0.000195893	-1.25937	0.0711974	1.14379	unchanged	-0.598746	0.000392665	1.50109	down	-0.286585	0.191672	0.804208	unchanged
neg_356	Flumequine	5.98046e-07	5.77999e-08	3.08455e-05	1.88581e-10	6.47645e-07	1.677e-08	1.73352e-07	0	9.93105e-09	0	3.94275e-09	0	8.17374e-09	1.58803e-08	1.49679e-08	0	7.32839e-09	1.20601e-05	2.51799e-05	1.62581e-05	1.70949e-05	1.63468e-05	1.3556e-05	1.17878e-05	4.59162e-07	1.67762e-09	8.8119e-10	1.02373e-09	2.40379e-07	2.28081e-08	2.76146e-05	5.42855e-05	3.32166e-05	3.87419e-05	3.41316e-05	1.2309e-05	1.63961	0.0794476	0.977645	unchanged	1.95505	0.317796	0.5383	unchanged	4.04831	0.00165721	1.71834	up
neg_357	5-Hydroxydopamine	8.23647e-05	9.89035e-05	5.72276e-05	3.78732e-05	2.8748e-05	3.35368e-05	2.81057e-05	6.05379e-05	4.96623e-05	4.32317e-05	4.90545e-05	4.68586e-05	3.28281e-05	3.41433e-05	4.87704e-05	3.10715e-05	4.83535e-05	3.83488e-05	2.71978e-05	3.14804e-05	3.54264e-05	2.78183e-05	3.381e-05	3.22667e-05	3.78874e-05	3.33717e-05	3.35619e-05	3.85079e-05	5.95484e-05	4.24716e-05	3.48335e-05	2.74209e-05	4.77579e-05	3.24825e-05	2.22506e-05	4.04558e-05	-0.849082	0.0849078	1.10464	unchanged	-0.177397	0.384566	0.471284	unchanged	-0.186479	0.359541	0.64903	unchanged
neg_358	Fludrocortisone acetate	0.00405608	0.00335579	0.0022338	0.00115644	0.000776869	0.00110462	0.00118347	0.001289	0.00114236	0.00123084	0.00134776	0.00137046	0.000915558	0.00125871	0.00116936	0.00101676	0.000991204	0.00117986	0.00107016	0.00201753	0.00113092	0.00109623	0.00074969	0.0013993	0.00189631	0.00135712	0.00121699	0.000886706	0.00209714	0.00176211	0.00144757	0.000859571	0.0014224	0.00140481	0.00140874	0.0014992	-0.764975	0.182115	0.829181	unchanged	0.285071	0.204423	0.73195	unchanged	0.300204	0.0542155	1.10725	unchanged
neg_359	L-Anserine	0.000426068	0.000483232	0.000386829	0.000174417	0.000137212	0.000142448	0.000139945	0.00018086	0.0001739	0.000164608	0.000175657	0.000181291	0.000159632	0.000154659	0.000170779	0.000169396	0.000160032	0.000144511	0.000148171	0.000161496	0.000162662	0.000138636	0.000116505	9.70323e-05	0.000121703	0.000109071	0.000138363	0.000113344	0.000185701	0.00015923	0.000127259	0.000126908	0.000124176	0.000130689	0.00012396	0.000110196	-1.08593	0.0612667	1.20784	unchanged	-0.296592	0.0529717	1.01815	unchanged	-0.367815	4.10633e-05	1.79184	down
neg_360	16-hydroxy hexadecanoic acid	4.64811e-05	4.3595e-05	2.4538e-05	1.13933e-05	7.19977e-06	1.25468e-05	2.636e-05	2.75238e-05	3.23834e-05	2.46156e-05	2.58934e-05	2.31629e-05	1.52973e-05	1.41585e-05	3.02798e-05	3.64287e-05	7.14063e-06	9.64902e-06	1.7861e-05	2.40375e-05	1.08841e-05	6.83572e-06	9.89635e-06	6.38742e-06	2.24952e-05	1.78649e-05	1.76465e-05	2.07912e-05	3.90137e-05	3.00577e-05	3.07489e-05	8.13422e-06	2.85006e-05	5.46743e-06	5.87248e-06	5.9425e-06	-0.941323	0.168668	0.876504	unchanged	-0.113202	0.600681	0.247103	unchanged	-0.415878	0.509473	0.358678	unchanged
neg_361	13(S)-HODE	6.48134e-06	3.43069e-06	2.42664e-06	9.35084e-07	4.3052e-07	1.20706e-06	3.52303e-06	4.64007e-06	6.84871e-06	4.64328e-06	3.88028e-06	3.73442e-06	3.79473e-06	2.74187e-06	7.26733e-06	8.22709e-06	5.71221e-07	2.94394e-07	5.05614e-06	3.82731e-06	1.8194e-06	2.622e-07	1.26003e-06	5.99795e-07	5.47542e-06	3.49427e-06	3.06166e-06	2.29096e-06	5.60265e-06	5.39519e-06	5.11381e-06	1.11363e-06	1.84098e-06	3.11935e-09	1.7488e-10	0	-0.217466	0.778178	0.209791	unchanged	-0.107017	0.683369	0.227851	unchanged	-1.50419	0.15683	0.840071	unchanged
neg_362	10-hydroxy capric acid	2.91045e-05	3.18078e-05	1.35148e-05	4.54015e-06	5.64515e-06	9.4768e-06	1.60934e-05	2.20228e-05	2.52585e-05	2.06254e-05	2.44785e-05	2.16933e-05	1.88141e-05	1.73998e-05	2.29437e-05	2.37971e-05	8.79959e-06	1.35337e-05	1.74021e-05	3.70791e-05	1.20456e-05	1.0556e-05	1.3442e-05	8.48588e-06	1.90422e-05	1.27024e-05	1.26804e-05	1.66113e-05	3.05697e-05	2.15224e-05	2.44382e-05	1.06757e-05	2.12616e-05	6.57602e-06	6.17868e-06	5.21459e-06	0.0735552	0.901881	0.0650007	unchanged	-0.202456	0.381238	0.467862	unchanged	-0.502038	0.244513	0.683531	unchanged
neg_363	Oleanolic acid	5.43807e-05	6.08909e-05	7.23255e-05	3.21738e-05	2.15529e-05	2.18851e-05	2.13154e-05	1.58481e-05	2.02809e-05	1.39412e-05	1.37596e-05	1.45335e-05	1.15359e-05	8.36222e-06	1.71657e-05	1.02592e-05	9.55436e-06	3.44711e-06	7.52858e-06	4.39768e-06	9.89285e-06	9.23254e-06	4.95664e-06	4.34474e-06	6.25191e-06	2.541e-06	3.24341e-06	1.16681e-06	2.85447e-06	6.84593e-06	6.99193e-06	8.52917e-06	1.49516e-06	6.25651e-06	6.26438e-06	6.88746e-07	-2.70546	0.00810629	1.59863	down	-2.12172	3.21536e-05	1.60324	down	-0.996958	0.0514788	1.16818	unchanged
neg_364	Pentosidine	3.30117e-05	2.28758e-05	1.91989e-05	5.92536e-06	6.54396e-06	8.33592e-06	1.03062e-05	1.96222e-05	1.8021e-05	1.89939e-05	1.9805e-05	1.23555e-05	8.71254e-06	1.15946e-05	1.23245e-05	2.99153e-05	4.75905e-06	7.62384e-06	7.96971e-06	1.64979e-05	1.17813e-05	5.76734e-06	4.15236e-06	3.91638e-06	7.35749e-06	6.76694e-06	9.53758e-06	2.12529e-05	2.46185e-05	1.29856e-05	1.20091e-05	4.98643e-06	1.20407e-05	3.50999e-06	2.31944e-06	1.35549e-05	-0.937027	0.163008	0.893495	unchanged	-0.264214	0.45292	0.392582	unchanged	-0.629924	0.323222	0.560855	unchanged
neg_365	Dioscin	8.11749e-05	9.79745e-05	4.54147e-05	2.64621e-05	2.74758e-05	3.45037e-05	6.77919e-05	8.95651e-05	7.89138e-05	8.64173e-05	9.49723e-05	0.000110023	6.53961e-05	6.58438e-05	0.000105362	8.8997e-05	9.59548e-05	6.39267e-05	3.75828e-05	6.51046e-05	6.00162e-05	2.92162e-05	4.94574e-05	3.42356e-05	0.000151842	8.93553e-05	0.000122297	8.52127e-05	0.000136303	0.000111104	8.30015e-05	3.83991e-05	6.74003e-05	6.91643e-05	4.38908e-05	5.69245e-05	-0.183547	0.662599	0.31569	unchanged	0.399651	0.0510066	0.951695	unchanged	-0.436311	0.0628093	1.12288	unchanged
neg_366	Tyrosyl-Lysine	2.01923e-06	0	0	0	0	0	1.90311e-06	0	0	0	0	0	0	0	0	0	0	0	0	1.01008e-06	0	0	0	2.10101e-07	1.21167e-05	4.13871e-06	0	0	9.63951e-07	0	0	0	5.73709e-05	0	0	0	-0.726713	0.732424	0.171703	unchanged	3.1776	0.2526	0.623085	unchanged	#DIV/0!	0.363217	0.639298	unchanged
neg_367	Olmesartan	0.000161419	0.000163917	4.99692e-05	4.54589e-05	5.93959e-05	5.17187e-05	6.04622e-05	6.73553e-05	6.70908e-05	5.8677e-05	6.84983e-05	9.80167e-05	1.62223e-05	2.84757e-05	4.62363e-05	2.74744e-05	5.66287e-05	4.96081e-05	2.03469e-05	4.99584e-05	3.56735e-05	1.87784e-05	4.6882e-05	4.09125e-05	6.8999e-05	3.40799e-05	7.142e-05	4.29294e-05	6.38788e-05	8.03764e-05	6.38491e-05	5.42824e-05	0.000105736	0.000125557	5.40834e-05	6.46099e-05	-1.32328	0.0730808	1.111	unchanged	-0.216006	0.323744	0.620206	unchanged	1.05922	0.020471	1.30568	up
neg_368	Corticosterone	0.00209564	0.00222275	0.00201969	0.00113203	0.000923785	0.00175411	0.00359046	0.00331364	0.00258364	0.0029464	0.00420152	0.00409385	0.00147427	0.00200359	0.00385508	0.00390751	0.00215424	0.0018438	0.00157255	0.00197795	0.00151838	0.00126535	0.00132804	0.00159454	0.00789639	0.00494329	0.00590873	0.00523751	0.00983867	0.00765342	0.00405337	0.00169039	0.00638412	0.00279933	0.00188098	0.00454017	-0.132607	0.560678	0.426523	unchanged	1.00066	0.00509612	1.39079	up	0.486406	0.265216	0.698895	unchanged
neg_369	Dimethylbenzimidazole	2.80379e-05	4.2573e-05	3.41085e-05	1.70239e-05	9.93063e-06	9.97026e-06	6.83652e-06	8.94149e-06	7.37261e-06	8.63554e-06	9.9532e-06	9.5722e-06	9.59576e-06	8.80415e-06	8.31148e-06	6.47485e-06	8.93855e-06	8.4101e-06	8.80858e-06	6.22977e-06	8.48073e-06	8.88278e-06	7.52431e-06	3.73953e-06	4.70853e-06	4.16487e-06	4.80535e-06	3.46728e-06	6.72513e-06	4.46204e-06	3.6826e-06	7.02647e-06	2.9666e-06	7.0301e-06	4.67736e-06	2.97071e-06	-1.6977	0.0306436	1.36456	down	-0.85679	0.000203673	1.51968	down	-0.833736	0.00320891	1.6023	down
neg_370	N-carbamoyl-L-aspartate	1.2981e-05	1.35135e-05	6.82798e-06	3.10311e-06	1.44945e-06	3.05877e-06	6.33112e-06	2.2367e-06	2.95314e-06	1.70835e-06	1.52397e-06	2.18429e-06	2.81633e-06	2.88287e-06	1.08757e-06	2.66055e-06	2.8704e-06	2.51375e-06	3.36593e-06	4.87602e-06	2.2018e-06	3.88973e-06	2.86168e-06	4.45416e-06	1.34096e-05	7.629e-06	2.36976e-06	6.06552e-07	6.95665e-06	3.40188e-06	5.63466e-06	5.89623e-07	2.55501e-05	9.59273e-07	3.77497e-06	8.37332e-07	-0.918971	0.19923	0.811627	unchanged	1.02107	0.197902	0.725392	unchanged	1.33229	0.386566	0.622374	unchanged
neg_371	Tryptophanol	1.65231e-05	1.70484e-05	1.17057e-05	4.24109e-06	6.17796e-06	3.03997e-06	6.77932e-06	5.69867e-06	3.84379e-06	5.21256e-06	4.97019e-06	5.0702e-06	4.62866e-06	4.49331e-06	4.70038e-06	1.59405e-06	6.0102e-06	4.72062e-06	2.63861e-06	5.63694e-06	3.75059e-06	5.93823e-06	2.53361e-06	4.53699e-06	1.16719e-05	6.38725e-06	5.73621e-06	4.35978e-06	1.01479e-05	6.40049e-06	4.45211e-06	4.01496e-06	5.0026e-06	3.74448e-06	4.79178e-06	4.65981e-06	-1.23031	0.0770925	1.10865	unchanged	0.501619	0.121173	0.850943	unchanged	0.0283296	0.89514	0.00358678	unchanged
neg_372	Budesonide	0.000388399	0.000386214	0.000269601	0.000115055	0.000113156	0.000134249	0.000192938	0.000223024	0.000202843	0.000230538	0.000247922	0.00026351	0.000161564	0.000159449	0.000231864	0.000207069	0.000157794	0.000118096	0.000107003	0.000188223	0.000122365	9.30744e-05	9.02743e-05	8.73653e-05	0.000393356	0.00024268	0.000238636	0.000199661	0.000430749	0.000361816	0.000215736	0.000111432	0.000203442	0.000158524	0.000151245	0.000145517	-1.03117	0.0779139	1.11914	unchanged	0.456214	0.0851335	0.94861	unchanged	-0.0712882	0.723688	0.228448	unchanged
neg_373	Methionyl-Phenylalanine	0.000374741	0.000292169	0.000226303	8.80349e-05	6.142e-05	8.9172e-05	7.4352e-05	9.02967e-05	0.000133329	0.000176983	0.00015627	7.16823e-05	0.000110184	0.000105569	9.27928e-05	9.04866e-05	7.40917e-05	0.000109106	7.65697e-05	0.000264764	0.000201648	8.38579e-05	5.23766e-05	6.09021e-05	5.80638e-05	4.62188e-05	6.36717e-05	6.93691e-05	0.000137488	0.000138894	0.0001404	8.98918e-05	0.000105712	0.000145349	7.93969e-05	0.000266942	-0.612841	0.332738	0.618825	unchanged	-0.452402	0.23396	0.620679	unchanged	0.507507	0.206997	0.711688	unchanged
neg_374	Praziquantel	0.00024892	0.000294048	0.000153359	6.93516e-05	5.20982e-05	5.08782e-05	7.10877e-05	6.73368e-05	5.32998e-05	6.39996e-05	6.32822e-05	7.68839e-05	4.8472e-05	6.35746e-05	6.35622e-05	5.84749e-05	7.45183e-05	7.00319e-05	5.26177e-05	0.000124314	1.21048e-05	3.63666e-05	3.05519e-05	5.45681e-05	9.11971e-05	4.96828e-05	6.59956e-05	4.72743e-05	8.56115e-05	7.29055e-05	4.2076e-05	6.43772e-05	2.56136e-05	3.78925e-05	3.27679e-05	1.12284e-06	-1.48408	0.0879518	1.04572	unchanged	0.0598776	0.739522	0.144827	unchanged	-0.893295	0.0166704	1.36235	down
neg_375	Isoleucyl-Glutamine	0.000257384	0.000215142	0.000241101	6.31175e-05	5.00607e-05	5.37823e-05	4.79981e-05	3.87442e-05	8.56191e-05	5.62768e-05	4.41872e-05	5.61394e-05	9.20127e-05	0.000105448	5.72891e-05	5.81978e-05	4.08454e-05	5.11612e-05	8.74149e-05	0.000125095	7.43438e-05	9.94562e-05	2.43238e-05	4.6923e-05	3.31735e-05	3.88866e-05	3.21245e-05	1.97399e-05	5.13225e-05	4.52972e-05	4.84393e-05	4.66209e-05	3.86675e-05	2.59328e-05	5.21931e-05	1.67238e-05	-0.944516	0.155967	0.919138	unchanged	-0.576865	0.0542796	0.97115	unchanged	-0.825075	0.0384403	1.22112	down
neg_376	Glycyl-Tyrosine	4.66541e-05	8.04818e-05	5.51798e-05	2.14465e-05	1.98508e-05	1.6594e-05	1.3806e-05	1.30684e-05	1.39392e-05	2.06584e-05	1.59031e-05	1.8137e-05	2.24232e-05	2.13679e-05	1.95374e-05	1.43907e-05	1.23677e-05	1.4662e-05	1.40248e-05	2.0515e-05	1.68291e-05	1.33643e-05	1.00341e-05	7.67181e-06	8.49285e-06	5.94343e-06	7.94381e-06	5.40398e-06	1.15042e-05	7.35761e-06	9.71994e-06	8.77027e-06	1.81659e-05	8.54397e-06	6.155e-06	7.00989e-06	-1.54288	0.0514792	1.25021	unchanged	-1.03393	0.000390212	1.50372	down	-0.843762	0.0104065	1.4106	down
neg_377	Alanyl-Proline	1.85964e-05	1.76066e-05	1.0019e-05	4.83876e-06	6.53564e-06	4.40814e-06	8.77353e-06	1.20162e-05	6.58107e-06	9.10387e-06	1.1092e-05	1.03745e-05	6.0294e-06	1.15788e-05	8.19622e-06	6.66272e-06	4.16686e-06	7.88501e-06	3.96012e-06	6.68798e-06	5.18689e-06	2.95166e-06	5.24068e-06	8.57746e-06	1.81466e-05	1.03812e-05	1.015e-05	9.7262e-06	2.41762e-05	1.25019e-05	8.41268e-06	4.07868e-06	2.20369e-05	5.91875e-06	5.86587e-06	6.25371e-06	-0.92729	0.121143	0.968825	unchanged	0.554263	0.119766	0.870835	unchanged	0.239725	0.659031	0.3056	unchanged
neg_378	Arginyl-Arginine	0.000323532	0.000424151	0.000239045	0.000161832	0.000134677	0.000168563	0.000116846	0.000239072	0.000150579	0.000178595	0.000244586	0.000246615	7.88229e-05	0.000131127	0.000156152	9.50133e-05	0.000197745	0.000202659	8.61711e-05	0.000113901	0.000126667	0.000130419	0.000151752	0.000136102	0.00017081	5.83089e-05	0.000150858	0.00018096	0.000242688	0.000173518	0.000143443	9.8183e-05	0.000192738	0.000210461	8.23749e-05	0.000231008	-0.962507	0.0498268	1.22992	down	-0.267604	0.343183	0.565036	unchanged	0.153457	0.633051	0.216837	unchanged
neg_379	6-Ketoprostaglandin E1	0.000685924	0.000636997	0.000503841	0.000210803	0.000187487	0.000222477	0.00022481	0.000234079	0.000225387	0.000216025	0.000232905	0.000271136	0.00018918	0.000227062	0.000222297	0.000153048	0.00020245	0.000207747	0.000178908	0.000225239	0.00022997	0.000230704	0.000157568	0.000201223	0.000318113	0.000223109	0.000195794	0.000150355	0.000330297	0.000296886	0.000225973	0.000125787	0.000287068	0.000267749	0.000206755	0.000200424	-1.00018	0.0804119	1.12697	unchanged	0.109001	0.57543	0.328096	unchanged	0.128519	0.491384	0.383091	unchanged
neg_380	Glycitin	9.73262e-05	0.000124398	7.52854e-05	4.26189e-05	3.48335e-05	3.49029e-05	1.79164e-05	4.04159e-05	3.16984e-05	3.41801e-05	4.15795e-05	4.29987e-05	1.51382e-05	2.38442e-05	3.09861e-05	1.53802e-05	3.53589e-05	3.68893e-05	1.5462e-05	2.07174e-05	2.23068e-05	2.66628e-05	2.25086e-05	1.9358e-05	1.2496e-05	2.72542e-06	2.06017e-05	2.5836e-05	2.05725e-05	1.90334e-05	2.08278e-05	1.68931e-05	2.39832e-05	2.69079e-05	1.05059e-05	1.72231e-05	-1.68838	0.0267593	1.37597	down	-1.04391	0.00557962	1.33589	down	-0.43788	0.172592	0.893301	unchanged
neg_381	5'-Deoxyadenosine	2.64371e-06	1.50598e-05	9.70156e-06	2.93625e-06	1.92294e-06	1.29236e-05	6.6449e-06	8.09098e-06	0	5.88775e-06	7.27326e-06	1.2531e-06	1.24464e-05	6.60889e-06	1.22409e-05	3.43713e-06	7.00978e-06	5.69029e-06	3.21047e-06	2.81165e-06	2.39013e-06	6.04201e-07	6.56502e-06	1.02478e-06	2.5834e-07	6.61199e-07	1.85125e-06	3.23585e-06	2.10937e-06	0	1.1127e-07	1.73625e-06	0	1.05285e-06	0	2.66206e-06	-1.44421	0.104295	1.11139	unchanged	-1.84465	0.0523606	1.02493	unchanged	-3.09211	0.00437313	1.67206	down
neg_382	Timolol	0.000363231	0.000436299	0.000262294	0.0001481	9.80149e-05	0.000131933	0.000160371	0.000173396	0.000109268	0.000144118	0.000154845	0.000180294	7.25647e-05	0.000121335	0.000120146	0.00010919	0.000143613	0.00013819	9.02979e-05	0.000197635	0.000106501	0.000122755	0.000126332	0.000125095	0.000251448	0.000149194	0.000142447	0.00011049	0.000247737	0.000158181	0.00012761	9.28204e-05	0.000273787	0.00017126	0.00012803	0.00012418	-0.905607	0.104907	1.01971	unchanged	0.200084	0.411515	0.452661	unchanged	0.380301	0.252015	0.749713	unchanged
neg_383	Isoproturon	9.70872e-06	9.17504e-06	7.11122e-06	3.75437e-06	3.11703e-06	2.97677e-06	4.42336e-06	4.07969e-06	4.4319e-06	4.01427e-06	4.30054e-06	4.91386e-06	3.01422e-06	3.85917e-06	3.61097e-06	3.20306e-06	2.9723e-06	2.62596e-06	3.16194e-06	7.32646e-06	2.0071e-06	3.27881e-06	1.00032e-05	1.02529e-05	1.98146e-05	4.53024e-06	8.40776e-06	9.69778e-06	4.4941e-05	4.29983e-06	4.02553e-05	1.89468e-06	0.00020527	1.23635e-05	3.83724e-06	1.49771e-05	0.00751691	0.987597	0.013751	unchanged	1.80922	0.146795	0.842266	unchanged	3.85258	0.237973	0.802316	unchanged
neg_384	Cytochalasin B	0.000915772	0.00113625	0.000484921	0.000216119	0.000222751	0.000492609	0.000935082	0.000949646	0.000854107	0.000726759	0.00108761	0.00106258	0.00038662	0.000570534	0.0011724	0.000843533	0.000365299	0.000334584	0.000285243	0.0011806	0.000302742	0.000151081	0.000407055	0.000262788	0.0012265	0.000725527	0.00111688	0.000917879	0.00183351	0.00155852	0.00133624	0.000300045	0.00117937	0.00041384	0.000251711	0.000501174	-0.4216	0.513928	0.423186	unchanged	0.393902	0.145071	0.809628	unchanged	0.116683	0.83171	0.12448	unchanged
neg_385	Diethylcarbamazine	1.0633e-05	1.1779e-05	5.81738e-06	2.35467e-06	1.97036e-06	2.49608e-06	1.58469e-06	2.66652e-06	1.75564e-06	9.93611e-07	5.46063e-07	1.29658e-06	8.36084e-07	5.40258e-07	9.79724e-07	1.32202e-06	1.87506e-06	1.46836e-06	8.90662e-07	2.68725e-07	3.76384e-07	3.66595e-07	4.22623e-07	4.17291e-07	0	0	2.75664e-07	0	3.51135e-07	0	0	2.18023e-07	0	4.74762e-07	0	0	-3.67599	0.0299864	1.3584	down	-3.81848	0.0050368	1.42029	down	-3.3413	0.00188057	1.62732	down
neg_386	Helenalin	0.000105675	8.88587e-05	0.000110938	3.35182e-05	1.98857e-05	2.91215e-05	2.27937e-05	2.73868e-05	2.17182e-05	2.09491e-05	2.28421e-05	2.63534e-05	3.88331e-05	3.87134e-05	2.39834e-05	1.57419e-05	5.4067e-05	3.81099e-05	4.68728e-05	5.25866e-05	3.45287e-05	5.25208e-05	2.80434e-05	3.69174e-05	4.93591e-05	2.87896e-05	2.54392e-05	2.02759e-05	4.77651e-05	2.93065e-05	2.8133e-05	2.32046e-05	0.000196479	3.28219e-05	3.42762e-05	2.4232e-05	-0.625659	0.244036	0.78168	unchanged	0.500399	0.105301	0.897355	unchanged	0.695314	0.48118	0.493146	unchanged
neg_387	6-Methyladenine	2.43921e-05	2.46635e-05	1.8164e-05	7.53832e-06	4.69617e-06	7.25942e-06	5.33526e-06	1.06455e-05	1.18896e-05	1.03082e-05	7.60698e-06	7.29441e-06	8.10619e-06	6.71982e-06	6.06431e-06	6.93004e-06	5.81165e-06	4.22972e-06	4.31147e-06	9.76225e-06	4.77413e-06	2.99283e-06	1.54132e-06	3.96359e-06	1.36649e-05	7.47423e-06	6.62988e-06	3.94659e-06	8.05037e-06	1.01661e-05	4.72132e-06	1.68899e-06	7.96428e-06	1.45456e-06	2.47793e-06	1.95102e-06	-1.66495	0.0436974	1.24206	down	-0.0882019	0.763041	0.214296	unchanged	-0.902241	0.0378667	1.19765	down
neg_388	Danazol	6.87847e-06	5.34886e-06	4.72268e-06	2.40241e-06	2.31788e-06	1.46919e-06	1.4267e-06	2.32536e-06	1.79622e-06	2.19344e-06	1.88948e-06	2.60365e-06	1.00889e-06	1.43352e-06	1.33144e-06	7.15297e-07	7.47722e-07	1.55689e-06	6.82576e-07	1.8201e-07	1.1989e-06	6.27807e-07	6.62579e-07	1.56894e-06	1.72817e-06	1.35133e-07	9.89885e-07	9.74656e-07	3.07769e-07	7.36382e-07	2.85322e-07	0	1.1844e-06	0	2.34809e-07	6.32049e-07	-2.2328	0.0158427	1.44576	down	-1.32841	0.0020251	1.46504	down	-1.53981	0.0111167	1.38789	down
neg_389	Compactin	4.15135e-05	3.33395e-05	2.93648e-05	1.37555e-05	8.99991e-06	9.01103e-06	5.21193e-06	7.51005e-06	1.04894e-05	9.67031e-06	1.10527e-05	1.0897e-05	1.47923e-05	1.30493e-05	1.08043e-05	8.20458e-06	9.75987e-06	1.07971e-05	1.69426e-05	1.9265e-05	1.24056e-05	1.19583e-05	7.14639e-06	9.55139e-06	7.05562e-06	5.01151e-06	5.46808e-06	5.18013e-06	7.66334e-06	7.82503e-06	9.43699e-06	7.41883e-06	4.85524e-06	6.33768e-06	5.27878e-06	4.24843e-06	-0.815472	0.151864	0.910952	unchanged	-0.521291	0.0344707	1.11287	down	-0.843099	0.0026804	1.58926	down
neg_390	Metanephrine	2.50528e-05	2.60511e-05	1.32216e-05	8.04981e-06	6.53366e-06	9.54979e-06	1.20078e-05	1.19623e-05	1.07851e-05	1.01433e-05	9.89836e-06	1.27653e-05	5.49165e-06	6.51872e-06	9.30514e-06	6.27364e-06	8.44412e-06	7.13612e-06	3.50311e-06	1.15921e-05	5.13997e-06	5.43641e-06	3.10492e-06	4.96018e-06	1.82853e-05	8.978e-06	8.62005e-06	8.87552e-06	1.51094e-05	9.77031e-06	5.819e-06	3.82298e-06	8.49342e-06	6.3172e-06	2.08104e-06	5.42557e-06	-1.39069	0.0496694	1.18239	down	0.0436714	0.848613	0.0796802	unchanged	-0.433777	0.115998	1.0101	unchanged
neg_391	Estriol 16.alpha.-(.beta.-D-glucuronide)	4.84482e-05	6.23847e-05	4.93631e-05	1.42909e-05	1.61774e-05	1.58284e-05	1.61634e-05	1.3846e-05	2.10376e-05	1.70045e-05	1.68481e-05	1.62227e-05	8.13033e-06	1.75217e-05	1.60808e-05	1.08942e-05	1.53875e-05	1.12467e-05	2.3122e-05	3.157e-05	1.70204e-05	1.94304e-05	1.13944e-05	1.93152e-05	3.7567e-05	2.23033e-05	1.14933e-05	5.97102e-06	2.27926e-05	1.74361e-05	1.36916e-05	8.79529e-06	2.57968e-05	9.59418e-06	1.21675e-05	7.71819e-06	-0.760956	0.174283	0.890924	unchanged	0.217337	0.57201	0.31662	unchanged	-0.0275202	0.937908	0.0440867	unchanged
neg_392	Demethylcitalopram	3.35e-05	2.3041e-05	1.40604e-05	6.27816e-06	3.42419e-06	5.13516e-06	3.32992e-06	8.90246e-06	1.10535e-05	1.26952e-05	1.43599e-05	1.90412e-06	1.61918e-06	2.24819e-06	2.44129e-06	1.41682e-06	1.21869e-06	4.62956e-06	4.2621e-07	1.1629e-05	1.00823e-05	2.93741e-06	5.87251e-07	1.82244e-06	3.47189e-07	1.25034e-06	1.52889e-06	3.48891e-06	3.20824e-06	5.04598e-06	2.93978e-06	1.06894e-06	2.27193e-06	4.12147e-06	6.96572e-07	1.02507e-05	-1.63627	0.11184	0.977273	unchanged	-1.81294	0.0284989	1.14958	down	0.653378	0.425541	0.425375	unchanged
neg_393	L-dihydroorotate	0.00692039	0.00527003	0.00400017	0.00254075	0.000290084	2.3757e-05	1.38189e-05	1.61172e-05	1.47132e-05	1.38192e-05	1.39079e-05	1.46793e-05	0.00204498	0.00173594	0.000193771	0.000387465	0.00210659	0.00236555	0.00226812	0.000552682	0.00194051	0.000321382	0.00196627	0.00187678	7.39283e-05	7.4429e-05	1.52662e-05	9.5785e-06	6.16472e-05	6.71302e-05	0.00135293	0.00225204	0.000333216	0.00031117	0.00188646	0.00220775	-1.09338	0.200874	0.815319	unchanged	1.79444	0.0320475	1.22647	up	-0.0824517	0.879889	0.110762	unchanged
neg_394	2-Isopropylmalic acid	0.000128329	0.000111115	9.28164e-05	3.82828e-05	2.43957e-05	4.6961e-05	4.47077e-05	4.46249e-05	4.57529e-05	3.87523e-05	4.61779e-05	5.12461e-05	4.03819e-05	5.08021e-05	4.06106e-05	3.56072e-05	5.98774e-05	3.50478e-05	4.50522e-05	5.7151e-05	5.51426e-05	5.22932e-05	2.79997e-05	5.41325e-05	0.000103734	7.62398e-05	4.26931e-05	3.84978e-05	0.00010413	6.39463e-05	6.03663e-05	2.85821e-05	9.07384e-05	3.8909e-05	4.95838e-05	3.73282e-05	-0.598884	0.217347	0.797943	unchanged	0.662101	0.0741546	1.0238	unchanged	0.219843	0.494062	0.445185	unchanged
neg_395	Tyrosyl-Phenylalanine	7.60389e-05	6.01782e-05	4.83349e-05	1.25542e-05	9.65737e-06	1.66064e-05	1.65549e-05	1.28307e-05	3.11629e-05	2.09032e-05	1.815e-05	2.09336e-05	2.4538e-05	2.27937e-05	1.78849e-05	1.53242e-05	1.1564e-05	1.4246e-05	2.09348e-05	2.71092e-05	2.17421e-05	2.35918e-05	7.43706e-06	1.71888e-05	2.90912e-05	2.58352e-05	1.27644e-05	6.33182e-06	2.62858e-05	2.64491e-05	2.19031e-05	1.06356e-05	2.35339e-05	1.15388e-05	2.15968e-05	7.27179e-06	-0.920602	0.191096	0.848493	unchanged	0.0726155	0.825122	0.154539	unchanged	-0.140528	0.652975	0.246014	unchanged
neg_396	Fungichromin	0.00088851	0.000845496	0.000264572	0.00030742	0.000213339	0.000327422	0.000281626	0.000266764	8.32071e-05	0.000156426	0.000225715	0.000297096	5.28799e-05	0.000153639	0.000114469	0.000164364	0.000215148	0.000214602	6.74169e-05	9.95596e-05	0.000125539	9.69534e-05	0.000194913	0.000167182	0.000255444	0.00010028	0.000192578	0.000142539	0.000219627	9.17547e-05	7.3397e-05	6.79946e-05	0.000213978	0.000460055	8.0503e-05	0.000327088	-1.92135	0.0381381	1.26679	down	-0.387283	0.265304	0.649822	unchanged	0.418438	0.49479	0.376225	unchanged
neg_397	Reserpine	0.000167309	0.000129948	0.000107928	4.22422e-05	2.7835e-05	4.59959e-05	3.55917e-05	3.69135e-05	6.36354e-05	6.02794e-05	7.27656e-05	3.22466e-05	4.32412e-05	4.10989e-05	4.4615e-05	4.12473e-05	1.99434e-05	3.06557e-05	3.15545e-05	6.98815e-05	6.17576e-05	5.03119e-05	2.84498e-05	2.12523e-05	3.01975e-05	1.9993e-05	2.40586e-05	2.89188e-05	4.44086e-05	4.32718e-05	4.83832e-05	3.89803e-05	3.14963e-05	2.98256e-05	3.29302e-05	1.90605e-05	-0.985795	0.126785	0.97365	unchanged	-0.659407	0.0541647	0.995783	unchanged	-0.137881	0.562475	0.34388	unchanged
neg_398	1-Oleoyl-sn-glycero-3-phosphocholine	1.34348e-05	1.89168e-06	7.76241e-06	6.57829e-06	3.6735e-06	8.04074e-06	1.41054e-05	1.05013e-05	1.27822e-05	7.96294e-06	8.68808e-06	1.46381e-05	2.76637e-06	4.61283e-06	1.72463e-05	1.05383e-05	3.07811e-06	5.02743e-07	4.15065e-06	6.60197e-06	2.15839e-06	1.02963e-06	3.38646e-06	3.73302e-06	8.97954e-06	9.61992e-06	1.04281e-05	7.93858e-06	9.29116e-06	1.30386e-05	3.49786e-06	6.9017e-07	1.58699e-06	1.00412e-06	2.89876e-07	4.30568e-07	-0.974468	0.102811	0.991741	unchanged	-0.211915	0.279913	0.587972	unchanged	-2.36911	0.098541	1.06321	unchanged
neg_399	16,16-dimethyl-PGA1	4.47322e-05	3.28617e-05	2.67307e-05	7.92431e-06	5.36602e-06	7.96813e-06	5.83667e-06	4.55124e-06	1.44781e-05	8.83473e-06	9.47603e-06	6.40927e-06	1.74455e-05	1.87071e-05	7.94487e-06	6.40734e-06	3.79836e-06	9.63838e-06	1.15592e-05	2.43781e-05	1.15368e-05	1.81465e-05	4.30162e-06	6.57299e-06	8.25909e-06	4.07251e-06	2.0361e-06	1.97806e-06	8.40609e-06	4.65491e-06	6.4483e-06	5.2836e-06	6.52031e-06	3.11033e-06	6.20968e-06	1.84073e-06	-0.715202	0.299348	0.653916	unchanged	-0.753787	0.10323	0.851516	unchanged	-1.1203	0.0690366	1.1461	unchanged
neg_400	Salinomycin	0.00353065	0.00415239	0.00441601	0.00160949	0.00155561	0.00200384	0.00149945	0.00254424	0.00269193	0.0040873	0.00325225	0.00356009	0.00146129	0.0018785	0.00281261	0.00256074	0.00199794	0.00246485	0.0022818	0.00204833	0.00202087	0.00153778	0.00161037	0.00228646	0.000721199	0.00126712	0.00274563	0.00224274	0.00345581	0.00463539	0.0030012	0.00312744	0.00170386	0.00320541	0.00360545	0.00230899	-0.551074	0.150864	0.980782	unchanged	-0.226986	0.552797	0.330107	unchanged	0.363578	0.104804	1.01722	unchanged
neg_401	Norethindrone	3.65734e-05	2.848e-05	3.7708e-05	7.14802e-06	6.60347e-06	6.49412e-06	5.6325e-06	4.58275e-06	1.15955e-05	7.56874e-06	7.56588e-06	5.87379e-06	1.01974e-05	9.80718e-06	4.80394e-06	4.92023e-06	5.15152e-06	5.35909e-06	6.64675e-06	1.18328e-05	6.98408e-06	1.27425e-05	2.33861e-06	3.64552e-06	2.94636e-06	2.93027e-06	2.08458e-06	1.87592e-06	4.04189e-06	3.61552e-06	2.75726e-06	4.16592e-06	2.47986e-06	2.32084e-06	3.14924e-06	1.7488e-06	-1.47694	0.092581	1.09206	unchanged	-1.29135	0.00715853	1.34094	down	-1.27552	0.0115423	1.50271	down
neg_402	Azadirachtin A	0.00138762	0.000947001	0.000823068	0.000216907	0.000125934	0.000198807	0.000118677	9.72682e-05	0.000233539	0.000100553	8.23648e-05	7.25311e-05	0.00019848	0.000183042	0.000109352	0.000115058	6.65578e-05	9.71654e-05	9.07378e-05	0.000149922	0.000108735	5.43702e-05	4.36549e-05	5.699e-05	3.4065e-05	3.18411e-05	3.03769e-05	1.53624e-05	6.54919e-05	7.03715e-05	6.36321e-05	5.26907e-05	2.75015e-05	3.664e-05	3.5475e-05	1.40761e-05	-2.8746	0.0519814	1.24192	unchanged	-1.51001	0.0234417	1.17016	down	-1.74248	0.00636205	1.57035	down
neg_403	Guanosine 5'-diphosphate	6.66369e-05	4.9966e-05	4.77702e-05	1.5679e-05	8.30799e-06	1.0469e-05	3.58225e-05	6.0095e-06	1.57278e-05	8.80468e-06	1.03665e-05	1.43519e-05	1.37998e-05	1.78761e-05	1.09957e-05	1.2891e-05	7.32671e-06	5.24951e-06	1.55616e-05	3.72234e-05	1.00738e-05	1.57466e-05	9.4936e-06	1.83303e-05	5.77179e-05	4.38332e-05	1.67027e-05	4.77137e-06	4.34252e-05	1.90166e-05	2.24251e-05	5.74442e-06	8.31144e-05	7.51538e-06	1.90419e-05	2.64395e-06	-0.901633	0.20314	0.798385	unchanged	1.02591	0.13442	0.84355	unchanged	1.04387	0.377093	0.626834	unchanged
neg_404	Geranylgeraniol	0.00140189	0.00107244	0.000953417	0.000482778	0.000296916	0.000197207	0.00025315	0.000206298	0.000445473	0.000292779	0.000215754	0.000259316	0.000401689	0.000408782	0.000386903	0.00043846	0.000116803	0.000108497	0.000322315	0.000260552	0.000248777	0.000213056	6.95291e-05	0.000108792	0.000128503	0.000146374	0.000127832	9.01009e-05	0.000184498	0.000188651	0.000193059	0.000149769	0.000106995	3.62974e-05	0.000114289	3.50582e-05	-1.84858	0.0418642	1.2641	down	-0.949869	0.0110746	1.26428	down	-1.55029	0.0210396	1.34856	down
neg_405	Phenylalanyl-Histidine	1.61571e-05	2.55669e-05	3.2759e-05	6.70824e-06	1.79223e-06	7.99453e-06	2.01993e-06	6.89035e-06	2.44332e-06	1.75102e-06	1.86441e-06	1.87064e-06	1.15274e-05	1.47616e-05	7.86125e-06	1.93278e-06	2.1541e-05	1.27724e-05	2.6039e-05	3.28378e-05	1.94318e-06	8.59229e-06	4.89567e-06	1.81464e-05	4.3836e-05	1.29859e-05	3.18757e-06	4.26436e-06	3.22903e-05	4.6766e-06	6.95476e-06	6.50034e-08	0.000292068	3.99502e-06	1.18838e-05	2.17921e-06	0.023223	0.972773	0.00557547	unchanged	2.58785	0.10138	0.912947	unchanged	2.17158	0.430002	0.559675	unchanged
neg_406	Mupirocin	0.00732759	0.00844204	0.00593274	0.0028594	0.00240209	0.00226746	0.0019949	0.00251596	0.00227044	0.0023878	0.00237697	0.00291136	0.00193982	0.00218728	0.00221001	0.00207127	0.00196342	0.00202753	0.00197515	0.00247209	0.00242817	0.00238352	0.00192456	0.00176763	0.000938896	0.00131403	0.00189598	0.00177971	0.00273116	0.00271169	0.00223824	0.00220124	0.00164422	0.00282708	0.00240879	0.0022783	-1.17444	0.0579089	1.21395	unchanged	-0.346392	0.154922	0.761558	unchanged	0.133119	0.265486	0.647679	unchanged
neg_407	Prednisolone	2.29191e-05	2.64916e-05	1.4113e-05	4.80234e-06	3.8303e-06	3.78414e-06	4.85936e-06	7.48982e-06	6.8675e-06	6.15285e-06	7.62378e-06	7.52693e-06	4.74033e-06	3.72067e-06	4.95392e-06	6.36228e-06	4.06998e-06	4.62621e-06	6.18245e-06	2.95031e-06	7.7997e-06	6.68282e-06	6.04544e-06	5.6376e-06	4.59926e-07	1.05847e-06	3.9504e-06	3.57185e-06	4.52758e-06	3.50086e-06	4.00598e-06	7.11607e-06	1.77778e-11	8.60655e-06	3.68121e-06	7.04856e-06	-1.10527	0.165244	0.911255	unchanged	-1.24726	0.00108833	1.45815	down	0.0972247	0.812906	0.101303	unchanged
neg_408	Isoleucyl-Valine	0.000567091	0.000619765	0.000491391	0.000233597	0.000174702	0.000194991	0.000184843	0.000238803	0.000209091	0.000205976	0.000228304	0.000231412	0.000181223	0.000186326	0.000212201	0.000206346	0.000198596	0.000176204	0.00017675	0.000175031	0.000194591	0.000167657	0.000162084	0.000126325	0.000166813	0.00014105	0.000180111	0.000159668	0.000266988	0.00020982	0.000163025	0.000156529	0.000168005	0.000203175	0.0001586	0.000169416	-1.18649	0.0484461	1.26843	down	-0.207547	0.195128	0.709254	unchanged	-0.188442	0.0274422	1.28803	down
neg_409	Novobiocin	6.45396e-05	4.50007e-05	2.59965e-05	1.68653e-05	1.26248e-05	1.08654e-05	2.32973e-05	1.4452e-05	1.4727e-05	1.67268e-05	1.80233e-05	2.03894e-05	2.32071e-05	1.51643e-05	1.17475e-05	1.13283e-05	1.0582e-05	1.34707e-05	2.33503e-05	1.93946e-05	2.71005e-05	1.08093e-05	7.98157e-06	1.82316e-05	3.53557e-05	2.06275e-05	1.09953e-05	7.6793e-06	2.60781e-05	1.42782e-05	2.42791e-05	1.37116e-05	2.2874e-05	1.24698e-05	2.38978e-05	1.01901e-05	-0.718864	0.256417	0.712	unchanged	0.0959201	0.790751	0.160999	unchanged	0.329297	0.290264	0.717146	unchanged
neg_410	2'-Deoxyuridine	2.62514e-05	2.89954e-05	1.03118e-05	1.01049e-05	9.4638e-06	9.96872e-06	1.62162e-05	8.95578e-06	6.64549e-06	1.02676e-05	8.12644e-06	1.11661e-05	6.66317e-06	8.19808e-06	7.37694e-06	8.57121e-06	7.84644e-06	6.89483e-06	9.4663e-06	2.26588e-05	1.36964e-05	1.62131e-05	6.82659e-06	1.27741e-05	4.19255e-05	3.06924e-05	1.34449e-05	8.67016e-06	3.18752e-05	1.83087e-05	1.10019e-05	4.40782e-06	2.09221e-05	1.62908e-05	6.09692e-06	9.46804e-06	-0.220191	0.621123	0.256576	unchanged	1.23944	0.0429065	1.12054	up	0.582036	0.200572	0.814773	unchanged
neg_411	Oxytetracycline	3.48413e-07	6.01295e-08	0	9.58133e-09	1.69352e-08	0	2.94551e-09	0	0	0	0	0	1.47979e-08	5.51397e-08	0	2.06389e-08	1.53189e-08	1.12562e-09	4.12149e-09	1.48927e-07	0	3.42373e-08	0	0	4.62172e-06	1.22968e-07	0	0	0	1.82308e-09	0	0	7.11536e-05	0	3.36385e-08	0	-1.21597	0.520279	0.362862	unchanged	10.6541	0.349559	0.468722	unchanged	9.37758	0.363629	0.638805	unchanged
neg_412	N-Acetylglucosaminylasparagine	0.000194255	0.000158428	0.000124624	6.00443e-05	4.14847e-05	5.12579e-05	4.35347e-05	5.12313e-05	7.65078e-05	7.35141e-05	8.28491e-05	5.06507e-05	5.84025e-05	4.60218e-05	5.89542e-05	5.97978e-05	1.94877e-05	3.16737e-05	3.94708e-05	7.49787e-05	6.75949e-05	7.15575e-05	3.05614e-05	2.13492e-05	2.87719e-05	2.67051e-05	2.75454e-05	2.68196e-05	5.1519e-05	3.62893e-05	4.22799e-05	4.28752e-05	2.09549e-05	2.35454e-05	3.35517e-05	1.58828e-05	-1.04434	0.0952696	1.03971	unchanged	-0.936534	0.00473114	1.32586	down	-0.615269	0.0891776	0.980675	unchanged
neg_413	Lipoamide	0.000481073	0.000560097	0.000277356	0.000141877	0.000178141	0.000137199	0.000154528	0.000184236	0.000168663	0.00019093	0.000234493	0.000221394	6.45668e-05	0.000188477	0.000166345	9.7502e-05	0.000170978	0.000178888	7.56641e-05	0.000108791	0.000119812	0.000112536	0.000113439	0.000107134	0.000226011	0.000103318	0.000155585	0.000111505	0.000232497	0.000191851	0.000132271	0.000115313	0.000220493	0.000202407	0.000171323	0.000159309	-1.47821	0.0517092	1.23264	unchanged	-0.177294	0.417816	0.496668	unchanged	0.20791	0.417763	0.469032	unchanged
neg_414	Salmeterol	2.27545e-05	2.57106e-05	1.45482e-05	8.47651e-06	7.81216e-06	8.34899e-06	7.97261e-06	1.1281e-05	8.27004e-06	9.66068e-06	1.1836e-05	1.2169e-05	4.7104e-06	6.03092e-06	8.66958e-06	5.80236e-06	6.02625e-06	8.2072e-06	4.17475e-06	5.70105e-06	5.81323e-06	3.92373e-06	4.71489e-06	3.6496e-06	6.08632e-06	3.26638e-06	5.69599e-06	5.79643e-06	8.42891e-06	6.07168e-06	4.27074e-06	2.06618e-06	7.19521e-06	3.69964e-06	2.9949e-06	3.79143e-06	-1.64752	0.0271305	1.37554	down	-0.791746	0.00161146	1.41739	down	-0.715783	0.0220027	1.26577	down
neg_415	Azelaic acid	0.000369031	0.000361019	0.000268675	6.97898e-05	7.27804e-05	7.21657e-05	5.47955e-05	4.21799e-05	0.000116938	7.61856e-05	5.71322e-05	6.51568e-05	0.000191181	0.000170832	7.25225e-05	6.60156e-05	8.66825e-05	9.41219e-05	0.000200867	0.000213974	0.000155856	0.000222148	6.13009e-05	0.000145279	0.00011974	0.000144922	5.70012e-05	2.93064e-05	0.000124801	0.00013594	0.000177013	0.00010496	0.000138218	0.000105209	0.000242895	5.46218e-05	-0.279957	0.601239	0.341865	unchanged	0.568846	0.170959	0.800581	unchanged	0.272342	0.511834	0.449098	unchanged
neg_416	Lysyl-Phenylalanine	0.000213083	0.000116598	0.000264036	4.51622e-05	2.81452e-05	3.59637e-05	3.39089e-05	2.3737e-05	7.08151e-05	4.16665e-05	3.90479e-05	4.33829e-05	8.31323e-05	8.46833e-05	5.24262e-05	5.96986e-05	6.00065e-05	4.57372e-05	6.23634e-05	0.000117538	3.42932e-05	7.50077e-05	1.37178e-05	3.55858e-05	3.4085e-05	1.93136e-05	3.38531e-05	1.11225e-05	4.46277e-05	5.00252e-05	4.47876e-05	5.02188e-05	2.77658e-05	3.91919e-05	5.07277e-05	1.34772e-05	-1.05432	0.211544	0.832041	unchanged	-0.387813	0.286517	0.59728	unchanged	-0.770018	0.0135326	1.35727	down
neg_417	Glutamyl-Lysine	0.000238539	0.000181487	0.000114343	4.90846e-05	2.806e-05	5.72888e-05	8.56659e-05	0.000132068	0.000149766	0.000118904	0.000114862	8.68988e-05	0.000129867	8.95782e-05	0.000174867	0.000136931	3.2224e-05	3.7742e-05	8.71465e-05	0.00011132	5.2604e-05	3.25873e-05	4.15232e-05	3.05882e-05	0.000133025	8.92478e-05	7.28882e-05	6.50592e-05	0.000145438	0.000122845	8.92786e-05	2.43714e-05	7.12429e-05	1.23866e-05	1.88671e-05	1.4222e-05	-0.91064	0.200343	0.818917	unchanged	-0.130832	0.57489	0.303116	unchanged	-1.38392	0.0516052	1.14606	unchanged
neg_418	Mirtazapine	0.00236796	0.00287105	0.00191343	0.000839741	0.000605572	0.000555002	0.000471165	0.000362382	0.000673439	0.000550293	0.000380863	0.000569719	0.000744148	0.000877659	0.000542613	0.000469861	0.00057926	0.000615715	0.000895791	0.00194678	0.00104219	0.00119023	0.000486323	0.000875694	0.000342986	0.000411872	0.000392832	0.000241133	0.000599797	0.000583003	0.000876155	0.000799642	0.000644976	0.000517064	0.000894038	0.000472824	-0.507815	0.348465	0.585294	unchanged	-0.226058	0.355524	0.471139	unchanged	0.134938	0.530003	0.402111	unchanged
neg_419	Donepezil	2.67295e-05	3.20756e-05	3.45335e-05	1.77668e-05	1.00081e-05	8.34803e-06	6.22811e-06	8.54923e-06	2.65985e-06	6.26277e-06	3.39044e-06	9.17269e-06	1.39255e-05	2.5007e-05	1.97245e-05	2.29094e-05	1.73074e-05	2.723e-05	2.40411e-05	2.19148e-05	2.02127e-05	1.93012e-05	1.82251e-05	1.41257e-05	1.30897e-05	5.00099e-06	5.9016e-06	5.52137e-06	1.6493e-05	7.79263e-06	1.16364e-05	1.15103e-05	4.48569e-06	2.98748e-06	4.11359e-06	2.80114e-06	-0.135931	0.699108	0.30009	unchanged	0.569085	0.22355	0.662667	unchanged	-1.74832	0.000265014	1.68028	down
neg_420	1-Stearoyl-2-arachidonoyl-sn-glycerol	2.13077e-06	3.2788e-05	1.10184e-05	1.83564e-05	1.60214e-06	6.24789e-06	2.10904e-06	4.61221e-07	7.32125e-07	3.52483e-07	9.35541e-07	2.9337e-06	8.10657e-08	9.72583e-07	9.07089e-07	4.23684e-09	1.05102e-07	1.94648e-06	2.72069e-06	8.06877e-08	3.14539e-08	1.46862e-07	1.27381e-06	4.04176e-08	2.48399e-07	3.22179e-09	1.19945e-07	1.85311e-08	1.99289e-08	0	5.97963e-08	5.58361e-08	9.81825e-08	6.63472e-09	2.45341e-08	6.73676e-08	-4.0705	0.0679295	1.12682	unchanged	-4.19773	0.0376714	1.15084	down	-3.68472	0.103236	1.03927	unchanged
neg_421	Etodolac	1.97461e-05	2.35916e-05	6.562e-06	1.34533e-05	1.17414e-05	1.22399e-05	1.14351e-05	1.58976e-05	2.44232e-06	8.57021e-06	1.54369e-05	1.64817e-05	9.26543e-07	6.98442e-06	8.83489e-06	7.56851e-06	1.19321e-05	1.69802e-05	4.87504e-06	6.70659e-06	7.94431e-06	4.29926e-06	1.30668e-05	1.07006e-05	1.91548e-05	7.87578e-06	1.86846e-05	2.04506e-05	2.07773e-05	1.0307e-05	5.50823e-06	7.87322e-06	1.87245e-05	2.31291e-05	5.48601e-06	2.57558e-05	-0.875814	0.0497763	1.12482	down	0.468917	0.190684	0.645775	unchanged	0.700165	0.23861	0.686434	unchanged
neg_422	Dyphylline	0.00010397	8.53033e-05	5.88962e-05	2.91825e-05	2.33571e-05	2.01105e-05	1.54717e-05	2.18387e-05	3.02943e-05	2.65628e-05	2.35834e-05	3.05519e-05	2.16695e-05	2.52358e-05	1.58881e-05	1.55464e-05	2.21931e-05	1.88477e-05	2.01331e-05	3.29014e-05	2.92516e-05	4.75597e-05	1.53933e-05	2.54453e-05	1.84268e-05	1.05207e-05	1.80974e-05	1.45401e-05	3.6192e-05	3.27956e-05	3.03857e-05	1.93116e-05	2.60218e-05	2.78466e-05	2.35359e-05	2.69805e-05	-0.910432	0.148387	0.890985	unchanged	-0.183695	0.55717	0.331343	unchanged	0.368132	0.0258447	1.15865	up
neg_423	Farnesyl pyrophosphate	3.90141e-05	3.81236e-05	3.7296e-05	9.91162e-06	4.29737e-06	1.43121e-05	9.17941e-06	2.20181e-05	9.98171e-06	1.10283e-05	1.22047e-05	1.67943e-05	1.69888e-05	2.88399e-05	2.52182e-05	9.71139e-06	6.68993e-05	2.18977e-05	1.11935e-05	1.31358e-05	6.46934e-06	1.58739e-05	8.89645e-06	1.88908e-05	1.65947e-05	1.5053e-05	1.94695e-05	1.60056e-05	2.95365e-05	2.5583e-05	2.53793e-05	1.20441e-05	3.87567e-05	2.04947e-05	1.15557e-05	1.82085e-05	-0.941026	0.145691	0.939034	unchanged	0.590076	0.0552209	0.986999	unchanged	-0.423314	0.457922	0.541625	unchanged
neg_424	Famciclovir	1.7401e-05	1.04558e-05	2.76061e-05	4.13843e-06	4.92717e-06	6.18805e-06	1.03792e-05	3.30149e-06	5.4391e-06	7.90663e-06	5.24749e-06	7.66678e-06	7.68417e-06	9.67689e-06	4.53358e-06	1.16289e-05	7.34091e-06	8.60884e-06	7.4834e-06	5.62086e-05	1.27014e-05	1.62023e-05	2.88247e-05	4.82978e-05	0.000264796	6.65326e-05	5.47302e-05	4.11528e-05	0.000173858	3.57425e-05	8.07273e-05	6.86765e-06	0.000532425	3.06768e-05	3.31797e-05	6.31968e-05	1.26302	0.108884	0.997763	unchanged	3.99494	0.0469118	1.07776	up	3.91653	0.216726	0.84105	unchanged
neg_425	2-Amino-2-methyl-1,3-propanediol	0.000866116	0.000682152	0.000775703	0.000113397	0.000290784	7.35747e-05	3.69663e-05	3.6062e-05	0.000243506	0.000100055	7.4907e-05	5.22605e-05	0.000119438	6.68289e-05	4.40317e-05	6.17139e-05	1.17809e-05	8.15781e-05	0.000429678	4.63198e-05	0.000402652	0.000500481	7.03759e-05	8.55631e-05	5.4995e-06	7.27016e-06	1.1323e-05	1.50977e-05	3.49414e-05	1.75897e-05	6.81123e-05	0.000125657	9.4653e-05	1.97167e-05	0.000102585	2.00678e-05	-0.868013	0.239494	0.781431	unchanged	-2.56763	0.0661235	1.02699	unchanged	0.16074	0.752271	0.307815	unchanged
neg_426	Serinyl-Valine	0.000334936	0.000426876	0.00033725	0.000133415	0.000123474	0.000151383	0.000128293	0.000181456	0.000155357	0.000151295	0.000155336	0.000169823	0.00012751	0.000118494	0.000146285	0.00012573	0.000135077	0.000119757	9.80093e-05	0.000112755	0.000130155	0.00012499	8.79887e-05	8.6426e-05	9.67814e-05	6.37659e-05	9.76632e-05	9.04126e-05	0.000139965	0.000124178	0.000113064	9.38942e-05	0.000104475	0.000123141	9.70676e-05	9.77418e-05	-1.23512	0.0420434	1.30632	down	-0.619715	0.00258313	1.39426	down	-0.296256	0.00342652	1.55845	down
neg_427	alpha-Tochopheryl Acetate	4.49153e-05	4.64038e-05	1.90616e-05	5.83739e-06	3.92138e-06	1.93978e-06	1.18492e-07	0	0.00016849	1.81847e-05	8.32222e-06	1.13164e-06	0	0	3.07335e-07	0	1.46118e-06	3.77398e-06	3.12442e-06	9.81767e-09	2.1223e-06	3.51759e-07	4.78665e-07	0	0	0	0	0	0	3.4061e-07	9.81608e-08	0	0	1.31042e-06	0	0	-4.32595	0.0689956	1.15873	unchanged	-9.17033	0.285432	0.620635	unchanged	-1.97629	0.329916	0.584658	unchanged
neg_428	Testosterone propionate	0.000101689	7.20987e-05	6.05697e-05	3.25125e-05	1.72681e-05	1.24363e-05	1.17944e-05	1.29131e-05	3.2193e-05	1.42639e-05	1.284e-05	1.44719e-05	1.78336e-05	2.43069e-05	1.75982e-05	1.8636e-05	5.53682e-06	5.24314e-06	1.58309e-05	1.10579e-05	1.11553e-05	1.26775e-05	3.27632e-06	5.82303e-06	5.42366e-06	6.92911e-06	5.04762e-06	3.34149e-06	7.10895e-06	6.96063e-06	4.79857e-06	4.0721e-06	3.57125e-06	6.30247e-07	2.83983e-06	1.60929e-07	-2.30967	0.038729	1.28252	down	-1.50021	0.0199062	1.24351	down	-2.47168	0.0108615	1.51886	down
neg_429	S-Methyl-5'-thioadenosine	1.56812e-07	8.43117e-08	4.92571e-07	0	0	3.16949e-07	1.80679e-07	0	7.0172e-08	0	1.66854e-07	0	0	1.1371e-07	0	0	0	0	6.73044e-07	5.7227e-06	1.44586e-06	1.90696e-05	0	2.38556e-07	3.62903e-07	1.10352e-07	0	0	0	0	8.18059e-08	0	9.63342e-08	2.30178e-07	2.76654e-06	0	4.6916	0.21116	0.867604	unchanged	0.180132	0.896571	0.0532599	unchanged	4.80326	0.307372	0.751305	unchanged
neg_430	N-Methyl-1-deoxynojirimycin	0.000132794	0.000106958	7.33218e-05	2.42058e-05	3.54713e-05	3.59291e-05	3.86244e-05	3.32674e-05	4.35482e-05	3.75724e-05	3.73489e-05	4.45572e-05	5.75391e-05	5.74594e-05	3.50568e-05	3.03119e-05	2.92652e-05	3.79698e-05	2.97336e-05	5.62081e-05	2.52568e-05	2.82459e-05	1.93936e-05	3.91947e-05	5.60931e-05	6.31353e-05	2.52255e-05	1.91023e-05	5.61947e-05	4.93028e-05	4.14404e-05	1.95576e-05	3.28617e-05	2.30726e-05	6.56727e-05	3.24597e-05	-1.04524	0.112162	0.999704	unchanged	0.195734	0.486328	0.467776	unchanged	-0.203253	0.542493	0.362837	unchanged
neg_431	(25S)-5beta-spirostan-3beta-ol	0.000392615	0.000228123	0.000253945	0.000106972	5.07564e-05	7.20855e-05	4.72006e-05	0.000109256	8.24759e-05	9.08228e-05	0.000116254	0.000139949	9.15961e-05	6.01107e-05	9.19954e-05	9.68736e-05	8.12723e-05	7.40567e-05	0.000117611	6.87621e-05	6.9938e-05	0.00016034	0.000134376	4.66868e-05	6.29585e-05	2.14432e-05	5.025e-05	7.44092e-05	6.50167e-05	0.000131633	7.34566e-05	0.000116245	0.000131782	0.000137725	2.77973e-05	0.000127292	-0.885862	0.185872	0.857685	unchanged	-0.530347	0.159659	0.785892	unchanged	0.308874	0.327354	0.56916	unchanged
neg_432	L-3-Aminodihydro-2(3H)-furanone	7.03081e-05	7.96386e-05	6.27209e-05	2.79179e-05	2.211e-05	2.27278e-05	2.18407e-05	2.92744e-05	2.77228e-05	2.62267e-05	2.63249e-05	2.64221e-05	2.57217e-05	2.48012e-05	2.73826e-05	2.87289e-05	2.03376e-05	2.05789e-05	2.43067e-05	2.31069e-05	2.26999e-05	2.06022e-05	1.66371e-05	1.48492e-05	1.44943e-05	1.34604e-05	1.53933e-05	1.33059e-05	2.38058e-05	2.05161e-05	1.96315e-05	1.84876e-05	1.62629e-05	1.5933e-05	1.86393e-05	1.51064e-05	-1.22383	0.0513023	1.2508	unchanged	-0.644194	0.00165472	1.42186	down	-0.503787	0.0022476	1.57968	down
neg_433	1-Stearoyl-2-oleoyl-sn-glycero-3-phosphoethanolamine	8.93415e-05	0.000103028	7.39018e-05	3.55401e-05	2.5678e-05	1.91886e-05	2.67082e-06	1.36882e-05	1.10411e-05	9.7317e-06	5.99899e-06	5.53542e-06	2.07775e-06	4.62296e-07	0	0	1.37393e-09	0	0	1.85666e-07	4.3432e-08	1.94718e-08	0	0	0	0	0	0	0	0	0	0	0	0	0	0	-10.4457	0.0105446	1.54429	down	#DIV/0!	0.00456817	1.46639	down	#DIV/0!	0.2672	0.750837	unchanged
neg_434	4-Oxoretinol	0.000102025	0.000102293	3.97267e-05	1.97135e-05	1.45121e-05	5.93392e-06	8.45287e-07	5.48715e-06	8.15541e-06	4.26322e-06	7.04684e-06	1.1207e-05	1.30695e-06	4.33964e-06	3.29084e-07	2.75575e-06	9.03642e-07	3.03555e-06	1.68118e-06	3.73753e-06	1.98482e-06	5.3349e-06	1.17877e-06	4.69645e-06	0	0	8.77594e-07	6.39467e-07	2.85239e-06	5.73911e-06	4.11811e-06	2.79746e-06	9.02789e-07	5.29845e-06	7.05369e-06	5.52453e-06	-3.9325	0.0564105	1.19403	unchanged	-1.87214	0.029182	1.11923	down	1.02	0.0771715	1.05376	unchanged
neg_435	Indoline	0.000202454	0.000148707	0.000191984	6.6104e-05	2.47255e-05	4.52608e-05	4.47086e-05	3.54055e-05	6.25735e-05	2.967e-05	5.76449e-05	6.90215e-05	4.98611e-06	1.05446e-05	4.27797e-06	7.34774e-06	2.98938e-05	4.36783e-05	8.2916e-05	0.000102042	4.51658e-05	7.7584e-05	3.25052e-05	1.09823e-05	2.49038e-05	1.73474e-05	1.15656e-05	3.12651e-06	9.18671e-06	2.929e-05	2.81661e-05	5.99009e-05	0	4.98295e-05	1.42284e-06	1.10176e-05	-0.951637	0.159393	0.906511	unchanged	-1.6479	0.00180634	1.42481	down	0.577727	0.519339	0.38387	unchanged
neg_436	Isoleucyl-Proline	3.75538e-05	5.40374e-05	3.32375e-05	1.16562e-05	2.44489e-05	3.64793e-05	5.06394e-05	0.000160971	7.49325e-05	0.000119013	6.95926e-05	9.68922e-05	4.13452e-05	7.45112e-05	0.000149859	0.000132169	7.21788e-05	9.19522e-06	7.49558e-06	1.27253e-05	4.68101e-06	2.75995e-06	1.30727e-06	8.28673e-06	9.53178e-05	2.7117e-05	1.8956e-05	4.53159e-05	2.43584e-05	1.57445e-05	1.19149e-05	2.10507e-06	6.94946e-06	1.10853e-06	5.22936e-06	4.26579e-06	-2.40568	0.00470326	1.63373	down	-1.33464	0.0193081	1.19716	down	-3.92404	0.0185186	1.44824	down
neg_437	Spiramycin 1	0.000531151	0.000675998	0.000650114	0.000334138	0.000278626	0.000489565	0.000582312	0.000852016	0.000757226	0.000637848	0.00122722	0.00123499	0.000895764	0.000934098	0.000925644	0.00109695	0.00089498	0.000739988	0.000908092	0.000949218	0.000984808	0.00102229	0.000527654	0.000465977	0.000764481	0.000695505	0.000665801	0.000569678	0.00110218	0.000814228	0.000516987	0.000414428	0.000586334	0.000455197	0.000326646	0.000341788	0.714976	0.0281907	1.21258	up	-0.198355	0.436812	0.429865	unchanged	-1.05484	1.92135e-05	1.80137	down
neg_438	N4-acetyl-2'-O-methylcytidine	1.1507e-05	8.53118e-06	7.94425e-06	3.3357e-06	1.56028e-06	1.68469e-05	4.44152e-06	4.63723e-06	3.23198e-06	3.83053e-06	1.09435e-05	2.80585e-06	5.51059e-06	4.38153e-06	1.19302e-05	2.31623e-06	0	0	8.14938e-07	4.12109e-07	1.47791e-05	4.80473e-06	4.35284e-06	4.14433e-06	1.37831e-06	1.48574e-07	9.35262e-07	2.21666e-06	1.59e-06	0	1.21957e-06	1.07427e-06	7.96696e-07	5.50549e-07	6.96572e-07	3.02094e-06	-0.762684	0.298625	0.715386	unchanged	-2.25343	0.0223409	1.21072	down	-1.71384	0.189551	0.927034	unchanged
neg_439	11-Keto-.beta.-boswellic acid	5.31119e-05	5.88005e-05	7.89988e-05	2.92886e-05	2.0648e-05	1.43547e-05	8.45614e-06	4.55515e-06	3.1235e-06	2.89428e-06	4.69175e-06	4.29857e-07	5.29368e-06	3.29232e-06	2.9245e-06	5.63068e-07	2.33578e-06	5.78651e-07	4.15481e-06	8.84071e-07	2.65533e-06	6.7721e-06	1.11346e-06	1.02814e-06	1.82355e-06	4.66215e-07	1.57385e-07	6.23124e-07	7.62886e-07	5.46425e-07	1.20896e-06	1.93024e-06	0	3.91521e-06	1.5347e-06	4.36885e-07	-3.9417	0.0114814	1.55247	down	-2.4632	0.0280756	1.15617	down	-0.731652	0.308679	0.739478	unchanged
neg_440	Repaglinide	0.000439416	0.000473019	0.000381518	0.000213151	0.000213786	0.000258192	0.000359136	0.000369398	0.000330365	0.000331802	0.000383443	0.00041929	0.000198514	0.000229159	0.000322728	0.000340371	0.000226321	0.000167566	0.000146452	0.000223496	0.00016843	0.000137203	0.000135569	0.000122582	0.000498842	0.000318751	0.000301697	0.000309424	0.000517385	0.000360489	0.000205882	0.000127624	0.00023704	0.000157013	0.000130903	0.000208392	-1.08375	0.012794	1.48669	down	0.0725697	0.67121	0.236764	unchanged	-0.476767	0.0705719	1.07039	unchanged
neg_441	Piplartine	1.39914e-05	1.63631e-05	1.34768e-05	4.01989e-06	2.28495e-06	2.4771e-06	3.78645e-06	2.46429e-06	4.31204e-06	1.57738e-06	4.29709e-07	2.20888e-06	2.68271e-06	3.0125e-06	1.38246e-06	2.46137e-06	4.56456e-07	4.34788e-07	3.81068e-06	1.54277e-06	1.76962e-06	3.10699e-06	0	3.54332e-07	0	4.15431e-07	0	0	7.41994e-07	0	0	0	1.16796e-06	0	6.5484e-07	0	-2.31349	0.0454608	1.26503	down	-3.67453	0.0104823	1.30839	down	-2.51654	0.026294	1.29159	down
neg_442	Alanyl-Isoleucine	2.31913e-05	2.75516e-05	2.1949e-05	9.73487e-06	7.47399e-06	7.96335e-06	8.53224e-06	1.01743e-05	1.02935e-05	9.49439e-06	1.04999e-05	1.03472e-05	9.04908e-06	8.58088e-06	1.07039e-05	1.03478e-05	9.14245e-06	8.46201e-06	8.51535e-06	9.17973e-06	1.04662e-05	7.79227e-06	7.26099e-06	5.01629e-06	7.44234e-06	6.47586e-06	8.39503e-06	6.50028e-06	1.10856e-05	9.1847e-06	7.04344e-06	6.85227e-06	7.27935e-06	8.19347e-06	7.61882e-06	6.22998e-06	-1.02082	0.0721255	1.16912	unchanged	-0.273798	0.0679634	0.983593	unchanged	-0.381169	0.00117502	1.59511	down
neg_443	5-Methylcytidine	0.00129707	0.00102138	0.000676978	0.000142152	0.000110095	0.000159142	0.000174884	0.000115536	0.000343644	0.000216309	0.000191113	0.000206638	0.000349446	0.000214524	0.000197844	0.00032528	7.44758e-05	8.53814e-05	0.000514836	0.000506152	0.00033021	0.000524985	0.000107662	0.00020633	0.00044374	0.000315466	0.000239816	0.000109753	0.00044533	0.000376151	0.000469277	0.000290245	0.000703287	0.000272621	0.0004344	5.31272e-05	-0.637377	0.393485	0.551267	unchanged	0.62903	0.101317	0.884283	unchanged	0.834073	0.149271	0.97457	unchanged
neg_444	Alloxan	0.000323358	0.000347425	0.00028665	0.00012263	8.82141e-05	0.000110056	0.000105616	0.000114586	0.000111077	0.00010835	0.000115708	0.00012071	0.000104069	0.000107987	0.000107215	0.000108641	0.000103184	9.34264e-05	0.000102161	0.000115077	0.000103809	0.000101647	8.15547e-05	6.92174e-05	8.49848e-05	7.34366e-05	8.36215e-05	7.39921e-05	0.000126128	0.000111575	8.90235e-05	8.43317e-05	8.41515e-05	9.84181e-05	8.88368e-05	8.44483e-05	-1.15648	0.0590914	1.21804	unchanged	-0.287924	0.0692064	0.980669	unchanged	-0.238915	0.000594998	1.68421	down
neg_445	Isoleucyl-Cysteine	0.00023298	0.00024156	6.85745e-06	0.000150508	4.32326e-10	0	0	0	0	0	0	0	5.2841e-05	0.000116779	2.53984e-05	1.17829e-05	3.98213e-05	3.62613e-06	7.63611e-08	6.9929e-08	0	2.13791e-08	9.10185e-06	0	2.64764e-12	0	0	0	0	0	0	5.15083e-09	0	0	0	0	-6.09107	0.0824299	1.02707	unchanged	#DIV/0!	0.363217	0	unchanged	-15.5682	0.0547424	1.31332	unchanged
neg_446	5-Hydroxyindoleacetate	0.00178476	0.0020389	0.000923453	0.000581721	0.000575289	0.000298597	0.00043842	0.000455702	0.00083495	0.000598911	0.000457427	0.000471771	0.000408307	0.000280263	0.000419252	0.000546905	0.000271224	0.00031812	0.000379057	0.000430507	0.000708003	0.000624306	0.00045473	0.000206915	0.000327283	0.000280363	0.000333684	0.000306216	0.000537611	0.000549073	0.000442965	0.000292298	0.000252876	0.000366466	0.000410528	0.000281808	-1.14566	0.111183	1.00786	unchanged	-0.480676	0.0854727	0.887247	unchanged	-0.13265	0.552397	0.28378	unchanged
neg_447	Tryptophyl-Lysine	4.05525e-05	3.75371e-05	7.393e-05	1.00726e-05	6.17584e-06	1.87154e-05	9.36812e-06	1.44405e-05	2.23419e-05	1.50621e-05	1.32473e-05	1.46033e-05	2.16402e-05	2.17089e-05	1.18344e-05	1.1739e-05	3.63995e-05	1.74755e-05	2.38002e-05	3.07919e-05	2.64291e-05	3.55048e-05	9.48643e-06	2.78182e-05	3.02537e-05	2.17447e-05	1.48705e-05	1.78228e-05	4.38998e-05	2.65348e-05	2.55753e-05	1.73075e-05	3.89027e-05	2.26131e-05	2.68408e-05	1.62642e-05	-0.281567	0.630206	0.37407	unchanged	0.800543	0.0503495	1.07322	unchanged	0.288161	0.395366	0.53307	unchanged
neg_448	Methacycline	0.000108196	8.48148e-05	6.82414e-05	2.74248e-05	2.42463e-05	3.08245e-05	3.36541e-05	2.50676e-05	3.24763e-05	3.14039e-05	2.90587e-05	3.27106e-05	2.65786e-05	3.40185e-05	2.34728e-05	1.84048e-05	3.61565e-05	2.29342e-05	2.79747e-05	5.68366e-05	3.62523e-05	3.9653e-05	2.11496e-05	3.83294e-05	6.97338e-05	5.65619e-05	2.69311e-05	1.55548e-05	5.99568e-05	4.52949e-05	3.30829e-05	2.03231e-05	5.19146e-05	2.68501e-05	3.20889e-05	2.69187e-05	-0.642566	0.221679	0.770692	unchanged	0.571738	0.139568	0.867502	unchanged	0.242801	0.371997	0.542516	unchanged
neg_449	DL-O-tyrosine	0.000186437	0.000175913	0.000132754	3.86956e-05	4.3961e-05	4.64142e-05	4.70798e-05	4.19404e-05	8.83508e-05	7.12718e-05	5.91937e-05	6.19405e-05	8.44478e-05	6.81528e-05	6.28382e-05	5.52514e-05	4.81876e-05	6.56052e-05	7.28477e-05	0.000101633	6.28364e-05	4.94225e-05	3.09166e-05	6.89377e-05	7.64528e-05	7.45514e-05	3.81253e-05	2.4965e-05	6.93623e-05	8.44721e-05	6.51356e-05	5.00338e-05	7.63916e-05	3.34218e-05	8.13787e-05	3.01256e-05	-0.691131	0.232286	0.775058	unchanged	-0.0072285	0.979984	0.0207444	unchanged	-0.192369	0.455853	0.380225	unchanged
neg_450	Mepivacaine	0.000305832	0.000427193	0.000223546	0.000150909	8.61279e-05	5.34522e-05	5.00921e-05	4.12285e-05	7.04508e-05	6.19454e-05	4.58356e-05	6.03337e-05	6.22059e-05	6.64004e-05	5.82188e-05	4.40302e-05	5.21428e-05	5.64703e-05	7.90693e-05	0.000178072	0.000110748	0.000127214	5.48172e-05	6.24895e-05	3.3997e-05	2.56486e-05	3.63593e-05	2.26788e-05	4.53483e-05	4.75063e-05	8.01923e-05	5.66026e-05	4.81924e-05	4.61134e-05	6.21212e-05	4.39757e-05	-1.02596	0.131655	0.926559	unchanged	-0.641049	0.00911824	1.24607	down	-0.00968276	0.954396	0.0688794	unchanged
neg_451	Mesoridazine	0.000350319	0.00047856	0.000524908	0.000104952	7.86878e-05	0.000115996	9.75637e-05	0.000101589	9.97003e-05	0.00010627	7.57167e-05	0.00010562	0.000195925	0.000215257	0.000118645	0.000102287	0.000140926	0.000172507	0.000193005	0.000546429	0.000144909	0.00018427	0.000179903	0.000164991	0.000243187	0.000166347	9.57175e-05	6.44164e-05	0.000165552	0.000132274	0.000152493	8.22081e-05	0.000203752	9.54649e-05	0.000139774	8.4248e-05	-0.226177	0.707169	0.28293	unchanged	0.564821	0.127627	0.857349	unchanged	-0.319067	0.269012	0.673836	unchanged
neg_452	Icariin	7.95498e-05	5.98858e-05	4.80978e-05	1.00139e-05	9.15634e-06	1.63433e-05	6.3807e-06	3.11132e-06	1.72615e-05	7.82237e-06	6.72541e-06	6.71513e-06	1.62754e-05	1.52879e-05	7.38046e-06	6.10803e-06	7.73625e-06	7.89705e-06	1.27857e-05	2.40137e-05	9.50634e-06	1.96059e-05	1.27294e-06	7.77304e-06	6.77017e-06	1.48663e-06	3.16293e-06	0	4.85158e-07	1.96099e-06	4.07279e-06	5.15477e-06	3.58102e-06	1.36457e-06	4.985e-06	9.7695e-07	-1.5732	0.0987784	1.04559	unchanged	-1.79199	0.0344989	1.13341	down	-1.59163	0.0117158	1.47345	down
neg_453	Levofloxacin	0.000408027	0.000480157	0.000352997	9.97094e-05	0.000138359	0.000115932	8.79168e-05	7.45768e-05	0.000112846	0.000125533	9.25547e-05	0.000137673	7.89663e-05	0.000132144	0.000101147	4.80835e-05	6.79343e-05	0.000139221	0.00013528	0.000310555	0.000224583	0.000266675	0.000209809	0.000135327	4.94206e-05	5.40738e-05	8.28563e-05	0.000122016	9.75366e-05	8.85561e-05	0.000201184	0.000198609	0.000199763	0.000222802	0.000165001	0.000194685	-0.315068	0.505146	0.464884	unchanged	-0.352015	0.15754	0.761649	unchanged	1.0586	0.000359085	1.70146	up
neg_454	Bumetanide	1.87927e-05	8.64553e-06	1.22352e-05	5.66539e-07	0	2.74134e-06	3.15427e-06	0	6.74556e-06	0	5.74807e-07	0	8.00598e-06	7.05539e-06	1.45234e-06	6.78322e-06	1.36619e-06	3.00173e-06	1.08334e-05	2.0685e-05	1.02574e-05	1.36072e-05	7.58686e-07	5.80154e-06	3.25407e-06	9.8498e-06	1.492e-06	2.26518e-07	5.65144e-06	7.16718e-06	1.01427e-05	3.80667e-06	1.30807e-05	0	9.64122e-06	0	0.527237	0.460342	0.463649	unchanged	1.39991	0.156514	0.845275	unchanged	0.406598	0.580102	0.454685	unchanged
neg_455	Quinate	4.44523e-05	3.76268e-05	3.14137e-05	1.34454e-05	1.86094e-06	5.75003e-06	1.08575e-07	2.36212e-07	8.24898e-09	2.17966e-08	4.05172e-08	1.95784e-08	1.49022e-05	1.30197e-05	2.1408e-06	2.96205e-06	1.53792e-05	1.53174e-05	1.19167e-05	1.80609e-05	9.72628e-06	1.94782e-05	1.30435e-05	1.04708e-05	1.31322e-05	1.20224e-05	2.66475e-06	1.48685e-06	1.2765e-05	5.22659e-06	1.245e-05	1.00278e-05	1.60964e-05	1.11465e-05	1.27614e-05	1.2641e-05	-0.702236	0.293199	0.674323	unchanged	6.76485	0.0160637	1.33135	up	0.23748	0.509263	0.407892	unchanged
neg_456	Phenylalanyl-Threonine	8.84319e-05	6.9126e-05	9.82389e-05	2.32458e-05	1.68817e-05	2.02775e-05	1.78132e-05	1.3973e-05	2.69815e-05	1.7191e-05	1.54177e-05	2.09735e-05	2.98716e-05	3.5889e-05	1.66966e-05	2.24171e-05	1.65386e-05	1.69717e-05	3.05698e-05	3.60235e-05	2.44714e-05	4.02984e-05	8.6973e-06	1.91482e-05	1.40719e-05	1.31959e-05	1.21184e-05	8.48281e-06	2.22837e-05	1.60841e-05	1.72119e-05	1.43363e-05	2.22117e-05	1.12924e-05	1.66314e-05	5.99999e-06	-0.989928	0.149112	0.947099	unchanged	-0.381623	0.136442	0.762689	unchanged	-0.658303	0.0656509	1.07647	unchanged
neg_457	Fastigilin B	0.00171694	0.00125729	0.00103688	0.000466787	0.000417501	0.000516038	0.0006051	0.000490771	0.000521238	0.000556522	0.000507936	0.00054148	0.000445049	0.000701846	0.000517265	0.00033694	0.000657158	0.00040034	0.000485828	0.000991748	0.000592998	0.000675626	0.000375354	0.000691729	0.00116312	0.00119579	0.000549727	0.000378581	0.00123143	0.000969332	0.000607167	0.00049278	0.00070668	0.000601473	0.000658287	0.000659536	-0.504978	0.289667	0.657708	unchanged	0.76785	0.051982	1.13503	unchanged	0.284728	0.134902	0.812108	unchanged
neg_458	13,14-Dihydro-15-keto-PGE2	0.000735482	0.000537808	0.000443224	0.00024261	0.000123545	8.83094e-05	7.28198e-05	8.79089e-05	0.000220092	0.000105409	8.44591e-05	8.85452e-05	0.000125622	0.000156898	0.000123949	0.000139898	3.66994e-05	4.14862e-05	0.000108977	7.54156e-05	8.06917e-05	9.84005e-05	2.13965e-05	2.91154e-05	2.18806e-05	3.73132e-05	2.67171e-05	2.71186e-05	5.00064e-05	3.76368e-05	3.28843e-05	2.83129e-05	2.27221e-05	4.54496e-06	2.08446e-05	5.26702e-06	-2.39065	0.0366395	1.2931	down	-1.71595	0.0184351	1.25278	down	-2.44652	0.00918296	1.53563	down
neg_459	MCI-186	3.55185e-05	3.92742e-05	2.35051e-05	1.01469e-05	9.53384e-06	1.08792e-05	1.25582e-05	7.93276e-06	8.28184e-06	8.96254e-06	1.10645e-05	1.10248e-05	7.47503e-06	1.1296e-05	5.54727e-06	9.26711e-06	1.12316e-05	1.18351e-05	1.18297e-05	1.89568e-05	1.25495e-05	1.41695e-05	9.99966e-06	1.74932e-05	3.66297e-05	2.21929e-05	1.3709e-05	1.08386e-05	4.15925e-05	1.66315e-05	2.01158e-05	9.31168e-06	4.0633e-05	2.0588e-05	1.76541e-05	1.34517e-05	-0.600274	0.246725	0.736742	unchanged	1.24295	0.0461527	1.12075	up	1.10377	0.0577251	1.2223	unchanged
neg_460	L-Saccharopine	0	1.42191e-08	1.73789e-08	0	1.3959e-06	8.25833e-08	1.85979e-06	1.1653e-06	1.94235e-06	2.04268e-06	1.94457e-06	2.06173e-06	4.01468e-08	2.579e-07	4.97848e-07	0	0	9.12418e-08	0	2.6732e-07	0	0	0	0	1.15431e-05	3.17039e-07	2.89986e-06	8.47015e-07	1.8269e-06	2.12274e-06	2.08781e-06	0	2.40381e-05	0	0	7.75827e-07	-2.49799	0.412919	0.541251	unchanged	0.828008	0.441218	0.351929	unchanged	4.9224	0.319665	0.688916	unchanged
neg_461	Pinacidil	3.55946e-05	2.27029e-05	2.42376e-05	4.14906e-06	2.21662e-06	3.46133e-06	2.87063e-06	6.69899e-07	1.98165e-06	2.08511e-06	1.57246e-06	0	4.55556e-06	5.26385e-06	2.63182e-06	8.54318e-06	1.64754e-07	1.07406e-06	2.10759e-06	7.15834e-06	2.94228e-06	1.2388e-05	2.64414e-07	1.68345e-06	5.442e-06	4.58332e-06	2.92514e-06	5.7814e-06	1.96536e-05	6.20089e-06	1.60009e-06	1.35443e-06	7.64906e-06	1.02465e-06	9.05935e-07	9.9705e-07	-1.79891	0.117691	0.987292	unchanged	2.28008	0.0638592	1.08479	unchanged	-0.716425	0.402516	0.448844	unchanged
neg_462	Oleandrin	6.68645e-05	7.69674e-05	3.4545e-05	2.15339e-06	3.23447e-06	1.5013e-06	4.1905e-06	1.49554e-06	3.66293e-06	2.44049e-06	4.20662e-06	5.92133e-06	1.95371e-06	2.66946e-06	4.66987e-06	5.15917e-06	2.85113e-06	1.17388e-06	9.37312e-06	5.63326e-06	4.37192e-06	5.32367e-06	1.03145e-06	1.36222e-06	6.93356e-06	4.64498e-06	5.98861e-06	4.57094e-06	1.03784e-05	5.75738e-06	4.04495e-06	1.45037e-06	6.92711e-06	0	1.6885e-06	1.624e-06	-2.77347	0.118775	1.01669	unchanged	0.804281	0.0323638	1.08356	up	-0.231776	0.711007	0.182413	unchanged
neg_463	Metaxalone	0.000259808	0.000346652	0.000192478	0.000154215	0.000174588	0.000127217	0.00014023	0.000144764	0.000153981	0.000159978	0.000171308	0.000231429	0.000178182	0.000220414	0.000215833	0.000161442	0.000162232	0.000170962	0.000187053	0.000302241	0.000265277	0.000270038	0.000189393	0.000164629	9.74976e-05	7.31115e-05	0.000124884	9.15956e-05	0.000152233	0.000153519	0.000192652	0.000153843	0.00014002	0.000148612	0.000170036	0.000154596	0.135597	0.620681	0.322729	unchanged	-0.53184	0.0236096	1.13768	down	-0.208599	0.0935499	1.08382	unchanged
neg_464	Dioxybenzone	0.00183382	0.00151466	0.0013548	0.000485366	0.000366262	0.000309307	0.000279788	0.000347026	0.000758652	0.000414551	0.000358185	0.000410248	0.000540962	0.000498968	0.000449256	0.000436526	0.000352904	0.000316178	0.000486978	0.0005724	0.000438579	0.000576807	0.000159015	0.000213618	0.000170107	0.00017833	0.000225254	0.000163448	0.000379077	0.00032205	0.000361577	0.000348252	0.000377704	0.000187979	0.000335182	0.000159397	-1.26069	0.0924158	1.06839	unchanged	-0.836568	0.0442708	1.04469	down	-0.551795	0.0253883	1.22878	down
neg_465	Daunorubicin	5.19074e-05	4.92098e-05	4.29685e-05	1.19977e-05	1.03312e-05	1.49344e-05	1.15234e-05	7.65881e-06	1.28294e-05	1.37467e-05	1.21342e-05	1.31403e-05	5.84759e-06	1.55618e-05	4.20883e-06	9.80654e-06	8.3426e-06	1.1424e-05	1.38309e-05	5.72707e-05	1.05129e-05	1.56375e-05	1.46659e-05	7.26842e-05	0.000333693	5.02154e-05	5.3879e-05	3.92653e-05	0.000274492	3.04952e-05	4.38739e-05	2.23837e-06	0.000642314	4.68423e-05	5.37923e-05	3.41306e-05	0.0256512	0.969193	0.0707152	unchanged	3.46069	0.086163	0.944593	unchanged	3.89871	0.262093	0.775612	unchanged
neg_466	Estrone	8.57585e-06	5.67013e-06	2.00089e-05	1.85088e-06	0	3.0896e-06	0	1.35945e-06	4.55268e-06	1.96553e-06	8.76183e-07	1.30136e-06	5.6177e-06	5.01287e-06	1.75919e-06	1.99087e-06	9.90636e-06	3.98665e-06	6.02591e-06	8.02354e-06	6.7624e-06	9.47143e-06	2.03851e-06	7.63469e-06	5.24142e-06	4.52646e-06	3.11432e-06	3.33601e-06	8.91603e-06	5.67341e-06	5.83833e-06	4.29478e-06	9.13992e-06	4.10869e-06	6.89643e-06	3.45334e-06	0.0277483	0.969022	0.0366246	unchanged	1.61535	0.0100076	1.26474	up	0.254638	0.558676	0.37889	unchanged
neg_467	Protopine	0.000903499	0.000877966	0.00200023	0.000421881	0.000100304	0.000251743	3.71098e-05	7.43731e-05	0.000209944	6.21225e-05	4.61e-05	5.35833e-05	0.000526533	0.000615317	0.000128393	0.000359196	0.0003685	0.000130811	0.00106188	0.000618278	0.000443775	0.000615883	0.000104586	0.000610166	7.45453e-05	0.000243589	6.24017e-05	6.72953e-05	0.000238201	0.000210707	0.000474063	0.000660859	0.000333487	6.87239e-05	0.000392285	0.000115711	-0.399145	0.5712	0.42201	unchanged	0.891969	0.161545	0.83847	unchanged	-0.0578148	0.911345	0.0612451	unchanged
neg_468	Desipramine	1.74062e-05	1.63618e-05	1.15191e-05	7.94827e-06	7.34934e-06	2.55865e-06	4.04849e-06	3.04867e-06	6.62135e-06	4.54553e-06	3.34945e-06	4.04474e-06	3.50893e-06	5.4963e-06	6.51956e-06	4.2221e-06	6.32627e-07	3.78775e-07	2.43686e-06	0	1.60479e-06	5.24625e-07	0	1.23727e-06	2.67834e-06	1.7757e-06	2.09443e-06	5.5871e-07	1.42102e-06	2.1898e-06	0	0	0	0	2.26508e-07	0	-3.44362	0.00877478	1.53691	down	-1.25939	0.00314598	1.3982	down	-6.51798	0.0206245	1.46461	down
neg_469	Adynerin	0.000246734	0.000270123	0.000168494	8.13395e-05	6.86166e-05	6.26569e-05	4.7147e-05	6.78986e-05	5.54237e-05	5.61292e-05	5.99526e-05	6.45624e-05	4.51917e-05	5.23325e-05	4.45678e-05	4.18554e-05	3.7417e-05	4.36041e-05	3.74412e-05	4.57226e-05	4.95093e-05	3.66903e-05	2.83858e-05	2.63828e-05	1.574e-05	2.23726e-05	2.61264e-05	2.18716e-05	3.60412e-05	4.48018e-05	2.84776e-05	2.69892e-05	1.72767e-05	3.26481e-05	2.99367e-05	3.34149e-05	-2.00231	0.0311904	1.34871	down	-1.07249	0.000274094	1.51034	down	-0.650992	0.000470794	1.72391	down
neg_470	Tyrosyl-Arginine	9.99354e-05	9.88342e-05	5.10691e-05	2.14051e-05	2.84571e-05	3.04046e-05	6.10299e-05	3.46633e-05	5.40148e-05	4.08928e-05	4.09744e-05	5.42302e-05	3.40722e-05	4.89023e-05	4.06272e-05	2.95242e-05	1.7536e-05	2.42331e-05	4.48291e-05	0.000167617	4.1254e-05	3.11189e-05	2.17379e-05	4.31085e-05	9.05284e-05	6.57601e-05	4.77468e-05	2.72826e-05	7.19691e-05	8.29734e-05	6.79133e-05	5.58334e-05	7.23742e-05	4.76979e-05	7.46236e-05	3.55748e-05	0.0830492	0.905025	0.096091	unchanged	0.43454	0.153502	0.798465	unchanged	0.861122	0.00769118	1.46466	up
neg_471	.alpha.-Estradiol	9.63122e-05	0.000111304	6.27523e-05	4.74445e-05	3.45525e-05	4.96553e-05	6.36423e-05	5.78744e-05	4.72876e-05	6.45523e-05	7.24712e-05	8.05157e-05	2.72074e-05	3.37374e-05	5.59267e-05	3.51532e-05	3.04826e-05	3.17612e-05	3.02348e-05	4.01393e-05	1.37089e-05	1.59702e-05	2.26203e-05	2.01877e-05	4.10795e-05	2.91342e-05	3.73769e-05	3.52951e-05	5.50859e-05	4.65911e-05	3.76448e-05	2.58977e-05	2.34635e-05	1.80977e-05	1.41883e-05	6.14966e-06	-1.49266	0.0157073	1.41949	down	-0.65968	0.00303901	1.35196	down	-0.772404	0.0353074	1.20837	down
neg_472	Taurocholate	0.000260172	0.000291578	0.000283329	6.70898e-05	6.88936e-05	6.80072e-05	0.000104289	7.2549e-05	0.000150646	0.000102562	9.85076e-05	9.54956e-05	9.65548e-05	9.04557e-05	7.88844e-05	6.62818e-05	4.30188e-05	5.97267e-05	9.29755e-05	0.000164427	9.77931e-05	0.000127497	3.3949e-05	5.29626e-05	9.92101e-05	7.00362e-05	6.02484e-05	3.9065e-05	8.05437e-05	7.82459e-05	8.71945e-05	8.97563e-05	7.95672e-05	5.89819e-05	8.96266e-05	4.50711e-05	-0.867261	0.17168	0.890811	unchanged	-0.546245	0.0350183	1.06438	down	0.0498008	0.824854	0.1681	unchanged
neg_473	N,N-dimethylhistidine	4.06936e-05	2.02467e-05	2.02604e-05	6.0159e-06	2.80441e-06	3.02688e-06	3.83189e-06	3.29741e-06	1.31508e-05	5.62501e-06	4.40051e-06	4.58214e-06	5.66534e-06	4.33634e-06	4.27917e-06	6.36191e-06	2.70844e-06	2.61701e-06	1.33101e-05	1.48804e-05	1.12546e-05	1.5559e-05	3.59912e-06	7.88936e-06	9.37595e-06	7.48943e-06	4.91339e-06	1.77607e-06	1.06421e-05	1.10365e-05	9.62511e-06	7.46031e-06	1.96314e-05	4.20197e-06	1.28806e-05	1.9303e-06	-0.484779	0.509103	0.417323	unchanged	0.374667	0.431897	0.452934	unchanged	1.1017	0.117068	1.09299	unchanged
neg_474	Mitoxantrone	6.01295e-05	6.19359e-05	7.73074e-06	2.2449e-05	2.1669e-05	1.77703e-05	2.71009e-05	2.38625e-05	1.21945e-05	1.93874e-05	2.36881e-05	2.96691e-05	7.57316e-06	1.7075e-05	1.50283e-05	1.2713e-05	1.39317e-05	1.54608e-05	8.31209e-06	1.70827e-05	1.12622e-05	9.08909e-06	1.56752e-05	1.27596e-05	3.39026e-05	1.35358e-05	1.85996e-05	1.56916e-05	2.67354e-05	1.4561e-05	1.42154e-05	1.06256e-05	2.88255e-05	2.96984e-05	9.70738e-06	2.16182e-05	-1.36961	0.0931903	1.02285	unchanged	-0.14361	0.618389	0.322432	unchanged	0.487891	0.204688	0.741368	unchanged
neg_475	Arginyl-Tyrosine	0.000155064	0.000112036	4.47678e-05	1.36839e-05	1.19654e-05	3.67061e-05	6.10918e-05	7.17028e-05	6.28747e-05	4.14351e-05	4.90185e-05	4.72782e-05	9.26591e-06	2.05246e-05	3.35676e-05	7.85111e-05	4.48531e-06	6.45783e-06	5.94716e-06	5.53269e-05	7.55822e-06	2.68675e-06	8.0147e-06	1.19634e-05	8.04716e-05	8.38804e-05	6.56953e-05	8.5765e-05	0.000170567	0.000109601	4.41946e-05	1.06428e-05	9.49727e-05	2.67772e-05	1.69931e-05	3.49533e-05	-2.0321	0.108457	0.993555	unchanged	0.838005	0.0349658	1.18812	up	0.580645	0.472712	0.521392	unchanged
neg_476	3alpha-17alpha-21-Trihydroxy-5beta-pregnane-11,20-dione	0.000220198	0.000175123	0.000142071	7.63511e-05	3.93493e-05	3.0924e-05	2.55698e-05	3.05897e-05	6.75163e-05	3.60226e-05	3.03046e-05	3.01235e-05	3.93679e-05	5.11851e-05	3.9844e-05	4.07988e-05	1.4148e-05	1.56913e-05	3.39678e-05	2.28604e-05	2.51932e-05	2.93651e-05	7.3206e-06	9.20882e-06	7.29613e-06	8.96494e-06	9.53408e-06	1.00964e-05	1.53127e-05	1.58617e-05	1.00224e-05	9.5352e-06	8.74193e-06	3.35977e-06	7.723e-06	3.84281e-06	-2.41883	0.0316266	1.32784	down	-1.71468	0.00900102	1.34923	down	-2.21751	0.00723203	1.58573	down
neg_477	Demethoxycurcumin	5.47956e-05	5.50697e-05	2.90695e-05	1.32168e-05	1.48329e-05	2.02263e-05	2.46166e-05	2.09079e-05	1.31759e-05	1.95451e-05	2.10204e-05	2.94695e-05	9.23937e-06	1.66788e-05	1.54116e-05	1.14112e-05	2.01814e-05	1.78532e-05	1.16115e-05	5.22976e-05	1.36933e-05	1.84263e-05	1.66893e-05	1.99735e-05	4.92641e-05	2.35614e-05	2.33204e-05	1.42651e-05	3.39119e-05	2.05809e-05	1.43036e-05	1.05099e-05	3.97632e-05	2.94643e-05	1.22349e-05	2.29279e-05	-0.496589	0.384738	0.528515	unchanged	0.357217	0.312661	0.525883	unchanged	0.509274	0.243206	0.708417	unchanged
neg_478	Testosterone sulfate	0.00035132	0.000353106	0.000188169	0.000107462	0.000103478	0.000126538	0.000163355	0.000159781	0.00012943	0.000140624	0.000167036	0.000177724	5.98256e-05	0.000113036	0.000123828	0.000109717	0.000112388	9.83853e-05	7.66868e-05	0.000179477	8.88365e-05	0.00010094	9.07153e-05	0.000107506	0.00023242	0.000154628	0.000126021	0.00010565	0.000226293	0.000163439	8.90549e-05	6.14136e-05	0.000157134	0.000155561	9.85923e-05	0.00012031	-0.933247	0.101405	1.01499	unchanged	0.104557	0.617576	0.292094	unchanged	0.144221	0.565996	0.332619	unchanged
neg_479	Valyl-Glycine	1.76158e-05	1.83102e-05	1.06733e-05	3.78236e-06	3.49254e-06	2.70421e-06	4.28105e-06	3.15197e-06	2.73766e-06	3.63851e-06	3.97627e-06	4.95297e-06	3.57148e-06	4.82386e-06	2.62281e-06	2.54792e-06	3.99022e-06	3.62911e-06	2.89923e-06	7.89874e-06	1.53173e-06	2.25427e-06	2.01169e-06	2.37306e-06	6.31033e-06	3.05408e-06	2.13989e-06	1.37025e-06	2.59079e-06	2.00019e-06	1.46279e-06	1.48368e-06	2.34793e-06	3.25074e-06	1.51888e-06	1.38273e-06	-1.57663	0.0889087	1.05949	unchanged	-0.380621	0.301917	0.613072	unchanged	-0.888133	0.00598047	1.50927	down
neg_480	N-.alpha.-Acetyl-L-arginine	0.000182909	0.000209932	0.000165916	7.71267e-05	5.88795e-05	6.09456e-05	6.00438e-05	7.69511e-05	7.23175e-05	6.79638e-05	7.29274e-05	7.44042e-05	6.44767e-05	6.20029e-05	6.94085e-05	6.82105e-05	6.25691e-05	5.681e-05	6.01426e-05	6.28816e-05	6.58083e-05	5.48736e-05	4.66712e-05	3.81499e-05	4.86908e-05	4.25453e-05	5.16468e-05	4.30887e-05	7.46779e-05	6.15921e-05	4.89964e-05	4.73929e-05	4.86253e-05	5.02519e-05	4.79338e-05	4.01747e-05	-1.20182	0.0496669	1.25775	down	-0.397988	0.0183244	1.19358	down	-0.436431	4.80289e-05	1.77609	down
neg_481	Nodularin	0.000264496	0.000235126	0.000133985	6.19372e-05	5.26438e-05	5.07223e-05	4.32957e-05	6.25647e-05	8.20592e-05	8.68862e-05	9.74795e-05	0.000110114	6.26639e-05	5.04462e-05	5.37389e-05	5.40817e-05	4.62791e-05	4.40325e-05	4.82527e-05	7.84498e-05	8.73914e-05	6.86974e-05	3.57071e-05	3.711e-05	4.47942e-05	3.50722e-05	4.89849e-05	4.6521e-05	8.22463e-05	7.85592e-05	8.70462e-05	7.80972e-05	4.77833e-05	6.29933e-05	5.33975e-05	5.31004e-05	-1.16774	0.119733	0.988363	unchanged	-0.521005	0.084592	0.909202	unchanged	0.297112	0.132737	0.898143	unchanged
neg_482	11-cis-Retinol	0.000102534	0.000112626	8.719e-05	3.51995e-05	2.912e-05	2.70917e-05	2.67053e-05	3.07221e-05	3.09069e-05	2.79803e-05	2.84743e-05	3.38259e-05	2.6887e-05	2.67057e-05	2.89062e-05	2.93749e-05	2.45973e-05	2.36736e-05	2.48121e-05	2.79999e-05	2.70392e-05	2.83678e-05	1.8813e-05	1.56313e-05	1.85073e-05	1.45976e-05	1.85478e-05	1.66855e-05	2.5131e-05	2.21865e-05	2.05893e-05	1.77071e-05	1.66443e-05	2.22191e-05	1.81712e-05	1.55832e-05	-1.4647	0.048065	1.26275	down	-0.627015	0.000368471	1.51531	down	-0.52993	0.000140921	1.73815	down
neg_483	Naringin	0.000681826	0.00038958	0.000124116	0.000126135	2.27134e-05	1.81329e-05	2.90149e-05	1.84189e-05	1.28581e-05	2.17384e-05	1.6758e-05	2.08351e-05	0.000105988	0.000142996	1.4552e-05	2.56894e-05	0.000120227	0.000174916	0.000123772	3.52399e-05	0.000129176	2.23726e-05	0.000172296	0.000275733	4.87689e-05	3.15929e-05	1.87378e-05	1.45215e-05	3.83621e-05	2.06562e-05	6.31126e-05	0.000169653	4.07756e-05	3.3187e-05	9.97456e-05	0.000252906	-0.844869	0.405934	0.499582	unchanged	0.529263	0.17529	0.763447	unchanged	0.174231	0.781801	0.125674	unchanged
neg_484	Phenylalanyl-Glutamine	1.81031e-05	8.85994e-06	5.38091e-05	3.81323e-06	2.84915e-06	5.01344e-06	7.00061e-06	4.89092e-06	5.99795e-06	5.35548e-06	7.20424e-06	6.63793e-06	5.37538e-06	1.282e-05	2.94119e-06	7.6051e-06	1.91173e-05	1.08712e-05	9.45259e-06	2.19443e-05	6.02437e-06	3.04431e-05	3.63985e-06	1.26799e-05	1.67059e-05	8.68356e-06	7.55828e-06	2.76205e-06	1.84276e-05	1.43958e-05	1.44696e-05	9.71201e-06	1.79368e-05	1.22394e-05	1.43424e-05	4.38506e-06	-0.135094	0.882904	0.141456	unchanged	0.885883	0.0877081	0.967677	unchanged	0.315478	0.45125	0.509518	unchanged
neg_485	L-Thyronine	0.00161407	0.00134248	0.00088792	0.000394363	0.000167088	0.000305639	0.000365621	0.000153752	0.000219163	0.00027086	0.00019267	0.000250993	0.000489543	0.000536158	0.000270839	0.000460298	0.000332883	0.000390977	0.000702841	0.000885761	0.000730179	0.000704648	0.000359706	0.000606912	0.000922662	0.000733657	0.000501192	0.000239062	0.000981812	0.000994051	0.000762363	0.000517046	0.00118231	0.000816943	0.000906572	0.00045981	-0.239798	0.652218	0.282616	unchanged	1.58934	0.0102253	1.35841	up	0.904945	0.0189263	1.43628	up
neg_486	Nateglinide	5.82954e-05	9.57588e-05	8.98432e-05	5.7686e-05	4.19917e-05	2.85135e-05	3.51761e-05	3.68798e-05	4.89382e-05	4.83526e-05	3.46333e-05	4.15841e-05	1.80965e-05	2.2407e-05	3.50337e-05	2.40341e-05	2.2247e-05	3.52645e-05	2.17052e-05	5.20935e-05	1.9694e-05	1.72224e-05	1.87723e-05	1.2833e-05	2.5447e-05	1.24845e-05	1.7752e-05	1.57285e-05	3.14575e-05	2.07524e-05	2.28388e-05	1.21208e-05	1.78803e-05	1.39767e-05	1.7277e-05	7.79336e-06	-1.3865	0.0146563	1.39181	down	-0.990165	0.000373794	1.49556	down	-0.773593	0.015025	1.30106	down
neg_487	Paroxetine	5.05732e-06	1.94763e-05	1.68494e-05	8.24781e-06	3.42494e-06	1.09097e-05	9.63265e-06	4.11534e-06	4.60459e-06	6.59746e-06	1.17575e-05	4.88309e-06	6.06147e-06	6.44657e-06	7.93878e-06	6.8348e-06	2.54817e-06	1.7438e-06	1.77271e-06	1.03883e-06	5.03962e-06	1.43622e-06	1.96588e-06	0	1.47583e-06	2.10916e-06	1.04188e-06	1.99436e-06	3.37515e-06	1.38387e-06	2.9185e-06	1.93013e-06	1.24965e-06	6.20345e-07	3.38659e-07	1.70351e-06	-2.50695	0.0189477	1.46478	down	-1.86973	0.0094585	1.29932	down	-1.84958	0.011933	1.48882	down
neg_488	Doxycycline	3.15379e-05	4.07158e-05	3.51197e-05	1.42705e-05	1.5142e-05	1.60142e-05	2.61881e-05	1.18254e-05	1.03621e-05	1.03354e-05	1.06222e-05	1.71196e-05	1.23183e-05	1.85104e-05	1.54164e-05	1.59528e-05	1.32096e-05	1.60485e-05	2.03364e-05	5.47742e-05	1.35132e-05	2.29555e-05	1.16882e-05	2.26272e-05	3.11819e-05	3.38982e-05	2.44239e-05	1.26507e-05	4.05517e-05	3.21429e-05	2.3796e-05	2.02765e-05	9.89014e-06	3.03338e-05	3.01756e-05	2.66695e-05	-0.0667179	0.888354	0.0782123	unchanged	1.01613	0.012504	1.26882	up	0.625993	0.0459123	1.19489	up
neg_489	(+-)-Mevalonolactone	3.01072e-05	3.77717e-05	3.46121e-05	1.53343e-05	1.43651e-05	1.3629e-05	9.57764e-06	1.82407e-05	1.45073e-05	1.49954e-05	2.00474e-05	1.84474e-05	7.17756e-06	1.18946e-05	1.23372e-05	8.4905e-06	1.31396e-05	1.42175e-05	7.32363e-06	8.10714e-06	8.39164e-06	8.55488e-06	7.98289e-06	7.92893e-06	9.90118e-06	3.30287e-06	8.84332e-06	1.01241e-05	1.23383e-05	9.34971e-06	7.38746e-06	5.11762e-06	1.02104e-05	9.11902e-06	4.39939e-06	9.78626e-06	-1.59441	0.0156462	1.50653	down	-0.831063	0.00585892	1.33117	down	-0.547419	0.041472	1.22917	down
neg_490	Matairesinol	4.24089e-05	4.75513e-05	4.72297e-05	2.0407e-05	1.55409e-05	1.37674e-05	1.88057e-05	2.63693e-05	3.27334e-05	2.01546e-05	1.48486e-05	2.06e-05	2.4272e-05	2.04419e-05	2.65743e-05	1.49841e-05	2.19267e-05	1.25868e-05	2.61537e-05	4.89806e-05	1.3735e-05	1.41954e-05	6.9204e-06	1.56634e-05	2.97797e-05	3.56239e-05	1.9976e-05	1.52542e-05	3.96957e-05	2.81568e-05	1.58887e-05	6.72571e-06	3.21108e-05	7.37714e-06	1.71616e-05	1.05793e-05	-0.572912	0.285167	0.668472	unchanged	0.335667	0.2342	0.706624	unchanged	-0.426969	0.27847	0.676119	unchanged
neg_491	Amrinone	2.68449e-05	3.77206e-05	1.46328e-05	2.48003e-05	1.04092e-05	9.22581e-06	1.54096e-05	1.52413e-05	6.8534e-06	9.43608e-06	1.43222e-05	1.70839e-05	3.59965e-06	9.85882e-06	5.15871e-06	4.47368e-06	1.76942e-05	1.24524e-05	1.19388e-05	6.1145e-06	1.56331e-05	8.33312e-06	1.09738e-05	1.91427e-05	3.21768e-05	1.08187e-05	1.06788e-05	8.9592e-06	2.78205e-05	2.08978e-05	1.36844e-05	2.64829e-06	1.92459e-05	9.20976e-06	8.05244e-06	1.17495e-05	-0.777276	0.127277	0.875816	unchanged	0.507184	0.250043	0.627395	unchanged	0.278876	0.56895	0.340531	unchanged
neg_492	Streptonigrin	2.85283e-05	3.13541e-05	2.22164e-05	8.16792e-06	8.8021e-06	7.88064e-06	7.57321e-06	9.93611e-06	8.55542e-06	8.4902e-06	7.64148e-06	1.03817e-05	2.47375e-06	5.66764e-06	6.91214e-06	1.25953e-06	5.50004e-06	6.38244e-06	1.91877e-06	5.29966e-06	4.41934e-06	5.67861e-06	2.55574e-06	4.6639e-06	2.74412e-06	0	4.08677e-06	3.11803e-06	3.25181e-06	3.54712e-06	4.37395e-06	2.95882e-06	3.33665e-06	4.16985e-06	2.81544e-06	2.15538e-06	-2.12396	0.0265428	1.37845	down	-1.65048	1.69646e-05	1.64325	down	-0.509232	0.206931	0.879166	unchanged
neg_493	LysoPE(20_3(8Z,11Z,14Z)_0_0)	2.70754e-05	3.56684e-05	2.08899e-05	6.73972e-06	7.21855e-06	8.18839e-06	1.10913e-05	9.67829e-06	1.59644e-05	1.22607e-05	1.11972e-05	1.37159e-05	8.50321e-06	9.07682e-06	1.03779e-05	7.05204e-06	5.581e-06	7.64888e-06	1.08525e-05	1.85145e-05	1.218e-05	8.1543e-06	6.68884e-06	7.00622e-06	1.39697e-05	1.01744e-05	1.11624e-05	9.75282e-06	1.32818e-05	1.39723e-05	1.82454e-05	1.24854e-05	2.68707e-05	1.45759e-05	1.21945e-05	1.1716e-05	-0.738598	0.22817	0.791328	unchanged	-0.0314646	0.829804	0.15212	unchanged	0.994127	0.0190371	1.40809	up
neg_494	3-Acetyl-11-keto-.beta.-boswellic acid	0.000129923	0.000193569	0.000107633	1.54438e-05	1.85874e-05	1.16752e-05	2.29382e-05	4.23036e-05	6.08999e-05	5.35903e-05	6.21251e-05	6.25823e-05	6.45862e-05	2.37948e-05	3.60773e-05	6.00503e-05	7.22991e-05	2.34698e-05	1.69985e-05	5.10764e-07	2.04065e-05	1.92035e-06	1.60605e-06	1.00994e-06	4.2859e-06	1.63028e-06	2.6035e-07	1.36679e-05	3.15251e-05	3.64658e-05	7.09204e-06	5.31667e-06	5.80015e-07	4.0612e-06	2.26329e-06	2.57146e-07	-3.48957	0.0664673	1.19486	unchanged	-1.79328	0.0026106	1.3467	down	-3.84011	0.00414551	1.63341	down
neg_495	Tylosin	0.000203518	0.00021849	0.000123268	6.27996e-05	6.16237e-05	6.86045e-05	7.75324e-05	7.49527e-05	7.21694e-05	9.29472e-05	0.000110249	0.000119596	5.75295e-05	5.29899e-05	5.8529e-05	6.018e-05	5.06713e-05	4.9067e-05	4.5866e-05	6.82146e-05	8.21344e-05	6.44495e-05	4.36941e-05	4.39324e-05	4.28641e-05	3.60345e-05	5.20252e-05	4.37792e-05	7.06771e-05	6.13711e-05	7.86746e-05	6.06702e-05	4.04783e-05	6.46842e-05	5.52493e-05	5.42059e-05	-1.08392	0.0785421	1.11695	unchanged	-0.835648	0.00281257	1.38084	down	0.105655	0.475878	0.416303	unchanged
neg_496	Leucyl-Glutamate	0.000245508	0.000282982	0.000181982	6.73614e-05	6.1234e-05	5.16217e-05	4.05578e-05	3.86367e-05	6.03451e-05	4.36487e-05	3.54316e-05	5.0738e-05	4.07338e-05	4.75477e-05	3.68063e-05	2.58406e-05	2.31731e-05	3.42174e-05	6.41246e-05	7.83602e-05	7.34173e-05	7.04984e-05	3.48435e-05	4.46234e-05	1.82424e-05	1.77692e-05	2.33444e-05	1.40738e-05	2.48582e-05	2.78816e-05	3.9257e-05	4.20548e-05	4.09937e-05	2.51009e-05	3.36099e-05	2.25306e-05	-1.2836	0.0904998	1.08936	unchanged	-1.09416	0.0005736	1.51098	down	-0.0334333	0.878382	0.109738	unchanged
neg_497	Cholic acid	0.000203227	0.000213008	0.000162166	7.18912e-05	5.39636e-05	5.55367e-05	5.47678e-05	6.21664e-05	5.75603e-05	5.4488e-05	5.33022e-05	5.88601e-05	5.02771e-05	4.78835e-05	4.96581e-05	4.708e-05	4.63541e-05	4.36153e-05	4.51823e-05	4.4831e-05	4.31455e-05	4.69479e-05	3.58064e-05	2.60535e-05	3.07823e-05	2.51522e-05	3.15941e-05	2.6923e-05	4.51754e-05	4.03297e-05	3.24452e-05	3.48875e-05	2.84484e-05	3.89551e-05	3.17861e-05	3.12814e-05	-1.6508	0.0364909	1.32388	down	-0.770697	0.000305263	1.56449	down	-0.526225	2.11994e-05	1.86368	down
neg_498	3-O-Mycarosylerythronolide B	4.16008e-05	2.10617e-05	1.29145e-05	1.87663e-06	4.30329e-06	5.44291e-06	5.22532e-05	4.45043e-05	6.13861e-05	4.66837e-05	5.65303e-05	5.47093e-05	2.34756e-05	1.79689e-05	7.05556e-05	0.000102239	7.49677e-05	1.37717e-05	2.7543e-06	2.73381e-05	1.40959e-05	1.91418e-06	2.98681e-06	3.64696e-06	5.49816e-05	2.96048e-05	5.76637e-05	6.66677e-05	0.000136883	0.000107751	3.68555e-05	5.33455e-06	3.24014e-05	2.48764e-05	8.7034e-06	2.24424e-05	-0.725531	0.457818	0.469662	unchanged	0.521038	0.215038	0.730955	unchanged	-1.21391	0.120096	0.941731	unchanged
neg_499	Tryptophyl-Glutamate	1.8149e-05	3.58574e-05	1.04698e-05	1.24475e-05	2.07931e-05	2.00523e-05	1.54504e-05	1.49978e-05	1.45353e-05	1.79184e-05	1.13431e-05	1.01635e-05	9.74776e-06	1.05877e-05	1.16807e-05	6.2998e-06	4.24209e-06	3.68922e-06	4.68673e-07	0	7.47046e-07	0	5.05162e-06	0	8.25917e-06	5.98134e-06	4.50628e-06	3.05812e-06	1.05839e-05	2.94327e-06	5.69055e-07	0	0	0	0	7.02852e-07	-4.23196	0.00330096	1.66436	down	-1.25641	0.000722121	1.42865	down	-5.1843	0.00290049	1.7443	down
neg_500	Abacavir	7.80419e-06	8.73836e-06	7.21717e-06	2.18568e-06	4.56681e-06	5.01725e-06	8.92808e-06	3.03519e-06	5.65778e-06	4.10478e-06	5.58736e-06	5.45457e-06	1.84804e-06	3.48297e-06	5.1921e-06	2.82267e-06	1.04544e-06	9.22035e-07	9.32131e-07	4.05466e-06	2.53893e-06	1.91381e-06	3.94415e-07	1.61354e-07	8.69721e-06	4.59701e-06	5.6533e-06	2.67346e-06	4.98181e-06	5.03084e-06	2.38425e-06	3.03733e-07	2.86768e-06	3.83655e-07	0	1.45069e-07	-1.8297	0.00614752	1.52861	down	-0.0508182	0.871676	0.117623	unchanged	-1.3316	0.0999853	1.01444	unchanged
neg_501	Echinacoside	0.000116887	0.000106881	6.71733e-05	4.52842e-05	1.49275e-05	1.22865e-05	1.84313e-05	1.02234e-05	4.30093e-06	8.11322e-06	6.26178e-06	8.53882e-06	4.66475e-05	5.25424e-05	1.07601e-05	1.60322e-05	4.44796e-05	5.29847e-05	3.34304e-05	6.85998e-05	3.11332e-05	5.97855e-05	3.43754e-05	4.25989e-05	4.35419e-05	3.19123e-05	1.10817e-05	4.90072e-06	3.57379e-05	2.07237e-05	3.94027e-05	2.87591e-05	5.13457e-05	5.03539e-05	2.45107e-05	3.22491e-05	-0.429165	0.450235	0.439554	unchanged	1.40447	0.054107	1.07435	unchanged	0.0203537	0.954313	0.0110226	unchanged
neg_502	Isoimperatorin	2.87938e-05	2.73942e-05	4.53131e-05	1.02497e-05	1.58258e-05	9.77813e-06	1.44866e-05	1.77976e-05	1.1508e-05	1.47381e-05	1.13172e-05	1.15315e-05	1.30899e-06	7.41971e-06	9.56436e-06	8.09486e-06	1.18986e-05	1.24272e-05	7.80771e-06	1.60297e-05	1.07474e-05	1.17476e-05	1.03899e-05	5.83009e-06	2.42642e-05	1.74495e-05	1.22117e-05	9.55434e-06	2.2375e-05	6.9054e-06	7.12159e-06	6.31111e-06	2.27855e-05	1.39374e-05	1.64704e-05	2.04668e-06	-1.13477	0.0770546	1.18472	unchanged	0.188846	0.557357	0.339981	unchanged	0.43736	0.422934	0.598379	unchanged
neg_503	Podophyllotoxin (Podophyllum)	5.26377e-05	5.07953e-05	2.74355e-05	9.9419e-06	1.33785e-05	2.12506e-05	3.53587e-05	2.33011e-05	1.2328e-05	2.162e-05	2.22524e-05	2.95779e-05	6.54625e-06	1.78954e-05	1.17463e-05	1.0347e-05	1.69355e-05	1.63481e-05	7.64175e-06	1.87975e-05	1.0066e-05	1.31905e-05	8.69403e-06	1.75408e-05	5.16525e-05	3.56709e-05	1.65114e-05	6.44e-06	3.61248e-05	1.78698e-05	1.27803e-05	4.00415e-06	1.7879e-05	2.23607e-05	1.04958e-05	1.57375e-05	-1.20822	0.0797515	1.09676	unchanged	0.185612	0.672476	0.256974	unchanged	0.0608533	0.860642	0.0435517	unchanged
neg_504	MG(18_2(9Z,12Z)_0_0_0_0)[rac]	2.2524e-05	2.74061e-05	1.20884e-05	7.97886e-06	5.86112e-06	3.43896e-06	1.61242e-06	2.05504e-06	6.61004e-06	5.85725e-06	9.06972e-07	4.16481e-06	5.39069e-06	4.04594e-06	5.01313e-06	4.41736e-06	1.17555e-06	2.02536e-06	1.88366e-06	4.65909e-06	4.43178e-06	1.80175e-06	3.11085e-06	9.90046e-07	8.35261e-07	9.87433e-07	1.756e-07	2.15861e-07	1.58951e-06	5.10614e-07	1.47745e-06	5.9609e-07	2.37069e-07	9.78277e-07	6.69374e-07	1.84651e-07	-2.2322	0.0457119	1.24501	down	-2.29732	0.0324712	1.15772	down	-2.41324	0.0064633	1.57135	down
neg_505	Oxotremorine	0.000129509	0.000144415	6.37921e-05	4.45572e-05	5.40384e-05	2.79569e-05	5.30912e-05	6.08807e-05	5.34304e-05	5.85935e-05	6.44295e-05	6.27629e-05	2.01617e-05	1.58679e-05	3.08646e-05	1.89326e-05	3.38375e-05	3.93801e-05	1.80683e-05	2.4961e-05	3.3463e-05	1.58884e-05	2.19341e-05	8.24353e-06	2.72321e-05	1.82419e-05	2.36757e-05	2.399e-05	2.83327e-05	2.20692e-05	2.86452e-05	2.20691e-05	1.62436e-05	2.01953e-05	9.93529e-06	1.76411e-05	-1.92149	0.0326495	1.32	down	-1.29897	1.14045e-07	1.70214	down	-0.471191	0.146897	0.900756	unchanged
neg_506	Eicosapentaenoic acid	2.0676e-05	3.12732e-05	7.0789e-06	5.1563e-06	6.02423e-06	2.83031e-06	3.41481e-06	3.33538e-06	6.32678e-06	1.35388e-06	1.99898e-06	1.56801e-06	2.32862e-06	3.01493e-06	1.70735e-06	3.2288e-06	0	2.78931e-07	7.65578e-07	0	1.64391e-06	8.60934e-07	7.6298e-07	0	1.53546e-07	2.63373e-07	0	0	3.1314e-07	0	0	3.99667e-07	0	0	0	0	-4.1786	0.0547791	1.20563	unchanged	-4.62366	0.0123633	1.32196	down	-4.72348	0.0286675	1.34734	down
neg_507	1-Aminocyclopropanecarboxylic acid	5.35878e-05	6.35682e-05	4.28496e-05	1.84712e-05	1.56288e-05	1.64277e-05	1.7476e-05	2.06972e-05	1.69269e-05	1.7622e-05	1.88401e-05	2.05581e-05	1.52176e-05	1.61843e-05	1.84379e-05	1.78594e-05	1.73819e-05	1.43223e-05	1.29234e-05	1.1003e-05	1.62654e-05	1.40056e-05	1.22584e-05	1.07247e-05	1.21422e-05	1.04516e-05	1.31731e-05	1.09917e-05	1.73631e-05	1.6874e-05	1.23288e-05	1.07875e-05	1.13252e-05	1.23238e-05	1.16405e-05	1.0575e-05	-1.44774	0.048953	1.26296	down	-0.469131	0.00584473	1.32301	down	-0.527095	0.000197544	1.79622	down
neg_508	Tyrosyl-Glutamine	2.63007e-06	4.25761e-06	6.28128e-09	5.62081e-06	3.57531e-06	3.3854e-06	5.12609e-06	5.95578e-06	2.01135e-09	1.71125e-06	5.77117e-06	6.47492e-06	0	1.55813e-06	9.31869e-07	1.88907e-06	1.91693e-06	7.41526e-06	8.21743e-07	1.49491e-06	1.21142e-06	4.23592e-07	4.06419e-06	5.32944e-06	1.08226e-05	4.62732e-06	7.66195e-06	8.22297e-06	1.03401e-05	2.55446e-06	2.58875e-07	2.35381e-06	4.7166e-06	8.85537e-06	1.07152e-06	9.83153e-06	-0.545328	0.382137	0.435755	unchanged	0.8207	0.091981	0.842578	unchanged	0.982279	0.287613	0.63172	unchanged
neg_509	Folinic acid	6.167e-05	6.49874e-05	6.12018e-05	1.3293e-05	9.55771e-06	1.69053e-05	3.39831e-05	1.35899e-05	2.36608e-05	2.24099e-05	2.10904e-05	2.71597e-05	2.45414e-05	2.30286e-05	1.75076e-05	2.13032e-05	1.32414e-05	1.07899e-05	1.97725e-05	3.95045e-05	2.055e-05	2.51094e-05	8.11311e-06	1.3009e-05	2.17991e-05	2.47046e-05	1.5471e-05	7.24164e-06	2.3147e-05	2.1625e-05	1.90738e-05	1.56812e-05	1.43334e-05	1.40845e-05	1.91195e-05	6.76701e-06	-0.852504	0.202252	0.835285	unchanged	-0.315925	0.254298	0.560147	unchanged	-0.310059	0.251979	0.677088	unchanged
neg_510	Aspartyl-Leucine	6.08237e-05	4.13331e-05	4.27848e-05	1.00026e-05	9.01754e-06	1.58011e-05	1.4199e-05	9.08895e-06	1.35673e-05	1.05225e-05	1.05776e-05	1.35367e-05	1.34434e-05	1.58799e-05	1.03867e-05	9.21403e-06	1.11549e-05	8.72244e-06	1.41407e-05	2.26518e-05	1.75692e-05	2.80237e-05	1.07023e-05	1.38906e-05	1.82157e-05	1.31275e-05	1.3082e-05	4.97466e-06	2.00881e-05	1.69915e-05	1.60131e-05	1.05743e-05	2.24469e-05	2.11912e-05	1.71011e-05	1.56735e-05	-0.748777	0.232227	0.780789	unchanged	0.27457	0.32901	0.558997	unchanged	0.582134	0.0234626	1.24413	up
neg_511	Colchicine	2.53097e-05	3.18341e-05	1.64093e-05	6.46255e-06	7.3449e-06	1.08106e-05	7.51046e-06	9.69627e-06	1.18569e-05	1.1894e-05	1.37282e-05	1.22517e-05	8.89238e-06	1.26272e-05	1.29872e-05	6.58284e-06	9.38925e-06	8.85375e-06	5.47479e-06	4.37447e-06	7.67909e-06	5.49107e-06	4.34465e-06	7.02926e-06	5.81111e-06	3.59238e-06	6.63455e-06	3.74529e-06	6.26417e-06	7.63759e-06	8.37801e-06	6.73209e-06	1.48971e-05	6.71145e-06	8.47486e-06	4.3362e-06	-1.51317	0.052324	1.23917	unchanged	-0.990707	0.000732484	1.49161	down	-0.260534	0.381852	0.560842	unchanged
neg_512	9-deoxy-9-methylene-16,16-dimethyl -PGE2	2.72508e-05	1.10506e-05	2.65312e-05	5.15743e-07	1.30675e-05	1.12165e-05	5.02436e-06	1.16717e-05	5.03975e-06	1.27816e-05	1.09365e-05	5.84447e-06	4.16733e-06	1.67141e-05	3.25456e-05	1.05697e-06	1.00408e-05	2.4609e-05	5.65271e-06	2.16331e-05	1.01962e-05	5.51352e-05	6.08194e-05	3.4183e-05	1.06069e-05	2.52818e-07	3.81232e-07	2.8706e-06	2.52821e-06	2.94743e-06	1.87244e-05	5.35505e-06	2.92473e-05	3.01144e-05	3.40399e-06	1.81848e-05	1.06572	0.156721	0.852414	unchanged	-1.389	0.0332351	1.10695	down	0.236755	0.704772	0.154562	unchanged
neg_513	3-Hydroxy-4-methoxycinnamic acid	1.83824e-05	1.95168e-05	6.90257e-06	8.31064e-06	6.48079e-06	6.32762e-06	6.43083e-06	1.43208e-05	9.62921e-06	1.08557e-05	1.40708e-05	1.29326e-05	4.45455e-06	6.85216e-06	8.9752e-06	4.40548e-06	7.61273e-06	5.93743e-06	2.70539e-06	2.07318e-06	4.35738e-06	3.27996e-06	4.57932e-06	3.45581e-06	4.12658e-06	1.44958e-06	5.0946e-06	6.11669e-06	9.43834e-06	5.22875e-06	4.54318e-06	2.94164e-06	4.73603e-06	3.63897e-06	2.43085e-06	5.7212e-06	-1.68856	0.0301209	1.31597	down	-1.11735	0.00393127	1.3428	down	-0.671243	0.0264272	1.37061	down
neg_514	Methionyl-Alanine	4.20138e-05	3.14984e-05	2.56933e-05	1.15617e-05	9.89362e-06	6.1872e-06	2.35516e-05	2.02476e-05	8.55639e-06	1.41978e-05	1.17129e-05	1.74383e-05	1.31376e-05	2.1167e-05	1.19395e-05	1.09267e-05	1.39411e-05	1.59952e-05	5.71852e-06	1.08372e-05	7.47001e-06	1.22436e-05	1.13613e-05	1.68049e-05	4.50066e-05	3.94408e-05	1.76821e-05	1.29962e-05	4.01932e-05	2.34459e-05	1.29159e-05	9.68887e-06	1.48081e-05	2.73783e-05	1.04986e-05	3.0153e-05	-0.977173	0.136	0.928462	unchanged	0.901402	0.0541825	1.06621	unchanged	0.275595	0.463841	0.340385	unchanged
neg_515	2-Hydroxypyridine	0.000246633	0.000193835	0.000145139	3.08885e-05	2.28807e-05	3.27799e-05	2.31937e-05	1.24281e-05	5.52401e-05	2.95515e-05	2.14494e-05	2.31383e-05	4.61691e-05	4.27137e-05	2.87588e-05	2.81336e-05	1.77396e-05	2.02663e-05	0.000105075	0.000169269	0.000107579	9.11972e-05	1.66412e-05	4.22049e-05	4.24236e-05	4.28397e-05	2.06706e-05	7.18411e-06	4.31507e-05	5.48207e-05	6.02724e-05	3.73797e-05	7.68574e-05	2.16949e-05	8.19812e-05	9.44801e-06	-0.337462	0.619222	0.328171	unchanged	0.355379	0.431715	0.472377	unchanged	0.646243	0.229181	0.843876	unchanged
neg_516	Pyrethrosin	0.00307521	0.00535664	0.00443373	0.00177323	0.00156961	0.00195489	0.00167458	0.00199808	0.000761582	0.00163215	0.00157238	0.00152885	0.00181337	0.00159329	0.00173622	0.00161025	0.00140723	0.001485	0.00121876	0.000892642	0.00157569	0.000786688	0.00142158	0.000679985	0.000688083	0.00113319	0.00108026	0.00119049	0.001429	0.00107418	0.00101338	0.00134131	0.000728877	0.00129411	0.000972618	0.00131439	-1.46589	0.0284046	1.40385	down	-0.475129	0.0579932	0.947221	unchanged	-0.533299	0.00270333	1.62366	down
neg_517	Phenylalanyl-Arginine	0.000131446	0.000119166	4.00831e-05	6.9214e-05	4.45943e-05	3.80019e-05	4.89314e-05	7.58125e-05	2.13671e-05	4.34534e-05	7.69039e-05	7.08561e-05	7.31798e-06	2.80769e-05	4.79334e-05	2.77297e-05	3.14129e-05	6.1192e-05	1.24631e-05	1.38847e-05	2.9547e-05	1.18166e-05	3.34733e-05	2.13123e-05	3.80496e-05	1.47455e-05	3.50075e-05	4.32587e-05	2.61911e-05	2.22227e-05	1.2338e-05	1.50327e-05	1.36231e-05	3.81278e-05	7.59167e-06	4.91316e-05	-1.85295	0.0248131	1.32614	down	-0.910352	0.0336225	1.14701	down	-0.584223	0.295362	0.695911	unchanged
neg_518	Benzoylecgonine	8.10865e-06	1.22166e-05	1.01268e-06	3.1268e-06	2.88185e-06	4.35642e-06	1.01584e-05	1.08619e-05	5.34464e-06	1.2059e-05	1.92321e-05	1.26945e-05	3.12878e-07	5.38171e-07	1.31902e-05	1.71244e-06	5.79355e-07	4.54041e-07	3.52324e-07	1.80656e-06	2.83498e-07	2.08253e-11	3.65052e-07	4.93133e-07	1.10406e-05	1.47874e-06	4.92364e-06	7.06377e-06	9.4739e-06	4.33523e-06	3.26564e-06	1.67517e-08	3.38209e-06	2.68476e-07	1.43044e-09	0	-3.26383	0.0374351	1.26433	down	-0.876618	0.0466198	1.04587	down	-1.27551	0.483079	0.489641	unchanged
neg_519	Aldosterone	2.38759e-05	2.65881e-05	1.88943e-05	8.04192e-06	5.94659e-06	4.0276e-06	4.46774e-06	4.50907e-06	5.33015e-06	3.72917e-06	4.11115e-06	3.45957e-06	3.2608e-06	3.81483e-06	4.5103e-06	4.40426e-06	5.11168e-06	3.39885e-06	3.33528e-06	3.7103e-06	5.09997e-06	4.59413e-06	3.40803e-06	2.88484e-06	3.15032e-06	3.47217e-06	4.77961e-06	3.90115e-06	6.81492e-06	5.92971e-06	4.72243e-06	4.86637e-06	3.86434e-06	4.72558e-06	3.34391e-06	3.70848e-06	-1.92354	0.0433264	1.2822	down	0.131362	0.552071	0.373225	unchanged	0.0423796	0.763341	0.129814	unchanged
neg_520	Galactosylsphingosine	0.00467644	0.00520011	0.00433679	0.00108797	0.000899219	0.000484706	0.000416734	0.000459975	0.00148235	0.000770505	0.000447145	0.000507063	0.00105959	0.000736096	0.000715383	0.000937347	0.000322983	0.000477607	0.00116547	0.000928993	0.00133965	0.00142525	0.000409229	0.000395001	7.23383e-05	0.00014967	0.000191774	0.000108734	0.000236954	0.000243832	0.000522652	0.000857638	0.000217874	0.00016025	0.000595342	9.32766e-05	-1.55878	0.0936098	1.09188	unchanged	-2.02515	0.0280606	1.1942	down	-0.796094	0.100505	0.915704	unchanged
neg_521	Thymidine	7.9546e-05	8.38252e-05	4.09645e-05	3.68868e-05	3.05159e-05	3.87704e-05	4.1843e-05	4.94938e-05	3.1453e-05	3.67087e-05	4.98778e-05	5.71189e-05	1.14295e-05	2.86857e-05	2.82489e-05	1.49331e-05	4.46914e-05	3.43857e-05	1.49986e-05	3.71697e-05	1.89248e-05	2.59141e-05	2.04373e-05	3.33618e-05	7.5415e-05	3.70907e-05	2.96884e-05	2.67921e-05	7.10353e-05	4.32792e-05	2.45506e-05	1.29994e-05	4.20972e-05	3.67399e-05	1.96726e-05	3.62892e-05	-1.04194	0.0384646	1.2075	down	0.0882248	0.774631	0.153617	unchanged	0.0860081	0.813132	0.0789585	unchanged
neg_522	Prolyl-Valine	8.10097e-05	5.98127e-05	5.24829e-05	1.5203e-05	1.23296e-05	1.28098e-05	1.00172e-05	8.99859e-06	2.31719e-05	1.34049e-05	1.20032e-05	1.3792e-05	1.96838e-05	2.01756e-05	9.68405e-06	1.09927e-05	1.43609e-05	1.48508e-05	2.66573e-05	3.79682e-05	2.36445e-05	4.01512e-05	8.37941e-06	2.27726e-05	2.29282e-05	1.67557e-05	9.09139e-06	4.12009e-06	2.22079e-05	2.17082e-05	2.34128e-05	1.42565e-05	2.59501e-05	1.45342e-05	2.9826e-05	7.46175e-06	-0.550116	0.373626	0.560825	unchanged	0.250364	0.518268	0.380331	unchanged	0.36321	0.305202	0.716441	unchanged
neg_523	Quercitrin	5.44627e-05	4.05975e-05	2.08314e-05	2.16796e-05	1.20869e-05	1.37817e-05	9.22066e-06	2.04272e-05	9.73755e-06	1.03555e-05	1.92706e-05	1.84306e-05	7.67969e-06	8.70248e-06	8.40907e-06	7.47994e-06	1.57948e-05	1.78227e-05	8.53076e-06	8.02643e-06	1.17739e-05	8.45409e-06	1.32267e-05	9.58361e-06	5.99845e-06	2.53571e-06	7.93496e-06	1.35943e-05	1.11236e-05	9.10128e-06	5.15226e-06	3.76424e-06	5.38416e-06	4.06701e-06	4.15759e-06	1.83648e-05	-1.45549	0.0522409	1.19651	unchanged	-0.798106	0.0460682	1.0456	down	-0.68828	0.194163	0.830943	unchanged
neg_524	APGPR Enterostatin	5.30247e-05	6.26317e-05	4.12626e-06	1.3923e-05	9.08565e-06	2.04098e-05	7.13389e-05	5.23752e-05	4.5415e-05	4.27042e-05	6.32585e-05	6.13971e-05	8.43549e-06	1.09013e-05	5.26252e-05	3.25226e-05	8.39515e-06	7.54153e-06	9.69243e-06	3.16566e-05	6.19838e-06	3.83445e-06	1.20859e-05	4.11056e-06	6.21668e-05	2.69111e-05	4.65317e-05	2.80445e-05	5.90157e-05	5.03213e-05	3.14137e-05	1.92611e-05	1.83709e-05	6.38722e-06	5.53921e-06	3.47913e-06	-1.27202	0.188058	0.797845	unchanged	-0.301705	0.198982	0.723571	unchanged	-0.511899	0.514333	0.406624	unchanged
neg_525	2,3-Dinor-TXB2	5.68869e-05	6.11342e-05	3.67547e-05	2.11341e-05	2.1158e-05	1.45809e-05	1.89908e-05	2.08118e-05	2.40281e-05	2.41601e-05	1.90124e-05	2.16846e-05	1.05783e-05	1.31748e-05	1.83047e-05	1.27145e-05	4.90532e-06	6.71011e-06	7.33678e-06	9.21666e-06	6.63505e-06	6.89089e-06	5.40829e-06	2.61371e-06	5.25516e-06	3.21199e-06	5.32441e-06	5.06195e-06	6.1279e-06	4.82276e-06	5.4044e-06	2.22323e-06	9.84116e-07	3.03781e-09	6.21212e-07	0	-2.47376	0.0157005	1.46882	down	-2.11029	1.25692e-06	1.70752	down	-2.84558	0.00326585	1.61894	down
neg_526	2-METHYLMALEATE	0.000244853	0.000262829	0.000204667	8.89155e-05	6.86014e-05	7.2573e-05	7.03863e-05	8.42456e-05	8.04214e-05	7.6575e-05	8.34087e-05	8.62753e-05	6.98813e-05	6.82507e-05	7.10681e-05	7.42553e-05	6.95675e-05	6.04713e-05	6.62738e-05	7.04275e-05	6.97584e-05	6.19651e-05	4.99576e-05	4.14586e-05	5.1708e-05	4.46144e-05	4.78988e-05	4.29712e-05	7.47267e-05	6.41986e-05	4.81447e-05	4.6328e-05	4.41476e-05	4.9982e-05	4.55254e-05	4.2949e-05	-1.38904	0.0460513	1.27469	down	-0.561581	0.00245956	1.41394	down	-0.577581	6.5532e-06	1.88286	down
neg_527	Alprenolol	0.00024929	0.00035336	0.000233524	9.59501e-05	5.7891e-05	5.68559e-05	4.60474e-05	4.79359e-05	6.63769e-05	6.01834e-05	5.65331e-05	6.77681e-05	6.08786e-05	4.70338e-05	4.39146e-05	6.15484e-05	4.34618e-05	5.86652e-05	7.57748e-05	5.89798e-05	6.38977e-05	6.66843e-05	6.51779e-05	6.13542e-05	4.56967e-05	3.79613e-05	3.28793e-05	5.45933e-05	7.52712e-05	6.16635e-05	7.16552e-05	8.09471e-05	5.891e-05	9.04051e-05	6.45791e-05	2.3328e-05	-1.41764	0.0802975	1.13778	unchanged	-0.16271	0.433297	0.401313	unchanged	0.305174	0.265829	0.773158	unchanged
neg_528	Thapsigargin	0.000168765	0.000154757	0.000144671	2.68525e-05	7.07331e-05	4.28493e-05	7.42714e-05	4.53559e-05	0.000124343	9.17232e-05	5.1164e-05	6.60372e-05	9.31785e-05	6.97852e-05	7.73788e-05	8.26455e-05	1.70032e-05	3.95158e-05	0.000115987	0.000418686	0.00010803	8.47692e-05	7.12911e-05	0.000103905	0.000171437	0.000219946	0.000124234	5.68565e-05	0.000210432	0.000283396	0.000262417	0.000188899	0.000281923	7.76616e-05	0.000388275	4.89548e-05	0.568633	0.438335	0.491788	unchanged	1.23537	0.0237447	1.22952	up	1.71757	0.0399779	1.36189	up
neg_529	Prolyl-Threonine	6.45675e-06	7.66862e-06	6.31929e-06	1.67419e-06	1.49348e-06	2.23552e-06	2.05927e-06	2.9079e-06	2.32595e-06	2.25468e-06	2.30785e-06	3.19047e-06	1.86079e-06	1.51333e-06	1.69484e-06	1.78125e-06	2.06865e-06	1.59646e-06	1.66306e-06	1.47016e-06	1.03576e-06	1.65783e-06	1.54373e-06	9.82595e-07	8.53541e-05	3.74245e-06	1.41071e-06	1.32141e-06	2.77955e-06	2.44474e-06	1.35489e-06	6.71066e-07	1.08496e-06	1.12417e-06	1.00946e-06	6.83461e-07	-1.62965	0.0508739	1.27318	unchanged	2.68938	0.36876	0.44787	unchanged	-0.826875	0.000292884	1.69824	down
neg_530	7-Keto-8-aminopelargonic acid	5.3384e-05	7.02312e-05	3.99645e-05	1.89598e-05	1.57112e-05	1.61989e-05	1.3463e-05	1.51505e-05	1.62562e-05	1.75236e-05	1.5216e-05	1.54028e-05	1.59061e-05	1.80472e-05	1.62542e-05	1.15093e-05	2.37367e-05	1.69328e-05	1.86854e-05	2.1138e-05	2.133e-05	2.41363e-05	1.49601e-05	1.88959e-05	2.84789e-05	1.51868e-05	1.45758e-05	1.13263e-05	2.81276e-05	1.80954e-05	1.81546e-05	1.09783e-05	4.17273e-05	1.83793e-05	1.36362e-05	1.632e-05	-0.847913	0.148556	0.934218	unchanged	0.316029	0.262344	0.625014	unchanged	0.21931	0.580024	0.350255	unchanged
neg_531	2'-O-methylinosine	1.44721e-05	1.17868e-05	2.49873e-06	1.21647e-06	3.4564e-06	4.24683e-06	7.13262e-06	3.99311e-06	3.17328e-06	3.16126e-06	4.52035e-06	2.95917e-06	1.13899e-06	2.42684e-06	1.32332e-06	1.124e-06	1.3894e-06	1.88993e-06	1.93439e-06	6.03369e-06	1.64722e-06	3.23132e-06	6.58502e-07	4.21785e-06	1.77203e-05	7.33455e-06	2.92175e-06	1.34846e-06	7.16538e-06	1.98758e-06	1.87919e-06	5.6433e-07	2.18326e-05	4.33593e-06	1.02444e-06	1.92648e-06	-1.08807	0.208305	0.758682	unchanged	0.625586	0.416712	0.444854	unchanged	1.7641	0.319657	0.678448	unchanged
neg_532	Arginyl-Histidine	0.001436	0.000826839	0.00160695	0.000293713	0.00018739	0.000255497	0.000234684	0.000166775	0.000496876	0.000285702	0.000269728	0.00028691	0.000580128	0.000579944	0.000387663	0.000404686	0.000372456	0.000293609	0.000436931	0.000804817	0.000254687	0.000518161	9.62224e-05	0.000241792	0.000181728	0.000132057	0.000225217	6.76038e-05	0.000272586	0.000393308	0.000319501	0.00038865	0.000136912	0.00027545	0.000400837	0.000104797	-0.969376	0.219309	0.811305	unchanged	-0.451981	0.256956	0.621411	unchanged	-0.687274	0.0403029	1.18185	down
neg_533	Procaterol	0.000204237	0.000195044	0.000151088	6.74225e-05	5.60373e-05	5.97869e-05	6.28421e-05	8.15583e-05	8.19375e-05	8.37735e-05	9.29491e-05	9.27425e-05	5.78022e-05	9.43311e-05	7.28086e-05	5.48753e-05	0.000116859	0.000104379	5.82149e-05	7.6871e-05	8.35752e-05	9.92694e-05	6.10537e-05	7.009e-05	0.000105884	5.93607e-05	6.96873e-05	5.61549e-05	0.000119537	8.92865e-05	8.527e-05	0.000126277	0.000113321	8.76829e-05	6.83751e-05	7.81074e-05	-0.70807	0.158308	0.909749	unchanged	0.0119039	0.954195	0.00907417	unchanged	0.157964	0.499471	0.391578	unchanged
neg_534	Metronidazole	3.21057e-05	3.11218e-05	3.03093e-05	1.65974e-05	3.44325e-05	1.10648e-05	1.84902e-05	1.44054e-05	1.55593e-05	1.25651e-05	1.34809e-05	1.70039e-05	0.000122066	0.000109738	1.64697e-05	2.23198e-05	2.19257e-05	9.16528e-05	2.87679e-05	0.000119956	2.40192e-05	3.463e-05	1.26653e-05	3.40897e-05	3.58028e-05	2.83656e-05	2.38285e-05	1.67996e-05	4.27563e-05	3.34179e-05	8.83602e-05	2.12941e-05	3.50546e-05	4.14046e-05	7.89061e-05	6.13396e-05	0.70742	0.356582	0.632122	unchanged	0.983837	0.00960967	1.36272	up	-0.23529	0.682691	0.280383	unchanged
neg_535	Enoxacin	0.000215666	0.000197255	0.000121462	7.11527e-05	4.19368e-05	6.86736e-05	6.6753e-05	4.33484e-05	3.61896e-05	4.75611e-05	4.57196e-05	5.27867e-05	4.47223e-05	6.04117e-05	3.83374e-05	4.12144e-05	6.29387e-05	5.57669e-05	5.24944e-05	9.2963e-05	6.13897e-05	9.57651e-05	4.89012e-05	6.93914e-05	0.000101799	7.02947e-05	4.54079e-05	2.67909e-05	9.11099e-05	6.28402e-05	5.814e-05	4.07768e-05	9.13412e-05	7.43852e-05	6.17963e-05	6.4525e-05	-0.766761	0.16196	0.865088	unchanged	0.445909	0.194361	0.745797	unchanged	0.365858	0.108126	0.954641	unchanged
neg_536	Antipyrine	6.17612e-05	6.75256e-05	4.4438e-05	2.45911e-05	1.96026e-05	2.219e-05	2.05359e-05	2.5807e-05	2.24479e-05	2.36188e-05	2.70869e-05	2.71113e-05	1.53333e-05	1.79574e-05	2.08206e-05	1.47207e-05	2.17059e-05	2.23143e-05	1.31735e-05	2.04479e-05	1.70361e-05	1.74364e-05	1.59298e-05	1.63618e-05	2.42344e-05	1.39254e-05	1.75772e-05	1.7479e-05	2.72114e-05	2.2185e-05	1.73296e-05	1.31754e-05	2.00781e-05	2.34076e-05	1.59899e-05	1.97545e-05	-1.25813	0.0422525	1.27719	down	-0.257858	0.121646	0.862504	unchanged	-0.0404114	0.798827	0.236418	unchanged
neg_537	Roxithromycin	0.00159806	0.00180072	0.00116226	0.000430392	0.00030308	0.000546723	0.00103812	0.00101915	0.000840785	0.000921637	0.00115084	0.00125777	0.000560186	0.000649099	0.00106052	0.000967297	0.000589164	0.000462184	0.000390737	0.00103388	0.000595795	0.000367802	0.000394269	0.000375276	0.00210404	0.00139654	0.00141192	0.00118624	0.00248144	0.00187883	0.0011509	0.000555831	0.00159423	0.000847624	0.000526403	0.000728377	-0.887371	0.158772	0.902156	unchanged	0.747836	0.0162074	1.26082	up	0.333403	0.365256	0.577362	unchanged
neg_538	Lupanine	1.31525e-05	1.18365e-05	1.74749e-05	3.38068e-06	1.71294e-06	2.02873e-06	1.69633e-06	1.75937e-06	5.04956e-06	2.9712e-06	1.785e-06	1.9229e-06	4.30048e-06	3.88426e-06	2.76232e-06	3.02332e-06	1.37001e-06	2.10026e-06	5.9915e-06	5.4257e-06	6.27379e-06	6.58134e-06	1.22672e-06	9.91486e-07	1.44275e-06	1.39654e-06	1.06914e-06	8.00127e-07	1.72403e-06	1.59215e-06	3.45058e-06	3.59934e-06	1.98422e-06	3.3303e-07	2.717e-06	5.27176e-07	-0.904464	0.236284	0.809058	unchanged	-0.920061	0.0790206	0.966234	unchanged	-0.467731	0.297974	0.60731	unchanged
neg_539	Codeine	0.00066846	0.00076843	0.000796527	0.000298224	0.000181136	0.000629445	0.000325076	0.000306568	0.000221606	0.000294326	0.000375395	0.00019493	0.000699364	0.000474738	0.000603566	0.000392684	0.000287006	0.000291845	0.000498249	0.000312747	0.000749948	0.000410355	0.000510897	0.000308686	0.000211362	0.000178114	0.000170733	0.000165614	0.000251748	0.000199341	0.000212373	0.000371965	0.000137072	0.000328411	0.000293563	0.000502723	-0.260087	0.47938	0.576921	unchanged	-0.54564	0.0201617	1.15392	down	-0.574527	0.112818	1.03769	unchanged
neg_540	Norfloxacin	3.25755e-05	4.22698e-05	1.49324e-06	0	0	2.66131e-06	0	8.71322e-07	5.11582e-06	1.2926e-06	5.473e-06	0	7.08114e-07	0	1.35088e-06	0	0	0	0	0	0	0	0	0	0	0	0	0	4.48613e-07	0	0	0	0	0	0	0	#DIV/0!	0.151467	0.912165	unchanged	-4.82919	0.101659	0.92672	unchanged	#DIV/0!	0.199746	0.887787	unchanged
neg_541	Aspartyl-Arginine	0.000126773	0.000113295	9.44107e-05	2.62582e-05	2.01227e-05	2.85291e-05	2.38684e-05	2.30339e-05	3.83527e-05	3.10678e-05	3.03244e-05	2.69599e-05	3.79857e-05	3.44082e-05	3.15626e-05	3.15433e-05	2.08042e-05	2.31785e-05	2.3145e-05	4.18707e-05	3.26261e-05	2.57652e-05	1.80446e-05	1.69602e-05	2.16091e-05	1.68873e-05	2.02047e-05	1.40293e-05	3.15507e-05	2.98114e-05	2.78625e-05	2.33692e-05	1.69532e-05	2.09225e-05	1.61122e-05	1.36566e-05	-1.36979	0.0892181	1.10341	unchanged	-0.372598	0.104322	0.84599	unchanged	-0.594383	0.0159237	1.3595	down
neg_542	Tulobuterol	0.00220941	0.00207916	0.00138841	0.00073546	0.000540187	0.000751661	0.000829024	0.000871022	0.000754046	0.000808242	0.00101195	0.00102268	0.000472749	0.000724264	0.000744862	0.000584174	0.000747542	0.000726571	0.000503465	0.000996066	0.000583525	0.000635917	0.00049068	0.000733493	0.00111555	0.000703462	0.000721834	0.000579673	0.0012216	0.001016	0.000749136	0.000493985	0.000731532	0.000825783	0.000613884	0.000886132	-0.966315	0.089399	1.05877	unchanged	0.0165625	0.931994	0.0457513	unchanged	0.10443	0.517123	0.303778	unchanged
neg_543	Tyrosyl-Glutamate	7.98485e-06	7.86675e-06	3.0256e-05	3.76073e-06	5.52411e-06	8.12492e-06	6.23612e-06	9.21174e-06	4.7598e-06	6.90892e-06	7.7952e-06	8.30806e-06	8.46112e-07	2.97005e-06	4.55916e-06	5.86445e-06	3.81002e-06	1.32841e-05	1.36439e-06	3.70097e-06	2.27325e-06	9.33054e-06	3.57112e-06	3.07631e-06	8.48766e-06	4.79359e-06	6.28417e-06	7.44179e-06	8.69789e-06	5.10502e-06	3.32673e-06	2.1569e-06	4.71282e-06	2.15298e-05	6.49305e-06	5.54769e-06	-1.44579	0.159798	0.980507	unchanged	-0.0827668	0.67893	0.277146	unchanged	0.482119	0.558959	0.38373	unchanged
neg_544	Cyclic adenosine diphosphate ribose	0.00242532	0.0031265	0.00212174	0.000975345	0.000876776	0.000726929	0.00114479	0.000861295	0.00106525	0.00104851	0.00114109	0.00140515	0.0011227	0.000919726	0.00108292	0.000976316	0.00134666	0.0011864	0.00116838	0.00128421	0.00141862	0.00127351	0.00118405	0.000844103	0.00148	0.000856067	0.00116598	0.000632992	0.00168038	0.00148725	0.00203103	0.00170952	0.0018915	0.00184934	0.00165426	0.00139968	-0.515369	0.263616	0.756907	unchanged	0.131583	0.577562	0.296103	unchanged	0.667127	0.000225753	1.73904	up
neg_545	Albuterol	0.000114545	0.000130746	5.16637e-05	3.43108e-05	3.12838e-05	2.68001e-05	4.77216e-05	3.02827e-05	3.5736e-05	4.01805e-05	2.98381e-05	5.01368e-05	2.90616e-05	3.541e-05	3.96203e-05	3.11336e-05	3.26296e-05	2.26942e-05	3.39101e-05	5.71004e-05	3.57651e-05	2.87668e-05	2.605e-05	2.48331e-05	0.000116352	4.72004e-05	3.77287e-05	1.84562e-05	4.56987e-05	5.17343e-05	4.08282e-05	1.67008e-05	5.43037e-05	4.4799e-05	3.14696e-05	2.3983e-05	-0.915444	0.168543	0.866301	unchanged	0.439391	0.362682	0.471658	unchanged	0.154474	0.578974	0.331945	unchanged
neg_546	Aspartyl-Proline	0.000533983	0.000609253	0.000382625	0.000164416	0.000128677	0.000149661	0.000156033	0.000147235	0.000181114	0.000173566	0.000162966	0.000182824	0.00012573	0.000154555	0.000159447	0.000168477	0.000162925	0.000146365	0.000167166	0.000218836	0.000191349	0.000248317	0.000144106	0.000119446	0.000182636	0.000124306	0.000147848	0.000111576	0.000247922	0.00018294	0.000185394	0.000138044	0.000296326	0.000203359	0.000163208	0.000133144	-0.853886	0.152618	0.924374	unchanged	-0.00938923	0.960653	0.0233109	unchanged	0.287045	0.235116	0.802353	unchanged
neg_547	4-HYDROXY-6-METHYLPYRAN-2-ONE	0.000123285	8.37128e-05	9.90682e-05	3.48478e-05	1.00932e-05	1.66143e-05	1.70872e-05	1.44333e-05	1.61263e-05	1.48349e-05	1.58814e-05	1.8243e-05	4.31065e-05	5.15897e-05	1.54874e-05	1.67174e-05	4.743e-05	6.15252e-05	6.29313e-05	8.14751e-05	6.40387e-05	5.59539e-05	5.4441e-05	8.33846e-05	2.21433e-05	1.58091e-05	1.24508e-05	8.01986e-06	2.21108e-05	1.94063e-05	3.99537e-05	7.98257e-05	4.00912e-05	2.4471e-05	6.68955e-05	5.77983e-05	0.129779	0.782144	0.171286	unchanged	0.048951	0.823897	0.146722	unchanged	0.389864	0.308577	0.647428	unchanged
neg_548	Zingerone	0.000220193	0.000253999	0.00020666	9.22133e-05	7.15092e-05	7.43394e-05	7.24256e-05	9.06275e-05	8.98676e-05	8.25392e-05	8.98105e-05	9.04915e-05	8.01352e-05	8.03406e-05	8.91737e-05	8.95983e-05	8.36682e-05	7.28663e-05	7.81979e-05	8.06585e-05	8.86657e-05	7.42999e-05	6.31248e-05	5.26614e-05	6.65974e-05	5.7908e-05	7.36354e-05	5.8044e-05	0.000100474	8.35143e-05	6.76215e-05	6.84152e-05	6.7056e-05	7.75013e-05	6.77182e-05	6.32039e-05	-1.07029	0.0631589	1.20379	unchanged	-0.228635	0.131295	0.825354	unchanged	-0.268758	0.00170346	1.59518	down
neg_549	Allysine	4.75324e-05	5.67578e-05	3.31265e-05	1.6696e-05	1.62749e-05	1.94991e-05	3.55598e-05	3.28527e-05	3.34093e-05	2.71086e-05	2.629e-05	4.2857e-05	1.4355e-05	2.1725e-05	3.39933e-05	2.89814e-05	1.76718e-05	1.41136e-05	9.7917e-06	2.34427e-05	8.62689e-06	1.0995e-05	7.99541e-06	9.5117e-06	5.35254e-05	3.9587e-05	3.77255e-05	3.07059e-05	4.97437e-05	4.1617e-05	1.89274e-05	7.82564e-06	2.69546e-05	9.59366e-06	7.77955e-06	1.15958e-05	-1.43224	0.0360089	1.27135	down	0.352528	0.0568795	0.968385	unchanged	-0.662254	0.109404	0.947388	unchanged
neg_550	xi-3-(4-Isopropylphenyl)-2-methylpropanal	7.34317e-05	0.000104565	2.27704e-05	1.39084e-05	2.83279e-05	1.86484e-05	1.84774e-05	1.8566e-05	1.84977e-05	2.05713e-05	1.80993e-05	1.7774e-05	1.43209e-05	1.11998e-05	1.23976e-05	9.64556e-06	1.06165e-05	1.06542e-05	3.07712e-06	8.52609e-06	1.71076e-05	5.81265e-06	1.00597e-05	4.55798e-06	1.08681e-05	7.68522e-06	1.09298e-05	1.08906e-05	1.69106e-05	9.96329e-06	8.80089e-06	2.39421e-06	1.19946e-05	1.0364e-05	7.73881e-06	1.07347e-05	-2.41264	0.0649639	1.16806	unchanged	-0.735758	0.00126227	1.51027	down	-0.40387	0.112637	1.02292	unchanged
neg_551	Norethindrone Acetate	4.12614e-05	4.86063e-05	2.29219e-05	1.58449e-05	1.64636e-05	1.16248e-05	1.70755e-05	1.48737e-05	1.20096e-05	1.55669e-05	1.36762e-05	1.56621e-05	6.49357e-06	7.21301e-06	1.34527e-05	5.92356e-06	3.43929e-06	4.51043e-06	3.74263e-06	1.17777e-05	2.42557e-06	1.79862e-06	3.08342e-06	2.42543e-06	6.19533e-06	3.26762e-06	4.6274e-06	3.89472e-06	5.03724e-06	3.16887e-06	4.86218e-06	1.36574e-06	2.58338e-06	8.66568e-07	3.25906e-07	9.86252e-07	-2.63367	0.0155394	1.43362	down	-1.76252	1.0185e-06	1.6812	down	-1.90057	0.0157	1.43148	down
neg_552	17a-Ethynylestradiol	0.000129979	0.000130846	0.000116293	3.3528e-05	3.45526e-05	3.40897e-05	3.73711e-05	4.52219e-05	4.30427e-05	3.07101e-05	3.81285e-05	4.04532e-05	2.09899e-05	2.35067e-05	3.11929e-05	3.13021e-05	3.44889e-05	3.39336e-05	2.4103e-05	2.85428e-05	2.52902e-05	3.17463e-05	3.77287e-05	2.00414e-05	1.65401e-05	1.09088e-05	2.15278e-05	1.46129e-05	3.23603e-05	3.48145e-05	3.44266e-05	3.22951e-05	2.37031e-05	2.69128e-05	1.41857e-05	1.90918e-05	-1.51714	0.0528177	1.26108	unchanged	-0.845246	0.0054499	1.33743	down	-0.219898	0.317199	0.621298	unchanged
neg_553	.alpha.-Linolenoyl ethanolamide	8.7301e-06	1.36448e-05	7.94588e-06	3.83222e-06	3.36284e-06	2.29637e-06	3.37712e-06	3.7494e-06	4.08218e-06	3.46685e-06	2.57844e-06	2.79242e-06	3.67522e-06	3.8457e-06	3.48496e-06	4.93968e-06	1.86304e-06	2.72376e-06	2.39312e-06	2.38768e-06	1.06497e-06	2.21569e-06	1.05437e-06	1.11061e-06	2.39526e-06	2.44161e-06	9.49726e-07	1.22495e-06	2.39783e-06	1.66698e-06	9.33856e-07	1.37289e-07	2.11948e-06	5.77024e-07	2.07091e-07	3.39917e-07	-1.96091	0.0372583	1.30165	down	-0.85586	0.00191357	1.34535	down	-2.25058	0.000590501	1.6372	down
neg_554	Methionyl-Serine	0.000138607	0.000135805	7.58627e-05	4.13896e-05	4.17739e-05	4.98831e-05	5.96323e-05	5.88361e-05	4.68135e-05	5.01745e-05	6.17503e-05	6.82942e-05	2.53854e-05	5.0648e-05	5.11567e-05	3.89529e-05	4.6868e-05	4.47199e-05	2.62032e-05	4.43477e-05	3.30249e-05	3.01211e-05	3.1394e-05	4.31284e-05	7.81435e-05	5.15011e-05	4.34504e-05	3.66949e-05	7.52851e-05	5.34386e-05	3.70869e-05	2.73013e-05	3.62861e-05	4.93528e-05	2.21083e-05	4.81936e-05	-1.21488	0.0570391	1.19315	unchanged	-0.0294752	0.882297	0.0821852	unchanged	-0.226206	0.320054	0.739333	unchanged
neg_555	AG-17	6.64609e-05	4.49969e-05	4.74618e-05	1.14567e-05	9.11336e-06	8.02451e-06	6.38977e-06	6.97648e-06	2.19208e-05	1.12532e-05	8.73314e-06	9.29898e-06	3.29919e-05	2.25135e-05	1.16363e-05	1.10921e-05	1.07844e-05	9.61069e-06	2.6884e-05	3.18884e-05	2.41543e-05	2.89644e-05	5.48649e-06	1.54034e-05	1.1724e-05	1.2643e-05	7.07456e-06	3.91014e-06	1.34021e-05	1.52477e-05	2.2616e-05	1.58594e-05	1.89622e-05	9.46455e-06	2.47926e-05	5.43692e-06	-0.497951	0.434575	0.512223	unchanged	-0.0128096	0.974736	0.00862672	unchanged	-0.022068	0.960566	0.0100392	unchanged
neg_556	Hippuric acid, methyl ester	3.3452e-05	3.42758e-05	2.88993e-05	1.45743e-05	7.60223e-06	9.18049e-06	1.72374e-05	1.45221e-05	7.61828e-06	9.65556e-06	5.69934e-06	1.01645e-05	7.76379e-06	5.50678e-06	9.2276e-06	2.37829e-05	9.01927e-06	6.74487e-06	1.57174e-05	1.70528e-05	1.88734e-05	1.38159e-05	1.29647e-05	1.05699e-05	4.70548e-05	3.31774e-05	2.73378e-05	1.78121e-05	5.85839e-05	2.55165e-05	2.72695e-05	7.31973e-06	7.46745e-05	2.07302e-05	2.09271e-05	1.55449e-05	-0.524183	0.257779	0.75704	unchanged	1.6906	0.0101601	1.34038	up	1.42384	0.139081	1.00501	unchanged
neg_557	Sinensetin	0.000122635	0.000118918	9.73071e-05	3.58189e-05	2.29019e-05	3.41001e-05	2.61818e-05	2.73787e-05	5.01828e-05	4.39897e-05	3.81518e-05	3.3027e-05	4.09562e-05	3.82237e-05	3.96056e-05	2.54531e-05	2.86686e-05	2.26897e-05	3.49134e-05	5.62558e-05	3.2111e-05	4.21282e-05	1.56503e-05	3.06272e-05	4.75023e-05	4.04256e-05	3.40444e-05	1.58832e-05	5.29777e-05	4.75704e-05	4.23972e-05	2.25463e-05	4.67457e-05	2.228e-05	4.03028e-05	1.68226e-05	-1.02804	0.11109	1.01007	unchanged	0.123056	0.639355	0.274989	unchanged	-0.0335969	0.90531	0.06272	unchanged
neg_558	4-Methylumbelliferyl beta-D-glucuronide	0.00173895	0.0016323	0.00135198	0.000328863	0.000636088	0.000423606	0.000614328	0.000599177	0.00072625	0.000733555	0.000833642	0.000748224	0.000919188	0.00111447	0.000867846	0.000706686	0.00061905	0.000875968	0.000802647	0.00111533	0.000728061	0.000869314	0.000469221	0.000595687	0.000937673	0.000786723	0.000655748	0.000386526	0.00113519	0.000828717	0.000755685	0.00105519	0.000750401	0.000914718	0.00085375	0.000692601	-0.416165	0.384415	0.587118	unchanged	0.152797	0.497214	0.410593	unchanged	-0.0230427	0.883053	0.139956	unchanged
neg_559	2-Thiocytidine	5.63612e-05	7.14633e-05	7.05438e-05	2.12713e-05	1.56469e-05	1.03566e-05	1.63442e-05	7.74886e-06	2.18159e-05	1.35342e-05	7.72345e-06	1.32284e-05	8.75589e-06	7.86321e-06	6.73787e-06	6.94118e-06	7.41172e-06	2.25356e-05	2.32989e-05	3.29227e-05	4.11242e-05	5.41025e-05	1.12249e-05	1.70359e-05	2.07498e-05	8.92961e-06	6.11201e-06	4.19565e-06	1.11016e-05	6.74103e-06	1.32931e-05	1.23493e-05	3.53604e-05	1.40801e-05	1.15221e-05	5.92095e-06	-0.4509	0.43208	0.520632	unchanged	-0.475297	0.276758	0.6114	unchanged	0.619005	0.299646	0.732147	unchanged
neg_560	Glutethimide	0.000122806	9.95895e-05	7.33249e-05	3.35103e-05	2.59152e-05	2.63914e-05	2.68532e-05	3.39005e-05	4.19475e-05	3.96401e-05	3.62481e-05	3.64278e-05	2.48065e-05	2.11565e-05	3.40903e-05	2.58304e-05	2.20873e-05	3.31575e-05	3.09959e-05	5.43579e-05	3.48365e-05	2.79042e-05	1.73217e-05	3.58437e-05	4.09866e-05	2.50627e-05	3.07087e-05	2.35273e-05	4.32546e-05	4.31177e-05	3.65595e-05	1.65606e-05	4.24861e-05	3.03195e-05	2.68216e-05	2.45995e-05	-0.922764	0.14083	0.923987	unchanged	-0.0572089	0.754037	0.208096	unchanged	0.138361	0.552067	0.421324	unchanged
neg_561	Atenolol	8.05101e-06	3.7193e-06	1.50913e-06	2.63045e-06	2.42303e-06	4.07941e-06	5.59326e-06	5.51848e-06	1.56978e-06	3.31532e-06	8.01024e-06	7.26585e-06	1.46689e-06	3.8055e-06	3.14026e-06	2.68473e-06	4.41965e-06	3.61418e-06	2.10211e-06	4.61194e-06	2.24897e-06	1.30233e-06	2.82437e-06	6.58526e-06	1.34926e-05	5.88321e-06	6.19914e-06	7.39833e-06	1.63953e-05	5.1382e-06	2.10402e-06	1.21147e-06	1.30371e-05	4.45031e-06	1.84509e-06	4.53588e-06	-0.187931	0.720165	0.156717	unchanged	0.80152	0.112352	0.8542	unchanged	0.50682	0.495814	0.447954	unchanged
neg_562	Phorbol 12,13-dibutanoate	0.000138967	0.00022707	9.16746e-05	5.37481e-05	5.62541e-05	1.59498e-05	2.37361e-05	2.58881e-05	5.12481e-05	3.51019e-05	2.95584e-05	4.80382e-05	5.93469e-05	3.08831e-05	3.89446e-05	2.87814e-05	1.95881e-05	2.8884e-05	1.63589e-05	3.45052e-05	2.83284e-05	1.20404e-05	1.00597e-05	6.15913e-06	4.08711e-05	3.08976e-05	2.36033e-05	2.3952e-05	4.94183e-05	3.00934e-05	2.84894e-05	1.44941e-05	2.1233e-05	5.35256e-06	1.81272e-06	2.3137e-06	-2.44145	0.050304	1.22615	unchanged	-0.103138	0.704412	0.21082	unchanged	-1.48599	0.0121319	1.37765	down
neg_563	Cucurbitacin B	0.000122659	0.000126493	8.20035e-05	4.79309e-05	3.21841e-05	3.49529e-05	4.79458e-05	5.53603e-05	5.4958e-05	5.66098e-05	5.35641e-05	5.10549e-05	2.90604e-05	3.29491e-05	5.69205e-05	4.8493e-05	2.3311e-05	2.31993e-05	2.75999e-05	4.44247e-05	2.56827e-05	2.29474e-05	2.0628e-05	2.1015e-05	4.64426e-05	3.64507e-05	3.36485e-05	3.34831e-05	7.01435e-05	5.4362e-05	3.54482e-05	1.75869e-05	3.71912e-05	2.49626e-05	2.50618e-05	2.06555e-05	-1.45912	0.0416288	1.2608	down	-0.218819	0.267107	0.590581	unchanged	-0.410942	0.214648	0.749085	unchanged
neg_564	15-keto-PGE1	0.000105526	0.0001094	9.42612e-05	4.45885e-05	3.13335e-05	4.61494e-05	6.07137e-05	6.58376e-05	5.47931e-05	6.37468e-05	8.54943e-05	7.74622e-05	4.72531e-05	5.56879e-05	7.96759e-05	7.67573e-05	5.53163e-05	5.00728e-05	4.86904e-05	6.0419e-05	5.54029e-05	4.52624e-05	4.56485e-05	3.61026e-05	9.78474e-05	7.06431e-05	8.93793e-05	7.44215e-05	0.000155168	0.000105741	7.42425e-05	4.76489e-05	7.78123e-05	5.59145e-05	4.33183e-05	6.07764e-05	-0.56493	0.167002	0.924994	unchanged	0.539782	0.0578274	1.03288	unchanged	-0.0201143	0.91858	0.0675574	unchanged
neg_565	Acetyl-DL-Valine	0.000109003	0.000139519	0.000119367	4.80176e-05	4.29341e-05	3.81036e-05	3.80422e-05	4.40343e-05	4.5353e-05	3.74276e-05	3.76194e-05	3.62307e-05	3.15804e-05	2.88305e-05	2.59978e-05	2.3392e-05	2.78273e-05	2.85402e-05	2.91906e-05	3.11774e-05	2.87038e-05	3.56639e-05	2.05679e-05	1.63693e-05	1.4105e-05	1.14437e-05	1.89499e-05	1.19646e-05	1.59491e-05	2.12523e-05	1.40869e-05	1.477e-05	1.08798e-05	1.56202e-05	1.03924e-05	9.84067e-06	-1.62	0.0277335	1.38613	down	-1.34966	7.98878e-07	1.67163	down	-1.13638	1.91405e-06	1.89245	down
neg_566	Oleyl alcohol	1.0574e-05	1.28847e-05	2.52782e-05	1.81014e-05	0	2.48817e-06	2.00777e-07	1.68556e-06	8.27527e-07	2.45803e-06	2.42745e-06	4.65782e-06	9.90327e-06	3.97281e-07	4.14807e-06	1.2844e-06	3.73177e-06	1.20484e-06	5.28309e-06	8.79748e-07	1.85893e-06	2.56861e-06	6.60814e-06	8.46483e-08	0	0	2.51255e-07	3.34479e-07	0	1.63621e-06	0	1.93035e-06	1.65401e-06	1.66938e-06	3.64354e-07	3.17119e-06	-2.00404	0.0759401	1.12399	unchanged	-2.46373	0.0472077	1.0804	down	-1.23369	0.23549	0.806344	unchanged
neg_567	Berberine	0.00010629	0.000124533	3.30378e-05	3.42415e-05	2.49665e-05	2.68606e-05	5.93403e-05	4.0947e-05	3.21377e-05	4.22439e-05	4.74035e-05	5.8055e-05	1.10519e-05	2.39266e-05	2.51166e-05	1.70608e-05	2.98548e-05	1.3711e-05	2.44519e-05	3.46038e-05	2.45934e-05	3.43234e-05	2.80481e-05	2.45858e-05	6.37767e-05	3.28615e-05	4.22494e-05	2.72191e-05	5.76468e-05	3.94482e-05	2.39672e-05	2.69807e-05	3.74942e-05	4.87699e-05	1.96661e-05	3.02312e-05	-1.03639	0.163344	0.86903	unchanged	-0.0899141	0.704618	0.239416	unchanged	0.632196	0.0635986	0.99988	unchanged
neg_568	D-(+)-Melibiose	9.30993e-05	9.70781e-05	9.9224e-05	3.77969e-05	2.3698e-05	2.97241e-05	2.71819e-05	3.13394e-05	4.05506e-05	3.58264e-05	3.95578e-05	3.41276e-05	4.26103e-05	4.4242e-05	3.73173e-05	3.16417e-05	5.58469e-05	3.73194e-05	3.9911e-05	5.31282e-05	5.07104e-05	5.66065e-05	2.60317e-05	3.68288e-05	4.4786e-05	2.82729e-05	2.69541e-05	2.64185e-05	5.87257e-05	4.11151e-05	5.69599e-05	5.10549e-05	0.000101121	4.15877e-05	4.27408e-05	3.2348e-05	-0.532103	0.25757	0.747884	unchanged	0.117435	0.620058	0.295738	unchanged	0.388023	0.269045	0.724511	unchanged
neg_569	1-Palmitoyl-2-oleoyl-phosphatidylglycerol	0.0165758	0.0174356	0.0169837	0.00520654	0.00475396	0.00541774	0.00492187	0.00560214	0.00668161	0.0219278	0.0190225	0.0194487	0.010639	0.0131048	0.0251307	0.0181264	0.0109724	0.0203969	0.0140949	0.0240443	0.0225119	0.0234041	0.0114877	0.0118059	0.00985196	0.0121909	0.0177625	0.0172666	0.0182677	0.0245546	0.01924	0.0181998	0.0153127	0.0161253	0.0121634	0.00738414	0.69363	0.0890684	0.981305	unchanged	0.36426	0.363895	0.49402	unchanged	-0.153759	0.589504	0.295963	unchanged
neg_570	4'-Hydroxyflurbiprofen	6.62893e-05	0.000182875	6.54049e-05	9.7363e-06	5.89211e-05	5.6252e-05	6.28829e-05	6.84694e-05	5.02463e-05	5.50099e-05	6.02873e-05	6.68505e-05	1.03404e-05	1.43989e-05	3.13238e-05	3.33392e-05	1.48758e-05	1.03212e-05	2.93538e-05	8.5098e-05	3.01886e-05	8.57112e-05	1.01186e-05	1.66777e-05	0.00014667	7.67022e-05	6.35776e-05	4.66116e-05	0.000133657	5.93824e-05	5.05463e-05	5.91028e-06	0.000197561	9.30392e-05	9.17237e-06	1.19362e-05	-0.773194	0.297879	0.662042	unchanged	0.53378	0.17536	0.757941	unchanged	1.68376	0.226302	0.804071	unchanged
neg_571	Glycyrrhizic Acid	0.000508326	0.000449844	0.000373276	0.000107149	0.000116809	0.000140661	0.000209225	0.000185821	0.000266495	0.000199227	0.000252917	0.000296709	0.000191416	0.000218754	0.00025389	0.000265617	0.000229872	0.000220066	0.000214082	0.000315768	0.00018012	0.000203592	0.000150222	0.000174256	0.000329322	0.000218965	0.000249862	0.000234171	0.000435927	0.000563812	0.000268304	0.000186284	0.000253037	0.000194783	0.000166091	0.000119921	-0.454134	0.365404	0.60684	unchanged	0.526842	0.127168	0.857117	unchanged	-0.215222	0.242386	0.681076	unchanged
neg_572	Simvastatin	0.000215618	0.000170779	0.000206896	7.20282e-05	6.19519e-05	0.000103652	0.000132548	0.000141611	0.000135332	0.000174228	0.000179941	0.000167443	7.51646e-05	8.43925e-05	0.000132378	0.000176203	9.53568e-05	7.91891e-05	8.60659e-05	0.000103701	9.22754e-05	5.87909e-05	6.53603e-05	6.39596e-05	0.000190397	0.000170444	0.000147656	0.000169973	0.000322999	0.000211895	0.00011424	8.36395e-05	0.000199623	0.000111645	7.47976e-05	0.000108172	-0.821588	0.0838724	1.14611	unchanged	0.381999	0.132657	0.880194	unchanged	0.106911	0.741452	0.267939	unchanged
neg_573	Terfenadine	0.00369996	0.00426489	0.00274821	0.0011451	0.00132568	0.00127628	0.00132777	0.00161015	0.00160882	0.00159006	0.00147273	0.00181713	0.00129388	0.00134631	0.00127442	0.00130688	0.00103257	0.00110323	0.00111182	0.00176713	0.00135318	0.00123223	0.000872318	0.000877393	0.000745395	0.00080134	0.00100145	0.000849709	0.00148385	0.00121872	0.00105726	0.00107674	0.000668834	0.00108403	0.00106113	0.000890312	-1.00319	0.082821	1.10964	unchanged	-0.627826	0.00333506	1.36474	down	-0.333624	0.0150182	1.36187	down
neg_574	Hematoporphyrin	0.030619	0.0559645	0.0425605	0.0205551	0.0136373	0.0320647	0.0249171	0.0323326	0.0105487	0.0238456	0.0254865	0.0136863	0.0324464	0.0218966	0.0351137	0.0204776	0.0285851	0.0230534	0.0160275	0.0121127	0.0161226	0.00796949	0.0226192	0.00683952	0.00809979	0.0119305	0.014225	0.0154561	0.0117983	0.00620182	0.00793126	0.0140061	0.00526553	0.015985	0.00661048	0.0199754	-1.25819	0.0269025	1.39464	down	-0.950073	0.0234948	1.15989	down	-1.21143	0.0012508	1.67817	down
neg_575	Histidinyl-Glycine	1.77104e-05	2.28478e-05	2.38578e-05	1.43513e-05	8.41067e-06	6.18183e-06	8.63214e-06	4.47732e-06	5.33478e-06	4.309e-06	3.79053e-06	7.05447e-06	4.63406e-06	5.81668e-06	5.02478e-06	5.32409e-06	5.47028e-06	8.29643e-06	7.43975e-06	1.479e-05	4.94081e-06	7.2418e-06	4.86933e-06	4.78779e-06	3.43659e-06	2.56947e-06	3.71168e-06	2.60771e-06	6.16307e-06	4.12437e-06	3.95272e-06	4.04008e-06	0	4.72869e-06	5.04198e-06	2.91546e-06	-1.08302	0.0424407	1.19822	down	-0.57124	0.0824719	0.88385	unchanged	-0.741205	0.033193	1.19571	down
neg_576	Estradiol Benzoate	5.29361e-05	5.35154e-05	2.38626e-05	1.19898e-05	1.27543e-05	1.6921e-05	2.82849e-05	2.63603e-05	2.6383e-05	2.39934e-05	3.12087e-05	3.17319e-05	1.68929e-05	2.34693e-05	2.56832e-05	2.02821e-05	1.99463e-05	1.76196e-05	1.42556e-05	2.94502e-05	1.54677e-05	1.12494e-05	9.82622e-06	1.20625e-05	3.63236e-05	2.66881e-05	2.27997e-05	1.73138e-05	4.07536e-05	2.87417e-05	2.2459e-05	1.21629e-05	2.14239e-05	1.16367e-05	1.34497e-05	1.18295e-05	-0.897647	0.165807	0.869053	unchanged	0.0394669	0.841806	0.133338	unchanged	-0.41439	0.068292	1.09519	unchanged
neg_577	Arbutin	0.000194727	0.000220365	0.000160229	3.90637e-05	4.46212e-05	5.78162e-05	7.5722e-05	5.15442e-05	4.79263e-05	6.25587e-05	3.53373e-05	5.17463e-05	7.62846e-05	6.77873e-05	3.56776e-05	3.45955e-05	0.000104111	7.69191e-05	5.44908e-05	0.000150917	6.65859e-05	4.96354e-05	6.89621e-05	7.62925e-05	0.000548717	0.000297584	9.41054e-05	3.07167e-05	0.000182796	0.000209476	7.15462e-05	1.73839e-05	0.000241253	0.000122744	0.000187196	7.8218e-05	-0.61855	0.293029	0.694333	unchanged	2.06943	0.0679901	1.01076	unchanged	0.861447	0.178007	0.907448	unchanged
neg_578	3-Methylxanthine	9.7708e-05	0.00011582	8.98469e-05	3.18087e-05	2.44973e-05	2.85911e-05	1.12073e-05	1.00617e-05	3.50744e-05	1.50597e-05	1.47167e-05	2.35772e-05	7.63326e-05	5.04276e-05	4.96965e-05	5.2582e-05	4.47424e-05	3.47437e-05	4.28292e-05	4.43816e-05	4.5615e-05	5.27327e-05	2.1167e-05	2.15463e-05	1.41359e-06	2.28075e-06	3.098e-06	9.27482e-07	1.82596e-06	8.46555e-06	2.10197e-05	2.08889e-05	5.46563e-06	1.36253e-05	2.60485e-05	1.12333e-05	-0.766314	0.178778	0.879851	unchanged	-2.60655	0.00958393	1.33956	down	-1.6504	0.00066319	1.69708	down
neg_579	4-Hydroxy-3-methoxycinnamaldehyde	1.96056e-05	2.45385e-05	1.74639e-05	9.246e-06	3.63998e-06	8.68376e-06	8.68768e-06	6.52578e-06	6.84044e-06	6.53018e-06	5.53622e-06	8.83718e-06	6.38978e-06	6.28325e-06	5.62393e-06	2.67442e-06	1.33974e-05	7.13425e-06	4.80257e-06	6.50976e-06	4.56103e-06	4.21688e-06	5.39334e-06	9.2512e-06	4.58046e-05	2.09071e-05	8.91961e-06	3.91163e-06	1.76642e-05	1.23721e-05	9.61388e-06	2.787e-06	2.64189e-05	7.29259e-06	8.52554e-06	1.31307e-05	-1.25982	0.0541158	1.20051	unchanged	1.35099	0.125596	0.843405	unchanged	0.707401	0.266945	0.696321	unchanged
neg_580	Alpha-CEHC	4.20859e-05	3.37359e-05	2.62045e-05	1.10224e-05	6.7938e-06	7.56893e-06	6.49484e-06	5.00822e-06	5.92124e-06	6.24526e-06	7.28414e-06	6.14641e-06	1.20793e-05	1.17658e-05	7.7088e-06	6.77658e-06	1.0082e-05	9.86591e-06	7.45861e-06	1.35196e-05	8.12776e-06	1.04009e-05	4.79668e-06	5.28768e-06	6.84794e-06	4.46755e-06	4.89126e-06	3.73004e-06	7.2969e-06	6.86174e-06	9.16294e-06	6.71967e-06	1.12657e-05	4.85876e-06	5.93274e-06	3.29695e-06	-1.36134	0.0874208	1.07859	unchanged	-0.121846	0.486839	0.385569	unchanged	-0.499031	0.0849765	1.01963	unchanged
neg_581	5,2'-O-dimethyluridine	3.31996e-05	3.45327e-05	2.89332e-05	1.23923e-05	1.03729e-05	1.04484e-05	9.695e-06	1.23351e-05	1.27524e-05	1.11927e-05	1.29255e-05	1.24997e-05	1.06531e-05	1.0164e-05	1.19712e-05	1.11109e-05	1.00798e-05	9.12049e-06	9.88119e-06	1.08604e-05	1.04769e-05	9.32479e-06	8.37308e-06	6.45494e-06	7.98444e-06	5.63658e-06	7.9159e-06	6.31068e-06	1.00516e-05	9.75759e-06	7.2416e-06	6.87604e-06	7.15808e-06	7.07608e-06	6.7813e-06	6.14029e-06	-1.22996	0.0487051	1.26705	down	-0.58325	0.00155705	1.43421	down	-0.612419	8.58901e-05	1.83948	down
neg_582	Veratramine	7.87492e-05	8.14314e-05	8.76893e-05	3.1579e-05	2.53908e-05	1.69235e-05	1.227e-05	1.24153e-05	1.81145e-05	1.68719e-05	9.27532e-06	1.53232e-05	1.71444e-05	2.24526e-05	1.49409e-05	8.96991e-06	9.46205e-06	1.67161e-05	1.90964e-05	4.79041e-05	1.66014e-05	2.7415e-05	1.02718e-05	1.27091e-05	5.59092e-06	7.01307e-06	5.14037e-06	4.33002e-06	9.34149e-06	4.78428e-06	8.80733e-06	6.19806e-06	1.82218e-05	6.69158e-06	9.16014e-06	9.43243e-07	-1.26379	0.0663885	1.13397	unchanged	-1.21903	0.000896606	1.46331	down	-0.842316	0.0599384	1.08567	unchanged
neg_583	Clozapine	0.000110658	8.25286e-05	5.90934e-05	2.91949e-05	1.99279e-05	2.63292e-05	2.62498e-05	2.66076e-05	4.34367e-05	5.00862e-05	4.86882e-05	2.30767e-05	2.47177e-05	2.52509e-05	2.72633e-05	2.49145e-05	1.31368e-05	2.4162e-05	1.51265e-05	5.34919e-05	4.66929e-05	2.22222e-05	1.25028e-05	1.26554e-05	2.15081e-05	1.13105e-05	1.7596e-05	1.5642e-05	3.33422e-05	2.87061e-05	2.91707e-05	1.64789e-05	2.10713e-05	2.71073e-05	1.57577e-05	4.36163e-05	-1.01038	0.139104	0.914771	unchanged	-0.767965	0.0364225	1.06114	down	0.135739	0.641462	0.205431	unchanged
neg_584	Cycloheximide	0.00012525	0.000118722	6.01896e-05	3.53815e-05	2.5789e-05	3.949e-05	5.4673e-05	4.24411e-05	3.04202e-05	3.49636e-05	4.56252e-05	5.32636e-05	2.26269e-05	3.67649e-05	3.08922e-05	2.94331e-05	3.36217e-05	3.19827e-05	2.49711e-05	5.1336e-05	3.42509e-05	3.99114e-05	2.95708e-05	3.14448e-05	8.17361e-05	4.73894e-05	3.89467e-05	3.00749e-05	6.39976e-05	4.22731e-05	3.24184e-05	2.44034e-05	5.23268e-05	4.37457e-05	2.84479e-05	3.06343e-05	-0.93673	0.133001	0.945016	unchanged	0.219866	0.433804	0.428584	unchanged	0.193874	0.378866	0.539497	unchanged
neg_585	Protionamide	4.02157e-05	5.50853e-05	3.01619e-05	2.46235e-05	3.69629e-05	1.82762e-05	3.46335e-05	3.89761e-05	3.95751e-05	3.77959e-05	4.57247e-05	4.26647e-05	8.40968e-06	1.25084e-05	2.64028e-05	2.58064e-05	1.48326e-05	6.34758e-06	2.03587e-05	2.06541e-05	2.10215e-05	1.17621e-05	1.7913e-05	1.84323e-05	5.19783e-05	2.30489e-05	3.03538e-05	2.56463e-05	5.14334e-05	3.31007e-05	1.80316e-05	1.33279e-05	3.22374e-05	1.33587e-05	1.08666e-05	1.04302e-05	-0.898552	0.029168	1.33338	down	-0.151144	0.492554	0.429794	unchanged	0.0591221	0.894931	0.122687	unchanged
neg_586	Dopamine	0.00014183	0.000173661	8.36231e-05	3.3052e-05	2.21785e-05	1.459e-05	1.98604e-05	1.02505e-05	4.25713e-05	1.50637e-05	1.33278e-05	3.40038e-05	2.83703e-05	2.45862e-05	2.04712e-05	1.97004e-05	1.45152e-05	9.60083e-06	3.6981e-05	3.09683e-05	2.96405e-05	0.000128701	1.36675e-05	1.82602e-05	2.27098e-05	1.12247e-05	7.90431e-06	1.65296e-06	1.8911e-05	2.53453e-05	3.64052e-05	5.13457e-05	0.000114245	6.92835e-06	3.59447e-05	4.66532e-06	-0.860796	0.308862	0.610682	unchanged	-0.62235	0.253514	0.630306	unchanged	1.08972	0.23756	0.825217	unchanged
neg_587	Cytarabine	1.14688e-05	1.15592e-05	6.89041e-06	1.29316e-06	2.87227e-06	4.78994e-06	6.04548e-06	2.60797e-06	3.06864e-06	4.98398e-06	4.08275e-06	4.82762e-06	3.89913e-06	4.55473e-06	2.02862e-06	3.71571e-06	3.12109e-06	3.07409e-06	4.06437e-06	9.37532e-06	3.3049e-06	4.45621e-06	1.05233e-06	7.41187e-06	2.01138e-05	9.88218e-06	4.95401e-06	4.00038e-06	1.53597e-05	4.35552e-06	6.24328e-06	0	2.26566e-05	5.65006e-06	5.12234e-06	2.45173e-06	-0.390034	0.492928	0.416875	unchanged	1.19544	0.100724	0.918597	unchanged	1.04654	0.319873	0.692942	unchanged
neg_588	D-Galactarate	1.90824e-05	2.04e-05	1.64048e-05	6.50253e-06	4.71026e-06	5.91705e-06	6.46189e-06	8.37861e-06	5.78203e-06	6.92123e-06	6.60511e-06	7.75241e-06	4.85773e-06	4.19538e-06	5.8052e-06	4.56304e-06	2.49938e-06	4.02201e-06	2.09977e-06	4.99075e-06	2.7722e-06	1.1737e-06	2.22209e-06	1.09175e-06	3.14531e-06	2.6841e-06	5.49707e-06	2.12209e-06	4.68894e-06	2.3353e-06	2.05107e-06	1.08263e-08	3.36074e-06	7.72236e-07	1.44301e-06	8.91467e-07	-2.34716	0.0202128	1.43382	down	-1.03329	0.000548621	1.51386	down	-1.60482	0.00127054	1.57356	down
neg_589	(4Z,7Z,10Z,13Z,16Z,19Z)-4,7,10,13,1 6,19-Docosahexaenoic acid	0.000582891	0.000335791	0.000374425	0.000179549	8.10983e-05	4.98648e-05	3.90276e-05	5.24622e-05	0.000105743	5.41879e-05	4.34337e-05	4.58951e-05	0.000114146	9.66957e-05	6.55412e-05	9.58431e-05	2.51136e-05	2.7329e-05	9.04732e-05	5.8755e-05	6.8811e-05	6.32586e-05	1.53965e-05	2.16539e-05	1.54376e-05	2.01655e-05	1.64804e-05	1.43552e-05	2.7059e-05	2.78226e-05	3.11276e-05	2.85614e-05	1.94528e-05	5.06112e-06	2.08027e-05	4.45166e-06	-2.33265	0.0486399	1.23616	down	-1.48989	0.0138739	1.28642	down	-1.95597	0.0178711	1.39909	down
neg_590	Jasmine lactone	4.55002e-05	4.82057e-05	3.53333e-05	1.63778e-05	1.23928e-05	1.32295e-05	1.07846e-05	1.41327e-05	1.33385e-05	1.1756e-05	1.25836e-05	1.32827e-05	1.11573e-05	1.27225e-05	1.20515e-05	1.23843e-05	1.14889e-05	1.10907e-05	1.25381e-05	1.40616e-05	1.11521e-05	1.27484e-05	8.64829e-06	9.35804e-06	7.78298e-06	6.02745e-06	8.55555e-06	7.26019e-06	1.06559e-05	9.91883e-06	9.54612e-06	9.87979e-06	1.10903e-05	1.10275e-05	8.2035e-06	7.12077e-06	-1.32001	0.0520324	1.23453	unchanged	-0.595971	0.000751061	1.47801	down	-0.31807	0.0128622	1.42508	down
neg_591	Pentazocine	0.000257849	0.000227581	0.000210461	8.00293e-05	6.02831e-05	6.0038e-05	0.00012618	7.84561e-05	0.000154937	8.39506e-05	7.36324e-05	9.9235e-05	4.65051e-05	5.27609e-05	0.00010583	6.41098e-05	5.83007e-05	6.45297e-05	9.48756e-05	9.57967e-05	5.26769e-05	0.000105159	7.48643e-05	6.14738e-05	4.53948e-05	3.76207e-05	8.74052e-05	5.66384e-05	0.000113706	0.000263744	0.000137118	0.000100535	6.15687e-05	9.77759e-05	6.65207e-05	5.95248e-05	-0.886359	0.129793	0.983215	unchanged	-0.0280833	0.958906	0.0109147	unchanged	0.415939	0.182416	0.778032	unchanged
neg_592	Hyperoside	0.000132097	0.000143563	0.000103147	6.20135e-05	4.60875e-05	4.04319e-05	3.57634e-05	8.56899e-05	4.50524e-05	5.64528e-05	5.87074e-05	5.30171e-05	2.64708e-05	3.00364e-05	4.97382e-05	3.11963e-05	3.22352e-05	4.88656e-05	2.10142e-05	3.04146e-05	3.88661e-05	3.8816e-05	3.3302e-05	2.93623e-05	3.66049e-05	2.05521e-05	3.64057e-05	4.66949e-05	6.33533e-05	4.23995e-05	2.90933e-05	1.18699e-05	5.48386e-05	4.26405e-05	2.44633e-05	4.39228e-05	-1.45932	0.0272954	1.36237	down	-0.444076	0.131851	0.814436	unchanged	-0.0794804	0.803007	0.176056	unchanged
neg_593	(R)-mevalonic acid 5-Phosphate	0	0	0	0	0	0	0	0	0	0	0	0	0	0	0	0	0	0	0	1.43278e-06	0	0	0	0	6.19787e-07	0	0	0	0	2.38594e-07	2.29285e-06	0	3.55749e-05	0	8.99261e-07	0	#DIV/0!	0.363217	0.619589	unchanged	#DIV/0!	0.223524	0.634805	unchanged	#DIV/0!	0.318509	0.697524	unchanged
neg_594	Hydrocortisone succinate	2.75471e-05	2.16444e-05	2.19326e-05	9.34576e-06	6.81648e-06	7.08933e-06	7.40735e-06	6.43366e-06	9.1479e-06	6.42849e-06	6.79362e-06	7.92284e-06	5.33212e-06	7.33334e-06	7.2411e-06	6.15025e-06	8.07114e-06	9.905e-06	8.5084e-06	1.21978e-05	7.32921e-06	1.42499e-05	6.19694e-06	9.12223e-06	1.6191e-05	9.11181e-06	5.80313e-06	3.90341e-06	1.0776e-05	8.97552e-06	7.57358e-06	5.49826e-06	1.64295e-05	1.14878e-05	1.01626e-05	6.54523e-06	-0.712234	0.165419	0.870605	unchanged	0.311258	0.36413	0.503726	unchanged	0.389913	0.240596	0.794849	unchanged
neg_595	Alanyl-Threonine	3.73053e-05	3.43476e-05	2.66562e-05	1.05406e-05	9.35637e-06	9.5539e-06	6.4019e-06	5.21507e-06	8.34331e-06	4.01012e-06	7.45109e-06	8.77595e-06	8.78465e-06	1.26684e-05	1.0951e-05	9.79274e-06	1.3688e-05	1.4685e-05	1.2327e-05	1.60606e-05	1.14739e-05	1.41007e-05	7.17086e-06	6.35577e-06	2.97558e-06	1.10487e-06	1.2959e-06	0	5.50786e-07	2.0202e-06	4.60718e-06	6.86546e-06	0	1.1435e-05	5.24363e-06	4.95739e-06	-0.920716	0.121608	0.99141	unchanged	-2.33856	0.000271204	1.56028	down	-1.09184	0.00743274	1.49596	down
neg_596	11-Deoxycortisol	4.68639e-05	4.16495e-05	2.5709e-05	1.4379e-05	1.15318e-05	1.54003e-05	2.10713e-05	3.16795e-05	1.83094e-05	2.20932e-05	2.97291e-05	2.96302e-05	6.92914e-06	1.1729e-05	2.19001e-05	1.01336e-05	1.78685e-05	1.37436e-05	8.18788e-06	1.53814e-05	1.31421e-05	1.44021e-05	9.58449e-06	1.46375e-05	1.95558e-05	1.14069e-05	1.72441e-05	1.78194e-05	2.34074e-05	1.87846e-05	1.25767e-05	6.78945e-06	1.38723e-05	1.70729e-05	7.53287e-06	1.83312e-05	-1.04582	0.0824052	1.0847	unchanged	-0.494987	0.0264883	1.14168	down	-0.111634	0.736379	0.326587	unchanged
neg_597	Myristoleic acid	2.77459e-05	1.29032e-05	3.2146e-05	5.66017e-06	2.30142e-06	1.97765e-06	1.92253e-06	3.21431e-06	4.23538e-06	4.15077e-06	4.66505e-06	1.82333e-06	3.89969e-07	2.1486e-07	6.91491e-07	9.48927e-08	0	3.85925e-07	0	1.43744e-06	2.61867e-07	1.09602e-06	0	0	3.29445e-07	3.36878e-07	0	1.3186e-07	0	2.5239e-07	0	4.57118e-07	0	0	0	0	-4.8874	0.0562323	1.25219	unchanged	-4.25157	0.00136774	1.5465	down	-1.95892	0.115646	0.966322	unchanged
neg_598	Exalamide	8.50257e-05	0.000102497	8.09877e-05	2.67783e-05	2.01944e-05	1.68881e-05	1.21605e-05	7.40065e-06	1.90458e-05	1.2792e-05	8.8908e-06	1.08877e-05	2.31211e-05	2.14295e-05	1.54495e-05	1.38588e-05	9.69566e-06	9.3907e-06	2.21637e-05	3.33028e-05	2.18873e-05	2.57625e-05	5.75255e-06	9.74243e-06	5.03251e-06	7.76133e-06	4.52365e-06	2.64973e-06	6.86348e-06	8.21479e-06	1.61565e-05	7.25477e-06	1.04158e-05	3.8085e-06	7.25889e-06	7.41627e-07	-1.48655	0.0716509	1.14386	unchanged	-1.02219	0.0132104	1.20356	down	-1.02621	0.0341656	1.218	down
neg_599	Lithocholic acid	0.00039082	0.000299507	0.000133823	7.81649e-05	7.45656e-05	4.59721e-05	6.48178e-05	6.71492e-05	0.000117719	0.000112056	0.000101523	6.941e-05	6.48004e-05	5.22995e-05	6.50096e-05	5.64712e-05	4.03833e-05	4.36682e-05	4.05568e-05	5.12129e-05	9.10111e-05	5.40984e-05	3.15071e-05	2.80736e-05	3.66238e-05	2.4525e-05	3.91949e-05	2.70388e-05	5.32415e-05	5.65648e-05	7.38132e-05	3.99618e-05	4.96299e-05	3.21868e-05	3.66158e-05	5.36277e-05	-1.78669	0.0901638	1.06628	unchanged	-1.16722	0.00264023	1.40654	down	-0.174707	0.434362	0.531049	unchanged
neg_600	D-Quinovose	0.000450864	0.000404601	0.000337119	0.000165138	0.000159802	0.000132934	0.000156225	0.000233338	0.000256134	0.00022319	0.000224973	0.000208459	0.000170725	0.000133696	0.000181936	0.00014534	0.000134949	0.000109994	0.000154382	0.000216163	0.000422971	0.00014716	0.000112013	0.000145607	0.000172611	0.0001257	0.000145958	0.000148074	0.000226401	0.00018876	0.000232899	0.000121415	0.000267113	0.000118649	0.000135011	0.00018183	-0.461881	0.331099	0.642947	unchanged	-0.370299	0.035179	1.06677	down	0.26981	0.315166	0.623585	unchanged
neg_601	Pyridoxine	9.79332e-05	0.000107995	3.17346e-05	2.90472e-05	3.49777e-05	1.95384e-05	3.66678e-05	2.74131e-05	2.37052e-05	2.31561e-05	2.81203e-05	3.36297e-05	1.9844e-05	2.96031e-05	2.73822e-05	2.75163e-05	3.16966e-05	2.77598e-05	1.48564e-05	1.49372e-05	2.19148e-05	2.51962e-05	2.50805e-05	2.08751e-05	3.76217e-05	3.00946e-05	2.24859e-05	1.66062e-05	3.57493e-05	2.69879e-05	1.8883e-05	1.80388e-05	2.58105e-05	5.10474e-05	1.90302e-05	2.87629e-05	-1.38657	0.0911521	1.05656	unchanged	-0.026529	0.896845	0.042207	unchanged	-0.0197685	0.947326	0.118077	unchanged
neg_602	beta-Nicotinamide D-ribonucleotide	0.000378238	0.000227516	0.000303321	8.20475e-05	0.000140705	5.99954e-05	8.03413e-05	6.25505e-05	0.000100237	8.89771e-05	6.784e-05	7.47805e-05	0.000140778	0.000127305	8.01762e-05	7.04233e-05	5.34085e-05	8.44692e-05	0.000264462	0.000143661	0.000129104	0.000134283	5.92703e-05	0.00015398	0.000233504	0.000174478	7.01807e-05	3.07825e-05	0.00015401	0.000103097	0.00012557	0.000131527	0.000158952	7.8675e-05	0.00014917	5.12656e-05	-0.42981	0.407723	0.557529	unchanged	0.690345	0.171214	0.788819	unchanged	0.320806	0.321314	0.670886	unchanged
neg_603	D-Xylulose	0.000889129	0.000940421	0.000577972	0.000352668	0.000358572	0.000362881	0.000361954	0.000354211	0.000268461	0.000332475	0.000380731	0.00042925	0.000227566	0.000357285	0.000277703	0.000274158	0.000363004	0.000368642	0.000284063	0.000456846	0.000336666	0.000423643	0.00032179	0.000375567	0.000586132	0.000480527	0.000317419	0.000322131	0.000733626	0.000485479	0.000321152	0.000223096	0.000442356	0.000504379	0.000408464	0.000486977	-0.663199	0.115292	0.988104	unchanged	0.459716	0.0993608	0.948949	unchanged	0.35308	0.124357	0.900767	unchanged
neg_604	Serinyl-Aspartate	0.000225723	0.000177681	0.000192251	2.76117e-05	2.87799e-05	3.30342e-05	1.96896e-05	2.87156e-05	0.00012646	4.75818e-05	2.49635e-05	2.47587e-05	0.00011068	7.70147e-05	3.32996e-05	6.20958e-05	3.09985e-05	5.55245e-05	0.000119491	0.000220841	0.000141625	0.000207418	5.05471e-05	7.54675e-05	4.25889e-05	4.02013e-05	2.33645e-05	1.23454e-05	7.09185e-05	8.17923e-05	0.000106477	5.04187e-05	0.000102789	4.63515e-05	0.00016413	3.6461e-05	0.251216	0.657738	0.26842	unchanged	-0.00508862	0.993796	0.0181581	unchanged	0.454909	0.358009	0.675514	unchanged
neg_605	Picrotoxinin	3.70318e-05	4.80801e-05	2.67607e-05	7.15133e-06	1.27249e-05	7.18689e-06	5.49225e-06	6.57333e-07	5.46876e-06	3.55373e-06	7.58019e-07	4.17789e-06	1.82875e-06	3.89212e-06	4.03613e-06	1.35387e-06	5.32834e-08	4.79193e-08	1.67088e-06	8.98653e-06	2.2366e-06	1.35904e-06	8.86571e-07	1.04069e-06	1.59123e-08	1.45365e-07	4.24166e-09	4.4553e-08	2.26372e-07	1.13646e-09	9.24628e-07	0	1.74434e-06	1.10733e-08	6.18926e-08	2.59457e-08	-3.10211	0.031388	1.34358	down	-5.52208	0.0142111	1.29946	down	-2.0182	0.11689	1.0404	unchanged
neg_606	N2,N2-Dimethylguanosine	2.39717e-05	2.17393e-05	1.06241e-05	1.02465e-05	6.92053e-06	7.48042e-06	6.80548e-06	1.40527e-05	1.61871e-05	1.74683e-05	1.85111e-05	9.15551e-06	1.19629e-05	8.49469e-06	1.33727e-05	1.29605e-05	2.523e-06	5.72701e-06	2.4077e-06	1.13006e-05	1.23508e-05	7.6934e-06	3.36811e-06	3.02776e-06	3.42667e-06	2.15151e-06	2.13796e-06	4.76645e-06	4.03093e-06	3.68564e-06	6.07067e-06	6.2923e-06	1.66597e-06	3.29268e-06	1.88828e-06	3.12883e-06	-1.01227	0.0891266	0.995365	unchanged	-2.0245	0.00257751	1.48767	down	-1.30095	0.0278442	1.29066	down
neg_607	Nomilin	0	0	0	4.61343e-07	0	6.68602e-06	1.5486e-05	2.3335e-05	7.27842e-06	1.37986e-05	2.39556e-05	2.12362e-05	0	0	1.56921e-05	9.64354e-06	0	3.58818e-10	0	4.4619e-15	0	0	0	0	0	0	3.04735e-06	1.39369e-05	3.78026e-06	2.76803e-06	0	0	0	0	0	0	-30.5771	0.328886	0.673216	unchanged	-2.1589	0.00275336	1.36369	down	#DIV/0!	0.189561	0.834078	unchanged
neg_608	Sissotrin	5.61989e-08	0	0	0	3.27997e-09	0	2.42361e-12	0	1.11522e-09	0	0	0	2.10032e-08	5.28091e-10	0	0	1.11011e-08	1.98329e-08	0	4.88256e-07	0	0	0	1.24657e-08	2.44248e-05	5.67109e-06	2.70989e-10	5.75322e-09	1.04123e-05	0	2.33018e-07	1.47897e-09	1.24387e-05	5.05774e-08	1.55031e-07	7.33521e-08	3.07356	0.40732	0.571647	unchanged	15.1457	0.1465	0.80038	unchanged	7.94761	0.343656	0.663999	unchanged
neg_609	Histidinyl-Tyrosine	0.000283727	0.000461786	0.00020958	9.65328e-05	8.99787e-05	9.11002e-05	0.000144783	0.000146564	0.000119731	0.000137756	0.000114318	0.000142371	7.78967e-05	8.73397e-05	0.000101202	9.58931e-05	9.4819e-05	8.36612e-05	8.25102e-05	0.000170267	0.000104588	0.000125721	6.49593e-05	7.51562e-05	0.000216758	0.000124804	9.08993e-05	7.60747e-05	0.000199179	0.000122228	0.000100364	4.58304e-05	0.000193781	0.000100978	6.2593e-05	6.25485e-05	-0.984056	0.158778	0.897498	unchanged	0.0430875	0.871649	0.0977468	unchanged	0.0659169	0.856238	0.143204	unchanged
neg_610	Ginkgolic Acid	0.000160327	0.000170056	0.000115771	6.53781e-05	6.2796e-05	6.95433e-05	6.86721e-05	0.000101815	6.84291e-05	7.70422e-05	9.27601e-05	9.69656e-05	3.46779e-05	5.55022e-05	6.48035e-05	4.4788e-05	6.62955e-05	7.56998e-05	4.11715e-05	6.59573e-05	5.51198e-05	5.68619e-05	5.22004e-05	5.84525e-05	8.77693e-05	5.31056e-05	6.05651e-05	6.89798e-05	0.000104773	7.44775e-05	5.07714e-05	3.40343e-05	8.1278e-05	6.86665e-05	4.08895e-05	7.25724e-05	-0.965341	0.0467797	1.24835	down	-0.16937	0.362904	0.517926	unchanged	0.0269535	0.915753	0.0214379	unchanged
neg_611	p-Hydroxycinnamaldehyde	0.000629375	0.000338566	0.000359149	0.000122208	5.74756e-05	0.00016178	6.42146e-05	6.12959e-05	0.00014237	7.87516e-05	5.9646e-05	7.76461e-05	0.000173758	8.07373e-05	8.28052e-05	9.01648e-05	8.90609e-05	0.000153165	0.000299471	0.000179373	0.000261132	0.000266347	9.31019e-05	0.000181861	0.00011688	0.000120196	6.12283e-05	3.27098e-05	0.000142026	0.000122289	0.000141291	0.00013396	0.000240876	3.2664e-05	0.000199254	7.16463e-05	-0.381006	0.504212	0.44417	unchanged	0.298907	0.410122	0.500671	unchanged	0.291584	0.504401	0.550133	unchanged
neg_612	Fluoxetine	1.04406e-05	6.42213e-06	2.48691e-05	2.44226e-06	1.36026e-06	2.80825e-06	7.53661e-07	9.93515e-07	1.18847e-06	7.16398e-07	1.11133e-07	4.05081e-07	6.49878e-06	4.3442e-06	7.65044e-07	2.09278e-06	1.91181e-06	3.37815e-06	5.72223e-06	1.03286e-05	8.03221e-06	1.48156e-05	2.2546e-06	4.36804e-06	3.71134e-06	4.40096e-06	1.38633e-06	6.74208e-08	3.38118e-06	2.76691e-06	5.03796e-06	2.4056e-06	5.3215e-06	3.67666e-06	7.84588e-06	2.32309e-06	-0.0867502	0.911108	0.132383	unchanged	1.91455	0.0319701	1.20243	up	0.486708	0.313573	0.688965	unchanged
neg_613	Caprolactam	2.75414e-05	2.36952e-05	1.89134e-05	6.39021e-06	6.25591e-06	4.41778e-06	5.1322e-06	3.77138e-06	6.72841e-06	5.2277e-06	5.20847e-06	4.20396e-06	5.97407e-06	5.22028e-06	4.50558e-06	3.1872e-06	3.69881e-06	4.36601e-06	5.95108e-06	9.40591e-06	6.77794e-06	6.93457e-06	3.19829e-06	3.73187e-06	4.67472e-06	2.54581e-06	3.07507e-06	1.76786e-06	5.49658e-06	3.74596e-06	3.29213e-06	2.52546e-06	8.47015e-06	3.21361e-06	2.49855e-06	1.42126e-06	-1.27657	0.0940838	1.07053	unchanged	-0.50673	0.0610529	0.966122	unchanged	-0.331352	0.43044	0.487083	unchanged
neg_614	fumagillin	3.20588e-05	4.32189e-05	2.5223e-05	1.26446e-05	4.56515e-06	7.34173e-05	0.000201631	0.000302504	0.000237095	0.000218032	0.000294303	0.000305183	0.000161941	0.00016841	0.000270224	0.000356662	0.000177265	0.000137596	6.66356e-05	0.000102582	6.67456e-05	2.70991e-05	5.43985e-05	4.23246e-05	0.000354171	0.000304062	0.00025926	0.000259839	0.000522425	0.000338977	0.000146191	2.32395e-05	0.000133037	9.5076e-05	3.26858e-05	4.40896e-05	0.912599	0.0820837	0.960146	unchanged	0.387285	0.111961	0.891123	unchanged	-1.42328	0.0105651	1.37186	down
neg_615	G-418	5.84508e-05	6.3133e-05	2.19719e-05	1.32417e-05	1.30466e-05	1.19678e-05	4.10998e-05	4.79855e-05	4.55929e-05	4.41294e-05	3.84775e-05	4.15933e-05	1.7695e-05	2.21583e-05	5.29381e-05	6.74205e-05	1.08934e-05	1.13779e-05	5.99829e-06	1.79497e-05	7.36578e-06	3.19752e-06	7.29195e-06	7.57692e-06	2.97739e-05	1.51416e-05	2.96251e-05	2.16172e-05	3.69129e-05	2.72463e-05	2.42308e-05	8.46549e-06	3.52808e-05	4.27804e-06	1.45999e-05	4.15779e-06	-1.88044	0.0736943	1.11425	unchanged	-0.691347	0.0018087	1.48216	down	-1.00362	0.205014	0.709073	unchanged
neg_616	Valyl-Proline	5.04667e-05	3.45437e-05	6.50973e-05	1.24473e-05	1.04787e-05	1.59523e-05	1.49964e-05	1.17898e-05	1.24856e-05	1.14422e-05	1.22342e-05	1.46629e-05	1.6248e-05	2.30814e-05	9.84691e-06	1.58804e-05	2.17638e-05	2.22346e-05	1.94941e-05	2.5848e-05	1.77611e-05	3.30894e-05	1.29992e-05	1.85422e-05	1.64079e-05	1.20332e-05	1.42393e-05	9.52947e-06	2.55063e-05	1.63522e-05	1.86213e-05	1.87731e-05	3.66904e-05	2.3618e-05	1.83861e-05	1.00684e-05	-0.565138	0.331164	0.674753	unchanged	0.277445	0.284611	0.629339	unchanged	0.210166	0.513533	0.464047	unchanged
neg_617	7-Methylguanosine	0.000593509	0.000472327	0.000440815	0.000142812	0.00011253	0.000129758	0.000226404	0.000170998	0.000176121	0.00016995	0.00016793	0.000191821	0.000213748	0.000259729	0.000162852	0.000164983	0.000191456	0.000155292	0.000213496	0.00037056	0.000185586	0.000193307	0.000115186	0.000169974	0.000427604	0.000425287	0.000161402	0.000137737	0.00035785	0.000249121	0.000261725	0.000160449	0.000454792	0.000151199	0.000194391	0.000132869	-0.599978	0.28937	0.685589	unchanged	0.67303	0.0930387	0.991177	unchanged	0.239544	0.530811	0.42783	unchanged
neg_618	Adenosine 3',5'-cyclic phosphate (cAMP)	3.61467e-05	2.26228e-05	2.05503e-05	4.96563e-06	4.55724e-06	1.95968e-05	1.35341e-05	1.43053e-05	2.07313e-05	1.73382e-05	2.22567e-05	1.57349e-05	9.57947e-06	1.42236e-05	1.15329e-05	1.01461e-05	1.70096e-05	1.40719e-05	1.0563e-05	1.59074e-05	1.6324e-05	2.79071e-05	1.37472e-05	1.32033e-05	2.17367e-05	1.08781e-05	1.75575e-05	1.32203e-05	3.47002e-05	2.49211e-05	1.706e-05	9.92867e-06	1.43891e-05	2.03631e-05	1.01382e-05	2.05683e-05	-0.151169	0.751011	0.224529	unchanged	0.243619	0.434029	0.442335	unchanged	0.271975	0.274301	0.560183	unchanged
neg_619	3-Furancarboxylic acid	0.000312387	0.000237276	0.000176315	7.78563e-05	6.20041e-05	7.00438e-05	8.44036e-05	4.63979e-05	7.6888e-05	5.79672e-05	5.64352e-05	8.3609e-05	6.62632e-05	6.8648e-05	5.62767e-05	7.13309e-05	5.05485e-05	5.29184e-05	0.000158861	0.000221988	0.000110688	0.000255373	5.79588e-05	0.000174509	0.000173341	0.000131389	5.59985e-05	2.55218e-05	0.000127369	0.000155006	0.000103549	5.87175e-05	0.000212369	0.000138612	0.00017665	8.15964e-05	0.0655389	0.891303	0.13885	unchanged	0.720785	0.126956	0.877766	unchanged	1.07587	0.0363832	1.36428	up
neg_620	Maltotriose	2.20932e-05	1.25873e-05	2.82411e-05	3.12501e-06	3.84619e-06	6.4294e-06	5.44655e-06	3.06406e-06	1.11102e-05	5.00791e-06	4.02804e-06	5.01526e-06	1.19753e-05	1.29619e-05	5.65051e-06	8.00052e-06	3.3377e-06	3.62002e-06	8.31364e-06	1.17219e-05	3.54624e-06	1.21284e-05	4.81563e-07	6.30309e-06	5.16025e-06	2.92296e-06	1.57167e-06	5.0702e-07	1.52556e-06	1.9532e-06	2.76353e-06	5.3154e-06	5.48159e-06	8.03427e-07	6.7549e-06	6.18584e-09	-0.844816	0.263872	0.748002	unchanged	-1.30363	0.0364708	1.09053	down	-1.10837	0.0771351	1.02431	unchanged
neg_621	Garcinol	0.000102884	0.000113184	6.45927e-05	2.5764e-05	2.44222e-05	2.89368e-05	3.72053e-05	3.71562e-05	2.71082e-05	3.14699e-05	3.31684e-05	3.91904e-05	2.00666e-05	3.17743e-05	3.14716e-05	3.07952e-05	3.66456e-05	3.2147e-05	2.1291e-05	4.20371e-05	3.1046e-05	3.20215e-05	2.46969e-05	2.46226e-05	4.70184e-05	3.02095e-05	3.3244e-05	2.4786e-05	4.87436e-05	4.28681e-05	3.24589e-05	2.46364e-05	4.02143e-05	4.35623e-05	2.71945e-05	2.85552e-05	-1.03389	0.121934	0.995845	unchanged	0.144142	0.440244	0.425374	unchanged	0.104364	0.564478	0.338355	unchanged
neg_622	Ethylmorphine	1.77181e-05	2.70909e-05	1.70148e-05	7.67886e-06	1.02438e-05	9.68176e-06	1.86944e-05	1.05219e-05	1.618e-05	1.5382e-05	1.46062e-05	1.95503e-05	5.03009e-06	1.22185e-05	1.53066e-05	1.04582e-05	8.47858e-06	8.6678e-06	7.30607e-06	3.87256e-05	7.0619e-06	8.76847e-06	6.2373e-06	1.04402e-05	3.46565e-05	2.46955e-05	1.89933e-05	1.09246e-05	2.6474e-05	3.34439e-05	1.87582e-05	6.32038e-06	1.74568e-05	1.08989e-05	1.80268e-05	9.57384e-06	-0.18731	0.768149	0.173744	unchanged	0.65212	0.0570045	1.03088	unchanged	0.429745	0.21126	0.798634	unchanged
neg_623	5alpha-Pregnan-3,20-dione	1.33743e-05	1.50709e-05	6.22388e-06	4.97969e-06	4.13894e-06	3.34482e-06	5.22368e-06	5.50814e-06	4.43711e-06	4.28915e-06	5.18327e-06	4.81942e-06	1.76494e-06	2.32642e-06	3.32092e-06	2.82759e-06	8.68968e-07	1.32081e-06	1.34762e-06	2.67972e-06	7.60322e-07	5.94981e-07	5.65432e-07	1.66893e-07	2.95039e-06	1.13352e-06	1.77257e-06	2.58298e-06	2.48096e-06	6.8734e-07	9.18649e-07	0	6.88225e-07	0	0	0	-2.94631	0.0204529	1.39493	down	-1.34371	0.000114101	1.60227	down	-2.95146	0.0034318	1.58257	down
neg_624	Stearidonic Acid	0.000178715	0.000200482	0.000179166	6.65651e-05	5.20969e-05	5.16734e-05	5.02435e-05	6.11942e-05	5.33839e-05	5.55596e-05	7.38493e-05	6.07453e-05	5.51031e-05	4.84554e-05	5.17211e-05	5.21736e-05	4.73022e-05	4.82249e-05	5.37267e-05	5.08462e-05	5.2234e-05	5.09809e-05	3.96563e-05	3.06431e-05	3.65467e-05	3.17856e-05	4.03536e-05	3.39729e-05	5.27758e-05	5.26323e-05	4.51653e-05	4.33884e-05	3.33381e-05	4.94906e-05	3.6664e-05	3.28136e-05	-1.38978	0.049597	1.26961	down	-0.516991	0.00578576	1.28398	down	-0.331029	0.0120413	1.45066	down
neg_625	L-Kynurenine	0.000106947	0.000172743	9.28538e-05	5.05925e-05	5.23284e-05	4.01627e-05	5.61773e-05	0.000137271	4.41137e-05	6.74219e-05	7.39068e-05	6.37609e-05	2.9687e-05	4.82102e-05	4.78139e-05	3.49731e-05	7.19189e-05	6.10273e-05	4.53656e-05	7.10854e-05	3.56464e-05	3.51545e-05	5.30775e-05	5.78529e-05	9.76873e-05	5.74399e-05	5.20584e-05	0.000167949	0.000163979	6.41249e-05	4.21618e-05	5.09722e-05	8.23666e-05	6.4894e-05	3.12028e-05	5.31724e-05	-0.790134	0.139967	0.942396	unchanged	0.446554	0.323031	0.561543	unchanged	0.145416	0.605242	0.285187	unchanged
neg_626	N4-Acetylcytidine	5.71418e-05	4.87604e-05	3.98316e-05	1.08355e-05	8.1121e-06	1.15627e-05	1.13148e-05	9.91243e-06	2.34086e-05	1.23546e-05	1.14732e-05	1.43002e-05	1.71363e-05	1.69511e-05	1.26128e-05	1.62741e-05	1.00855e-05	1.14131e-05	1.86781e-05	2.54273e-05	1.44276e-05	1.95928e-05	7.18696e-06	1.28237e-05	1.74011e-05	1.37758e-05	1.02985e-05	5.84665e-06	2.03301e-05	1.78017e-05	1.95784e-05	1.6249e-05	3.56258e-05	1.29934e-05	1.83263e-05	7.20493e-06	-0.844712	0.210387	0.811231	unchanged	0.0461456	0.883625	0.100568	unchanged	0.38065	0.339878	0.688605	unchanged
neg_627	Estrone 3-glucuronide	0.000134171	0.0001391	6.77636e-05	4.04565e-05	4.64038e-05	4.47597e-05	7.38582e-05	4.57313e-05	2.9873e-05	3.67733e-05	4.71475e-05	6.06148e-05	2.30762e-05	4.65117e-05	3.87591e-05	4.07721e-05	4.57795e-05	4.73785e-05	2.94239e-05	6.07279e-05	4.23369e-05	4.22341e-05	3.95995e-05	5.3805e-05	0.000143363	8.6926e-05	5.61373e-05	3.72865e-05	0.000106195	6.11748e-05	4.21356e-05	3.07756e-05	9.12677e-05	9.02432e-05	4.37647e-05	6.97889e-05	-0.817868	0.130645	0.945215	unchanged	0.740158	0.0980839	0.90222	unchanged	0.602952	0.111599	0.963542	unchanged
neg_628	PGF1a	4.8231e-05	2.96037e-05	3.65662e-05	1.21011e-05	9.27052e-06	1.03096e-05	7.37228e-06	8.46895e-06	1.18723e-05	7.05993e-06	5.59273e-06	6.86399e-06	2.83051e-05	1.57962e-05	8.93631e-06	1.19927e-05	5.95948e-06	1.18177e-05	9.2774e-06	1.26887e-05	6.56241e-06	9.82926e-06	5.83556e-06	1.15408e-05	1.04505e-05	1.69387e-05	4.51408e-06	3.22598e-06	1.30756e-05	1.13998e-05	1.25817e-05	4.49382e-06	1.08445e-05	6.83715e-06	1.76298e-05	2.12099e-06	-1.39015	0.0726161	1.14663	unchanged	0.335715	0.401745	0.561594	unchanged	-0.603294	0.263265	0.637063	unchanged
neg_629	Taurolithocholic acid	0.00145436	0.00158515	0.00113989	0.000522927	0.000398	0.000413648	0.000392297	0.000469231	0.000418613	0.000385502	0.000386218	0.000445461	0.00038889	0.000399442	0.000395417	0.00041097	0.000367599	0.000347377	0.000349402	0.000367098	0.000429982	0.000335691	0.00028564	0.000250155	0.00027446	0.000282079	0.000281939	0.000262026	0.000446169	0.00045182	0.000317838	0.000302777	0.000315802	0.000320606	0.000343293	0.00029368	-1.45019	0.045837	1.27286	down	-0.32147	0.076292	0.923022	unchanged	-0.286268	0.000222027	1.70521	down
neg_630	Securinine	0.000373616	0.000301777	0.000161282	0.000127565	0.000144923	0.000105663	0.000118689	9.54912e-05	9.43659e-05	9.26537e-05	0.000120359	0.000156818	9.05109e-05	0.000123019	0.000105508	6.78505e-05	9.93667e-05	0.000118223	0.000101675	0.000281336	0.00014886	0.000153762	9.2766e-05	0.000145605	0.00011343	7.02093e-05	0.000112848	0.000102373	0.000164238	0.000107122	0.000112938	0.000177272	0.00013869	0.00022236	0.000159962	0.000119461	-0.394778	0.379711	0.50607	unchanged	-0.0174503	0.933986	0.0654317	unchanged	0.622602	0.0212616	1.29749	up
neg_631	4-Isopropylbenzoic acid	0.000119035	0.000111221	0.000123459	2.27652e-05	2.35329e-05	6.25105e-05	6.69518e-05	8.03114e-05	0.000102607	8.97465e-05	7.86691e-05	9.04001e-05	6.37444e-05	8.24206e-05	7.06754e-05	8.85213e-05	2.91575e-05	7.3172e-05	4.95714e-05	0.000147107	3.0604e-05	2.83527e-05	3.38122e-05	4.57085e-05	0.00010132	8.57903e-05	5.29256e-05	8.49816e-05	0.000140965	8.34132e-05	6.51221e-05	3.35404e-05	0.000105645	2.8587e-05	2.5443e-05	4.7277e-05	-0.464693	0.445777	0.517756	unchanged	0.111072	0.613261	0.335699	unchanged	-0.415763	0.289809	0.610997	unchanged
neg_632	Leukotriene F4	0.000770649	0.000374121	0.000836266	0.000181612	5.98069e-05	0.000112444	5.58327e-05	9.00726e-05	0.000107403	7.89583e-05	6.04864e-05	7.31697e-05	0.000368728	0.000199125	0.000114505	0.000138002	0.000462147	0.000181589	0.000396719	0.000248607	0.00028185	0.000389032	0.000133039	0.000292618	0.000255206	0.000116815	0.00012853	0.000141052	0.00052866	0.000256192	0.000421258	0.000250205	0.00238087	0.0002159	0.000524618	0.000161127	-0.422726	0.518631	0.456015	unchanged	1.61427	0.0530689	1.09937	unchanged	1.4333	0.290713	0.737055	unchanged
neg_633	Quinine	4.14857e-05	4.48573e-05	2.19934e-05	6.46295e-06	9.16933e-06	1.69357e-05	2.05612e-05	9.58083e-06	1.79858e-05	1.28809e-05	1.3256e-05	2.19874e-05	1.10619e-05	2.23262e-05	1.79598e-05	1.20923e-05	7.92048e-06	1.10201e-05	1.44199e-05	5.00947e-05	1.02587e-05	9.67357e-06	7.77351e-06	1.71007e-05	3.22713e-05	3.56086e-05	1.78506e-05	1.48681e-05	3.33461e-05	3.89405e-05	2.92396e-05	2.10868e-05	3.73711e-05	2.51493e-05	2.71089e-05	1.60206e-05	-0.366144	0.584094	0.336776	unchanged	0.844925	0.0247465	1.20569	up	0.920949	0.00863751	1.4274	up
neg_634	Streptomycin	9.80683e-06	5.95242e-05	2.05554e-05	4.16059e-06	1.88212e-05	9.63124e-06	1.01858e-05	5.84329e-06	2.79117e-06	5.11929e-06	6.86655e-06	4.48865e-06	1.20837e-05	5.53194e-06	5.03788e-06	3.7323e-06	5.77839e-06	4.39653e-06	3.15022e-06	1.14638e-05	7.20144e-06	4.14309e-06	6.97327e-06	3.78422e-06	2.73211e-06	1.60999e-06	4.93775e-06	3.42936e-06	5.00075e-06	7.25038e-06	3.74645e-06	2.66556e-06	1.01483e-06	5.07821e-06	1.6363e-06	4.81393e-06	-1.73829	0.143443	0.976377	unchanged	-0.499817	0.219481	0.645112	unchanged	-0.947695	0.0722738	1.16426	unchanged
neg_635	Nervonic acid	1.10662e-06	3.08783e-06	1.45875e-05	1.88235e-06	3.30084e-07	0	0	0	8.48907e-07	4.62314e-07	0	0	2.20034e-06	1.74694e-06	2.52048e-07	0	1.34599e-06	0	1.50648e-06	1.2974e-06	1.22744e-06	5.18081e-06	0	2.24669e-07	0	1.7424e-07	0	0	0	0	4.98538e-06	1.94563e-06	2.29827e-06	0	8.3131e-07	0	-1.15364	0.450278	0.554094	unchanged	-2.91176	0.257784	0.634187	unchanged	0.859375	0.410861	0.492501	unchanged
neg_636	Glycyl-Histidine	1.53269e-06	7.17578e-06	4.80156e-06	2.78691e-06	2.44934e-06	3.28879e-06	6.91118e-06	5.65347e-07	2.04867e-06	1.11432e-06	5.83447e-07	3.97763e-06	2.24025e-06	3.89602e-06	3.37648e-06	4.50056e-06	2.80958e-06	3.75131e-06	4.86907e-06	1.5323e-05	3.14258e-06	4.5944e-06	1.46109e-06	5.68336e-06	7.22232e-06	8.53266e-06	5.54168e-06	2.55547e-06	8.87987e-06	7.10584e-06	5.22811e-06	4.61072e-06	0	6.87136e-06	7.91594e-06	4.82758e-06	0.670582	0.348608	0.627564	unchanged	1.39001	0.01467	1.2286	up	0.517612	0.250635	0.745285	unchanged
neg_637	Asparaginyl-Phenylalanine	6.06349e-05	5.72344e-05	2.29275e-05	1.42513e-05	5.52932e-06	1.30133e-05	2.21276e-05	1.09889e-05	1.49865e-05	1.22562e-05	1.29838e-05	1.87401e-05	1.36383e-05	2.24155e-05	8.09037e-06	4.42705e-06	1.61573e-05	1.43765e-05	1.10104e-05	2.51238e-05	1.24757e-05	8.12007e-06	1.16463e-05	1.77712e-05	5.24017e-05	2.40638e-05	2.11315e-05	7.16766e-06	3.23721e-05	1.55023e-05	1.24774e-05	1.10634e-05	2.72016e-05	1.36852e-05	1.19314e-05	8.78966e-06	-1.01081	0.201208	0.795899	unchanged	0.729116	0.181104	0.72244	unchanged	0.106213	0.792012	0.134363	unchanged
neg_638	5-Aminopentanamide	4.08111e-06	1.30057e-06	9.3673e-07	0	5.57063e-07	9.04767e-07	6.58466e-07	2.27537e-07	8.57573e-07	1.31503e-06	1.15663e-06	3.41188e-07	7.74584e-07	6.18668e-07	2.1434e-07	0	8.18329e-07	6.69574e-07	1.48407e-06	3.99707e-06	1.63925e-06	4.25383e-07	3.21277e-06	5.39196e-06	2.70863e-05	4.08677e-06	6.08824e-06	3.85115e-06	1.71724e-05	3.29145e-06	2.51411e-06	0	0.000118309	6.44596e-06	7.73392e-06	5.38449e-06	1.05369	0.175674	0.842858	unchanged	3.7564	0.0627069	1.0028	unchanged	5.5031	0.282739	0.745028	unchanged
neg_639	2-Phenylacetamide	1.25925e-05	8.70846e-06	9.99956e-06	4.44795e-06	2.72659e-06	4.43342e-06	2.69285e-06	7.3618e-06	1.17887e-05	4.93964e-06	7.32729e-06	5.87673e-06	5.24623e-06	3.68077e-06	6.7505e-06	4.52058e-06	7.09232e-06	3.40466e-06	4.25842e-06	3.74495e-06	5.11763e-06	4.51889e-06	2.77376e-06	4.94815e-06	5.64816e-06	4.37292e-06	4.84777e-06	8.15948e-06	1.28985e-05	6.24195e-06	1.05541e-05	4.16872e-06	1.80624e-05	3.44819e-06	5.16062e-06	4.42897e-06	-0.758605	0.124424	0.992884	unchanged	0.0766417	0.843504	0.125351	unchanged	0.578065	0.338734	0.642194	unchanged
neg_640	2-Octenoic acid	2.54142e-05	2.64168e-05	2.45356e-05	1.46002e-05	1.597e-05	5.34577e-06	6.43004e-06	6.15528e-06	9.66391e-06	7.60806e-06	8.06351e-06	6.77278e-06	6.50682e-06	9.65315e-06	9.63067e-06	5.24941e-06	2.05777e-06	1.8014e-06	3.58321e-06	1.48946e-06	2.83732e-06	1.87965e-06	0	2.33121e-06	1.37251e-06	8.20157e-07	1.72364e-06	8.83171e-07	9.45799e-07	1.39608e-06	1.45054e-06	8.79425e-07	9.73753e-07	2.35693e-07	1.83375e-06	2.83847e-11	-3.21157	0.00399358	1.65075	down	-2.6458	3.69545e-05	1.67809	down	-2.69934	0.0170082	1.4851	down
neg_641	21-Hydroxypregnenolone	2.05151e-05	1.29405e-05	1.2387e-05	4.58443e-06	2.63792e-06	1.15476e-06	1.35727e-06	1.52837e-06	3.94319e-06	1.06002e-06	1.28604e-06	1.15776e-06	2.8559e-06	3.0405e-06	1.6005e-06	2.43233e-06	6.07185e-07	4.28106e-07	2.69996e-06	1.17517e-06	1.6115e-06	2.05421e-06	2.82931e-07	4.30064e-07	1.10227e-06	0	0	0	2.68913e-07	2.37411e-07	2.78184e-07	3.93043e-07	0	0	0	0	-2.71568	0.0541379	1.21777	unchanged	-2.68334	0.0213643	1.21478	down	-4.0299	0.01325	1.50819	down
neg_642	Prolyl-Histidine	2.17856e-05	9.39414e-06	2.55787e-06	5.12157e-06	9.52505e-06	2.60553e-05	4.2304e-05	3.33497e-05	1.51231e-05	3.83442e-05	4.32459e-05	5.33242e-05	3.17685e-06	3.34631e-06	2.23613e-05	1.31985e-05	2.07227e-06	4.6339e-08	6.2543e-08	1.06853e-07	1.87303e-07	5.04071e-08	4.60296e-08	4.58809e-08	3.70866e-06	4.42116e-06	1.99798e-05	2.42808e-05	7.22778e-06	4.49658e-06	1.23996e-07	1.07639e-07	2.84062e-07	8.35039e-08	5.75498e-08	3.01083e-08	-7.22084	0.0236843	1.40669	down	-1.81562	0.00232393	1.40102	down	-6.00794	0.0952145	1.07182	unchanged
neg_643	Vinpocetine	4.35213e-05	3.28299e-05	2.87664e-05	1.15064e-05	8.38746e-06	7.02652e-06	6.24418e-06	8.40625e-06	1.08038e-05	1.2487e-05	1.39969e-05	8.88025e-06	1.41602e-05	1.07947e-05	9.96744e-06	1.29688e-05	4.90044e-06	7.95246e-06	1.068e-05	1.98322e-05	1.95138e-05	1.79261e-05	7.88456e-06	6.48295e-06	7.49504e-06	5.85521e-06	4.54807e-06	4.38257e-06	9.92654e-06	9.09635e-06	1.29718e-05	1.48122e-05	1.12968e-05	9.25932e-06	1.28369e-05	4.7937e-06	-0.681646	0.255904	0.729508	unchanged	-0.558233	0.0569368	0.9615	unchanged	0.119086	0.672798	0.354423	unchanged
neg_644	DMPO	2.73117e-05	2.30224e-05	2.13603e-05	4.9852e-06	5.98045e-06	2.78464e-06	4.19177e-06	2.39154e-06	8.90088e-06	4.78527e-06	2.54103e-06	5.02353e-06	5.14145e-06	4.17929e-06	2.84372e-06	4.76347e-06	2.9841e-06	2.717e-06	1.00612e-05	7.89995e-06	9.10334e-06	1.12482e-05	2.12866e-06	3.52962e-06	4.1076e-06	2.89062e-06	1.82589e-06	1.12257e-06	4.3758e-06	4.90733e-06	8.34518e-06	6.36439e-06	7.97575e-06	2.26991e-06	2.75951e-06	7.18223e-07	-0.95844	0.187397	0.860145	unchanged	-0.533505	0.244195	0.625427	unchanged	0.32939	0.512129	0.471958	unchanged
neg_645	Visnadin	1.36379e-05	2.10217e-05	2.38015e-05	1.19035e-05	0	8.98936e-07	9.61594e-07	2.31291e-06	4.11995e-06	1.28885e-06	8.55812e-09	8.93186e-07	8.12266e-06	1.38246e-05	8.60141e-06	2.8775e-06	1.52509e-05	4.65881e-06	9.72899e-06	9.8817e-06	1.28889e-06	3.60598e-06	9.0944e-11	2.70889e-06	6.90872e-07	1.63e-06	2.58883e-08	1.50359e-06	1.10825e-06	1.77044e-06	6.32995e-07	2.34352e-08	2.31968e-06	0	2.49795e-06	0	-1.38879	0.140627	0.920216	unchanged	-0.510386	0.486516	0.353643	unchanged	-3.28442	0.00935288	1.59142	down
neg_646	Anethole	0.000448646	0.000414763	0.000384227	0.000105597	0.000116147	0.000113725	0.000131331	0.000165615	0.000157121	0.00011353	0.000144103	0.000152609	6.9884e-05	8.30011e-05	0.000121686	0.000113113	0.000132712	0.000140848	8.814e-05	0.000109864	0.000100724	0.000127304	0.000154282	7.79668e-05	6.13527e-05	3.92237e-05	8.11288e-05	6.14178e-05	0.000134246	0.000143647	0.00016027	0.000151423	0.000117	0.000127503	5.96455e-05	8.58658e-05	-1.26598	0.0743751	1.17433	unchanged	-0.73022	0.0200905	1.18854	down	0.0856873	0.736958	0.211157	unchanged
neg_647	.delta.-Tocopherol	1.54462e-05	9.25361e-06	3.77888e-06	7.79832e-07	6.11027e-07	1.99749e-06	0	7.58954e-07	2.32091e-06	0	3.92363e-07	3.32819e-07	8.60721e-07	8.2703e-07	0	0	2.73991e-07	7.12795e-07	2.33916e-07	2.13869e-06	6.86058e-07	0	2.70057e-07	2.45548e-07	0	0	3.07533e-07	1.46447e-07	7.02276e-07	2.32607e-07	6.1904e-07	1.53005e-07	0	3.11904e-07	6.98193e-07	0	-3.15634	0.108147	1.0208	unchanged	-1.45401	0.321588	0.569588	unchanged	-0.585677	0.488856	0.435742	unchanged
neg_648	Arginyl-Cysteine	2.4006e-05	2.64665e-05	3.50861e-06	1.38367e-06	6.18197e-06	2.71619e-06	1.84789e-06	2.75714e-06	6.911e-06	1.99829e-06	0	0	9.39961e-07	0	4.28397e-07	0	0	0	0	0	2.34175e-06	0	0	0	0	0	6.98192e-07	6.88247e-07	0	0	0	0	0	0	0	0	-4.77833	0.0771329	1.11805	unchanged	-3.28503	0.10957	0.910915	unchanged	#DIV/0!	0.210056	0.847021	unchanged
neg_649	7-Dehydrocholesterol	4.20083e-05	3.43006e-05	3.41867e-05	1.03586e-05	6.70797e-06	1.30343e-05	1.57657e-05	1.6982e-05	1.57426e-05	1.63303e-05	2.82665e-05	1.53738e-05	4.34337e-06	2.49116e-06	4.39754e-06	3.74788e-06	3.08355e-06	6.42104e-06	4.56622e-06	5.97018e-06	2.30549e-06	4.22941e-06	2.3806e-06	1.15266e-06	1.568e-05	1.18663e-05	1.24058e-05	1.02977e-05	2.06032e-05	1.08853e-05	7.29048e-06	5.74724e-06	1.6841e-07	1.32424e-06	2.71297e-07	3.50647e-07	-2.77052	0.0224305	1.43067	down	-0.408091	0.118917	0.815775	unchanged	-0.692333	0.305735	0.633613	unchanged
neg_650	Dextrorphan	0.000507828	0.000451434	0.000439486	0.00013584	0.000135662	0.000126382	0.000254814	0.000162267	0.000490944	0.000175572	0.000177295	0.000212354	9.54417e-05	0.000109865	0.000219689	0.000173625	0.000116313	0.000138488	0.000239371	0.000214322	0.000117046	0.000241689	0.00017473	0.000146549	9.0029e-05	8.62936e-05	0.000213486	0.000127057	0.000280639	0.000642073	0.00029193	0.000206596	0.000135238	0.000209459	0.000161403	0.000130104	-0.664247	0.208603	0.836676	unchanged	-0.0333516	0.956666	0.0159819	unchanged	0.411016	0.166771	0.837111	unchanged
neg_651	Isopentenyladenosine	2.10107e-05	1.32562e-05	1.68815e-05	2.78956e-06	9.58656e-07	5.12683e-06	9.20184e-06	2.05522e-06	2.58823e-06	2.33458e-06	5.04877e-07	2.11912e-06	5.82165e-06	4.80558e-06	1.63211e-06	2.97375e-06	3.43579e-07	2.64425e-06	3.95612e-06	1.80657e-05	5.18932e-06	1.91731e-06	2.0391e-07	5.60683e-06	2.87443e-05	2.15261e-05	5.47363e-06	2.75215e-06	1.55305e-05	1.57849e-05	5.84816e-06	6.88793e-07	1.70873e-05	8.03857e-06	7.5237e-06	6.56497e-06	-0.780682	0.347974	0.600356	unchanged	2.25587	0.0295721	1.1825	up	1.32822	0.0930669	1.06608	unchanged
neg_652	Lysyl-Asparagine	2.77427e-05	2.16009e-05	3.33794e-05	5.34867e-06	6.41163e-06	6.673e-06	7.83228e-06	5.62216e-06	5.76284e-06	6.03251e-06	6.19993e-06	7.65839e-06	8.91482e-06	9.90677e-06	6.35013e-06	6.05462e-06	6.43248e-06	4.32693e-06	5.39207e-06	7.62052e-06	7.44802e-06	1.74759e-05	4.52433e-06	3.302e-06	2.8711e-06	3.96529e-06	2.9894e-06	2.59227e-06	4.84122e-06	5.1853e-06	5.83715e-06	5.47762e-06	2.77626e-06	5.63811e-06	5.07179e-06	3.15226e-06	-1.14434	0.135957	0.976815	unchanged	-0.8011	0.000948673	1.38463	down	-0.586887	0.0449792	1.24226	down
neg_653	8-Hydroxy-2'-deoxyguanosine	8.73321e-05	9.38773e-05	6.15464e-05	2.5548e-05	1.99155e-05	4.38221e-06	5.37213e-06	4.79314e-06	3.40246e-05	1.68727e-05	1.33912e-05	2.7502e-05	5.56191e-06	1.08906e-05	2.00293e-06	9.47302e-06	3.92703e-06	7.41193e-06	9.04331e-06	3.00595e-05	1.37518e-05	2.93526e-05	1.43324e-06	1.32408e-05	8.12937e-06	2.4232e-06	5.33223e-06	1.86667e-06	1.8617e-05	2.04781e-05	1.68933e-05	8.29977e-06	1.53557e-05	1.01744e-05	1.72784e-05	4.65912e-06	-1.59465	0.0882039	1.0471	unchanged	-0.842799	0.231662	0.658791	unchanged	0.88784	0.0559932	1.213	unchanged
neg_654	Kaempferol 3-O-rutinoside	1.95856e-05	1.42054e-05	1.41638e-05	2.77068e-06	1.76305e-06	3.25997e-06	2.5607e-06	1.74418e-06	3.02124e-06	2.59606e-06	3.10951e-06	1.84323e-06	7.15767e-07	3.81671e-06	5.57992e-07	8.53856e-07	1.03197e-06	9.78543e-07	1.81618e-06	1.31748e-05	1.69943e-06	2.67599e-06	1.78675e-06	1.37895e-05	6.94909e-05	1.10351e-05	1.14759e-05	8.92441e-06	5.85216e-05	7.30728e-06	1.10392e-05	1.9025e-08	0.000144367	1.06072e-05	1.15294e-05	8.53945e-06	-0.673945	0.400869	0.501323	unchanged	3.48678	0.0800334	0.964481	unchanged	4.54811	0.24851	0.793319	unchanged
neg_655	Methysergide	3.53189e-05	2.28085e-05	4.84373e-05	7.23041e-06	7.1173e-06	7.0771e-06	7.74298e-06	4.80112e-06	8.73554e-06	5.38558e-06	5.56102e-06	8.3887e-06	1.11712e-05	1.58811e-05	3.78538e-06	9.03258e-06	9.83232e-06	8.19769e-06	1.27632e-05	2.32124e-05	6.75531e-06	1.58623e-05	2.78022e-06	1.21422e-05	1.91917e-05	7.61397e-06	5.88354e-06	1.712e-06	1.45004e-05	7.19952e-06	1.17932e-05	1.01299e-05	0.000122343	1.00941e-05	9.61313e-06	5.20185e-06	-0.799903	0.280472	0.725271	unchanged	0.46602	0.375013	0.485301	unchanged	1.54688	0.371376	0.627136	unchanged
neg_656	Tryptophyl-Cysteine	2.68493e-05	2.67139e-05	3.12435e-05	4.42391e-06	5.87393e-06	8.24587e-06	1.19744e-05	7.53684e-06	7.42371e-06	7.98029e-06	1.05747e-05	1.09407e-05	6.21324e-06	6.49224e-06	5.92129e-06	3.96169e-06	1.25298e-05	1.75955e-05	1.6709e-05	1.0567e-05	1.73553e-05	1.85577e-05	1.25224e-05	1.62514e-05	2.67204e-05	1.24996e-05	8.40184e-06	4.76744e-06	1.43068e-05	1.20766e-05	2.30221e-05	2.31906e-05	3.29287e-05	2.99809e-05	1.77041e-05	1.99114e-05	-0.168422	0.72669	0.301705	unchanged	0.481217	0.285525	0.582123	unchanged	1.47699	0.000652992	1.65197	up
neg_657	3-Guanidinopropanoate	2.46359e-05	2.49605e-05	1.93331e-05	6.25209e-06	5.38491e-06	6.51959e-06	2.54223e-06	1.90599e-06	8.31756e-06	3.58281e-06	5.50147e-06	5.27469e-06	2.55232e-05	1.45969e-05	1.47195e-05	1.52491e-05	1.19907e-05	8.9345e-06	1.12618e-05	1.437e-05	1.15652e-05	1.88435e-05	4.45587e-06	6.86788e-06	6.58158e-08	5.09371e-07	2.3831e-07	0	0	2.26213e-06	4.81922e-06	5.08644e-06	1.46461e-06	3.80803e-06	8.58013e-06	2.76721e-06	-0.370459	0.478056	0.455912	unchanged	-3.14066	0.00696095	1.35118	down	-1.7787	0.00372258	1.57944	down
neg_658	2-Butoxyethanol	1.05664e-05	1.08723e-05	1.02546e-05	4.5902e-06	3.74494e-06	2.79865e-06	1.48491e-07	2.95919e-07	3.02466e-06	6.87642e-07	8.6672e-07	9.76392e-07	7.76523e-06	7.36468e-06	6.44436e-06	6.11913e-06	4.7464e-06	6.12878e-06	1.00626e-05	1.34796e-05	9.45312e-06	8.57216e-06	4.96557e-06	6.97757e-06	1.17004e-06	8.49318e-07	0	6.58176e-08	2.96722e-06	2.09452e-06	9.15297e-07	1.17805e-06	3.01732e-07	2.88063e-06	7.2873e-06	6.54322e-06	0.321303	0.384304	0.531217	unchanged	0.252402	0.770623	0.202051	unchanged	-1.01338	0.0464582	1.21438	down
neg_659	13,14-dihydro-15-keto-PGF2alpha	0.00779651	0.00722609	0.00697428	0.00224008	0.00227349	0.00232584	0.0030372	0.00336844	0.00378505	0.00282714	0.00356418	0.0034174	0.00213237	0.00226891	0.00336386	0.00318265	0.00356799	0.00379763	0.00249655	0.00309815	0.0028423	0.00344203	0.00382072	0.00225015	0.00249729	0.00158375	0.0029002	0.00211104	0.00435158	0.00417368	0.00411028	0.00338195	0.00370209	0.00324703	0.00184099	0.00237272	-0.68391	0.173817	0.92432	unchanged	-0.182944	0.438013	0.442448	unchanged	0.0266659	0.901255	0.0996963	unchanged
neg_660	Ethisterone	0.000446308	0.000380801	0.00058714	0.000155947	0.000151526	0.000115596	7.0346e-05	9.44348e-05	8.02891e-05	9.9742e-05	0.00013292	9.60165e-05	0.000134339	0.000134951	5.14124e-05	5.49675e-05	0.000149176	0.000149844	4.00755e-05	6.88173e-05	7.97204e-05	8.5452e-05	3.24781e-05	5.6856e-05	4.17168e-05	3.96508e-05	3.87261e-05	3.58488e-05	7.27818e-05	4.6535e-05	4.48764e-05	0.000107985	1.4121e-05	7.73067e-05	5.96371e-05	0.000118097	-2.33797	0.0262161	1.41858	down	-1.05963	0.00113639	1.43666	down	-0.676903	0.121039	0.996112	unchanged
neg_661	Cortisone acetate	9.03468e-05	0.000128365	8.6979e-05	3.41709e-05	4.57522e-05	3.82442e-05	5.1513e-05	3.25242e-05	3.67585e-05	3.77867e-05	4.32462e-05	4.78212e-05	2.75436e-05	3.51946e-05	3.32831e-05	2.59626e-05	3.06464e-05	3.72015e-05	2.66829e-05	3.74369e-05	2.92331e-05	3.71477e-05	2.76552e-05	2.76698e-05	7.48766e-05	4.07912e-05	2.95707e-05	2.27414e-05	6.08767e-05	4.6459e-05	3.04148e-05	2.64186e-05	5.93859e-05	4.23666e-05	2.58695e-05	3.37245e-05	-1.18963	0.0480203	1.26847	down	0.141181	0.630675	0.277046	unchanged	0.200798	0.423973	0.4968	unchanged
neg_662	3alpha-Mannobiose	5.89249e-05	6.21401e-05	4.40672e-05	1.82229e-05	4.09132e-05	2.30151e-05	6.00088e-05	4.56905e-05	6.01212e-05	6.10541e-05	5.51422e-05	6.75763e-05	1.96583e-05	2.24245e-05	3.7696e-05	4.46636e-05	1.7838e-05	1.53332e-05	2.63124e-05	3.31111e-05	2.26716e-05	2.75135e-05	1.60419e-05	2.24319e-05	5.9173e-05	3.61015e-05	3.78437e-05	3.07803e-05	7.12431e-05	5.662e-05	4.18717e-05	4.01572e-05	7.73707e-05	5.42953e-05	4.49585e-05	2.36988e-05	-0.739764	0.0757124	1.12145	unchanged	-0.260887	0.221351	0.667095	unchanged	0.841104	0.0428852	1.24052	up
neg_663	Zidovudine	1.24903e-05	1.94598e-05	6.82921e-06	8.92518e-06	1.14914e-05	2.00439e-05	1.75665e-05	2.72148e-05	1.26959e-05	2.0736e-05	2.63603e-05	2.68901e-05	3.95057e-06	6.19012e-06	1.91765e-05	1.26809e-05	1.35656e-05	2.02673e-06	1.66093e-06	5.84261e-06	1.2536e-06	3.02596e-06	1.25411e-06	1.97196e-06	1.44844e-05	7.00245e-06	1.67518e-05	1.75085e-05	1.8806e-05	1.2462e-05	2.46779e-06	1.00069e-06	6.45924e-06	2.70726e-06	1.86595e-06	4.56846e-06	-2.40038	0.00371052	1.61045	down	-0.595324	0.0355627	1.10796	down	-1.59457	0.0634287	1.17595	unchanged
neg_664	104086-76-2	0.000287209	0.000282109	0.000219889	7.25622e-05	3.29936e-05	5.90431e-05	0.000102433	3.27273e-05	9.44896e-05	4.67857e-05	4.19587e-05	5.37752e-05	8.89552e-05	8.89966e-05	6.02841e-05	5.9193e-05	4.043e-05	3.95314e-05	6.35944e-05	0.000234639	5.60907e-05	8.67342e-05	2.96751e-05	4.86968e-05	9.9578e-05	6.60649e-05	5.21635e-05	1.23315e-05	8.65592e-05	4.13023e-05	5.51182e-05	3.03402e-05	0.000117779	4.00804e-05	6.12901e-05	3.16485e-05	-0.876768	0.235982	0.732695	unchanged	-0.0560044	0.895632	0.0581013	unchanged	-0.166494	0.680613	0.237114	unchanged
neg_665	Chlorpromazine	8.35194e-05	7.59036e-05	4.7914e-05	2.26416e-05	1.7195e-05	1.89063e-05	1.63125e-05	1.43524e-05	1.88224e-05	1.68867e-05	1.67743e-05	2.08703e-05	2.12075e-05	1.61862e-05	1.39539e-05	1.98341e-05	2.013e-05	2.18405e-05	2.40133e-05	2.4166e-05	2.87665e-05	3.49482e-05	1.77457e-05	1.88112e-05	1.56667e-05	8.58578e-06	1.43908e-05	9.77963e-06	1.70237e-05	1.71948e-05	3.18503e-05	2.30062e-05	2.56568e-05	2.60767e-05	2.49645e-05	1.65083e-05	-0.841874	0.1694	0.879298	unchanged	-0.331907	0.0783485	0.972718	unchanged	0.387942	0.039965	1.2658	up
neg_666	5alpha-Androstane-3,17-dione	0.00128161	0.00127575	0.000682827	0.000501485	0.000514526	0.000336298	0.000350347	0.000473715	0.000536111	0.000473559	0.000405752	0.000446576	0.000248341	0.000308106	0.000468864	0.000378227	0.000125916	0.000164124	0.000173275	0.000222405	0.000181104	0.000160921	0.000144569	9.16452e-05	0.000135608	0.000133631	0.000169865	0.000193349	0.000255299	0.000177242	0.000150263	8.04341e-05	0.000109604	4.91889e-05	5.53688e-05	5.26113e-05	-2.2374	0.015589	1.45927	down	-1.33465	1.42067e-05	1.62409	down	-1.76739	0.0116215	1.47683	down
neg_667	Valyl-Histidine	5.61634e-05	4.79351e-05	6.59974e-05	9.79843e-06	1.30098e-05	1.17936e-05	1.14913e-05	7.53607e-06	1.59459e-05	1.31356e-05	1.05823e-05	1.31319e-05	1.72454e-05	2.18733e-05	1.10607e-05	1.07782e-05	1.46417e-05	1.46678e-05	1.64616e-05	2.60325e-05	1.19391e-05	2.85412e-05	5.46867e-06	8.03049e-06	7.02065e-06	3.50121e-06	4.52305e-06	1.41482e-06	6.18212e-06	8.24457e-06	8.38393e-06	1.1673e-05	5.44226e-06	7.83088e-06	8.75208e-06	1.94445e-06	-1.08529	0.151576	0.943745	unchanged	-1.21747	0.0013491	1.41714	down	-1.03582	0.00559091	1.49014	down
neg_668	Deoxyadenosine	8.11935e-05	5.74878e-05	7.1997e-05	2.01672e-05	1.42427e-05	1.99724e-05	2.35383e-05	1.74396e-05	3.15464e-05	2.36084e-05	2.41908e-05	2.61729e-05	3.49093e-05	3.14743e-05	2.28701e-05	2.84281e-05	3.31811e-05	2.20832e-05	3.5974e-05	4.63497e-05	2.79113e-05	5.59468e-05	1.37799e-05	2.23524e-05	3.48612e-05	2.00817e-05	2.3173e-05	8.09124e-06	3.18743e-05	3.69119e-05	4.2727e-05	4.47427e-05	4.84745e-05	4.28341e-05	3.75572e-05	1.65093e-05	-0.389727	0.467124	0.474873	unchanged	0.0813395	0.778232	0.143358	unchanged	0.429046	0.0944878	1.05271	unchanged
neg_669	Formononetin	0.000144645	0.000113314	0.000100191	3.82762e-05	4.27883e-05	4.22466e-05	5.14549e-05	3.17714e-05	3.82477e-05	4.00939e-05	3.78763e-05	3.75825e-05	2.92397e-05	3.74899e-05	2.77547e-05	2.94502e-05	3.3026e-05	2.79529e-05	3.8859e-05	7.17781e-05	4.12643e-05	5.04095e-05	2.56093e-05	3.99761e-05	9.20449e-05	6.65144e-05	3.3004e-05	1.80759e-05	6.16602e-05	4.97635e-05	4.14125e-05	3.01326e-05	5.97909e-05	3.03375e-05	4.24162e-05	2.62449e-05	-0.845744	0.117012	0.987009	unchanged	0.437807	0.252586	0.666796	unchanged	0.316882	0.201965	0.864186	unchanged
neg_670	Gly-Asn	0.00182713	0.00237022	0.0032091	0.00223481	0.000951623	0.000510129	0.000549662	0.00102493	0.000656608	0.00069331	0.000482129	0.000539153	0.000798591	0.000690426	0.000488804	0.000543622	0.00288042	0.000608348	0.00107435	0.00110283	0.00171426	0.00219241	0.00104644	0.0013468	0.00100991	0.000678861	0.000772584	0.000728564	0.00117099	0.00138595	0.000986116	0.000833928	0.00160541	0.000497949	0.00161709	0.000605008	-0.389311	0.356954	0.563977	unchanged	0.542457	0.0609844	0.971742	unchanged	0.0321167	0.959273	0.0520959	unchanged
neg_671	Isoleucyl-Histidine	2.16843e-05	3.15661e-05	2.18603e-05	2.42e-05	9.01359e-06	7.29878e-06	8.53896e-06	1.63243e-05	9.32286e-06	1.11566e-05	9.34461e-06	1.06929e-05	9.23144e-06	9.70206e-06	8.74339e-06	9.23933e-06	1.85819e-05	9.94366e-06	1.5128e-05	1.09416e-05	1.8271e-05	1.53204e-05	1.14734e-05	1.66051e-05	6.55243e-05	1.24665e-05	1.7871e-05	1.34999e-05	4.2527e-05	1.92054e-05	1.72144e-05	5.49477e-06	8.13703e-05	1.21066e-05	2.00902e-05	1.23412e-05	-0.398131	0.288935	0.620388	unchanged	1.38786	0.0977937	0.885987	unchanged	1.18332	0.28409	0.743676	unchanged
neg_672	Dextromethorphan	8.54543e-05	7.05463e-05	0.000106668	6.95925e-06	8.09593e-06	9.66662e-06	1.43986e-05	2.89744e-06	1.27952e-05	2.64848e-06	3.93102e-06	5.00452e-06	1.01852e-05	3.49765e-06	0	2.49126e-06	1.64573e-06	1.89196e-06	8.75989e-05	8.93918e-05	1.96732e-05	4.5076e-05	3.40709e-06	1.10513e-05	2.34684e-05	1.49816e-05	3.29641e-06	9.34189e-07	4.31187e-06	6.45177e-06	9.56309e-06	2.56466e-05	3.37422e-08	1.62839e-06	8.25825e-07	4.32402e-07	-0.165752	0.833435	0.183575	unchanged	0.358843	0.646149	0.262372	unchanged	0.951867	0.508217	0.419688	unchanged
neg_673	Lysyl-Threonine	4.91066e-06	8.05632e-06	3.59443e-06	2.32618e-06	2.17079e-06	2.92134e-06	4.25955e-06	3.59547e-06	2.7878e-06	3.08632e-06	3.03782e-06	3.2026e-06	8.31466e-07	1.73815e-06	4.74648e-06	2.39188e-06	3.14293e-06	2.46856e-06	7.69945e-07	1.44168e-06	1.5529e-06	2.98041e-07	9.90004e-07	2.646e-06	1.29758e-06	2.27453e-06	4.02106e-06	3.69897e-06	3.45656e-06	5.49837e-06	5.07135e-06	4.51232e-06	4.7838e-06	6.59366e-06	3.31294e-06	7.141e-06	-1.63915	0.0293107	1.30134	down	0.0199097	0.943867	0.0611148	unchanged	1.03609	0.00687751	1.35736	up
neg_674	Leukotriene C4	0.000514432	0.000450622	0.000286845	0.000161158	0.000111972	0.000115873	7.01048e-05	9.28339e-05	0.00014486	0.000118952	0.000153324	8.70141e-05	0.000136229	9.35101e-05	0.000120738	9.54754e-05	4.4411e-05	6.17029e-05	5.77916e-05	0.00010408	0.00013417	0.000138595	7.23348e-05	5.29366e-05	3.87724e-05	2.37207e-05	2.63001e-05	3.20516e-05	4.84111e-05	4.6129e-05	5.91656e-05	5.96975e-05	6.20657e-05	6.01089e-05	5.35012e-05	4.33639e-05	-1.55123	0.0527387	1.20288	unchanged	-1.63096	0.00193534	1.48907	down	-0.708234	0.0522976	1.22435	unchanged
neg_675	Lysyl-Methionine	0.000239803	0.000225829	9.06273e-05	4.7848e-05	3.42358e-05	2.52646e-05	9.88904e-06	4.00098e-06	5.48832e-06	2.32959e-05	1.06526e-05	1.62561e-05	9.23055e-06	2.46434e-05	4.47367e-06	4.02575e-07	3.2785e-06	1.62215e-05	3.66185e-05	0.000115656	5.36547e-05	6.55605e-05	2.17413e-05	4.57747e-05	3.21373e-07	7.96861e-08	1.36413e-05	4.00606e-07	3.94902e-06	2.6329e-06	2.78129e-05	3.97232e-05	4.15738e-06	2.11418e-05	1.58332e-05	2.73044e-05	-0.969021	0.243615	0.712635	unchanged	-1.72663	0.0517199	1.04129	unchanged	1.22298	0.0650286	1.00597	unchanged
neg_676	Carnitine	2.55454e-05	2.27474e-05	2.03e-05	7.44064e-06	5.32387e-06	7.06443e-06	6.28197e-06	7.53314e-06	7.98716e-06	5.98033e-06	7.69429e-06	7.12777e-06	6.7765e-06	7.41322e-06	6.06725e-06	8.81091e-06	6.08928e-06	4.55363e-06	6.96429e-06	6.65601e-06	6.03676e-06	5.49375e-06	4.2365e-06	3.26618e-06	5.06909e-06	4.3678e-06	5.07799e-06	4.54205e-06	7.14497e-06	5.21378e-06	4.26525e-06	4.20847e-06	3.26873e-06	3.64299e-06	3.59079e-06	2.47855e-06	-1.43717	0.0538369	1.24059	unchanged	-0.439527	0.00543606	1.29431	down	-0.888232	0.0021497	1.60618	down
neg_677	(R)-2-Hydroxycaprylic acid	3.85656e-05	4.17776e-05	4.39285e-05	1.79538e-05	1.23299e-05	1.32989e-05	1.31589e-05	1.80117e-05	1.76668e-05	1.41664e-05	1.54505e-05	1.6407e-05	1.74487e-05	1.33824e-05	1.6053e-05	1.68843e-05	1.80615e-05	1.4948e-05	1.4348e-05	1.63666e-05	2.10615e-05	1.55369e-05	1.07514e-05	9.32303e-06	1.28756e-05	1.12496e-05	1.45848e-05	1.01448e-05	1.66646e-05	1.63993e-05	1.25806e-05	1.20893e-05	1.15989e-05	1.44836e-05	1.50717e-05	1.12186e-05	-0.941712	0.0805276	1.13768	unchanged	-0.211627	0.144347	0.803488	unchanged	-0.329018	0.00643903	1.39952	down
neg_678	Herbacetin	0.000816824	0.000522409	0.00157749	0.000190385	9.39909e-05	9.63019e-05	9.38594e-05	0.000108503	0.000104884	0.000101825	0.000110869	0.000111156	0.000227653	0.000128728	0.000108691	0.00010202	0.000146524	0.00056886	0.00127449	0.00223261	0.00263502	0.00302198	0.000828834	0.00111171	0.000100167	7.67614e-05	8.52935e-05	6.96315e-05	0.000131813	0.000103222	0.000749453	0.00083916	0.00108426	0.000730345	0.000684263	0.000135399	1.75176	0.0164433	1.33084	up	-0.154794	0.306348	0.572121	unchanged	1.7193	0.010472	1.49237	up
neg_679	Desoxypeganine	4.4541e-05	4.81327e-05	5.13174e-05	1.92854e-05	1.56655e-05	1.52556e-05	1.53089e-05	1.91088e-05	1.95821e-05	2.04166e-05	1.85989e-05	2.33628e-05	1.28652e-05	1.65267e-05	2.10766e-05	1.47068e-05	1.52965e-05	1.06528e-05	9.12013e-06	1.07282e-05	8.93912e-06	8.23383e-06	5.25145e-06	6.06407e-06	1.57109e-05	8.67189e-06	9.93526e-06	8.7857e-06	1.23743e-05	1.14282e-05	8.32451e-06	5.74678e-06	7.41155e-06	5.86165e-06	6.44776e-06	5.71197e-06	-2.00633	0.0181246	1.47545	down	-0.798605	0.00029976	1.53054	down	-1.20583	0.00133363	1.75477	down
neg_680	Mebendazole	5.30296e-06	2.0258e-06	5.31105e-06	9.85839e-07	1.00392e-06	1.47187e-06	1.44595e-06	7.45182e-07	1.24676e-06	7.88505e-07	6.98082e-07	3.64241e-07	1.12998e-06	9.8325e-07	7.84474e-07	3.12035e-07	8.7979e-07	1.13672e-06	7.65488e-06	3.62163e-05	1.30667e-05	6.11591e-05	7.54574e-07	2.38726e-06	2.99363e-06	8.20102e-07	2.76504e-07	2.54407e-07	1.40469e-06	6.77311e-07	7.80829e-07	2.67472e-06	1.88341e-06	2.02194e-06	9.36305e-06	8.52257e-07	2.91259	0.131755	1.02004	unchanged	0.281146	0.687845	0.213089	unchanged	1.74977	0.180371	0.952336	unchanged
neg_681	Benomyl	0.00120846	0.00114504	0.000838662	0.000361749	0.00025423	0.000311638	0.000333737	0.000322386	0.000484841	0.000393126	0.000345204	0.000302672	0.000356078	0.00031943	0.000370905	0.000406503	0.000189722	0.000227835	0.000301789	0.000480038	0.000456283	0.000362266	0.000219133	0.000150802	0.000290305	0.000203672	0.00021244	0.000209513	0.0004073	0.000344851	0.000248646	0.000211383	0.000210989	0.000180268	0.000185891	0.000120507	-1.06414	0.101352	1.04527	unchanged	-0.387439	0.0817731	0.886684	unchanged	-0.692161	0.0175504	1.32594	down
neg_682	Prometryn	5.16481e-05	0.00013319	0.000133398	5.46231e-05	4.22421e-05	0.000104225	7.58665e-05	8.54035e-05	1.02236e-05	5.69129e-05	6.02359e-05	4.82649e-05	8.80762e-05	6.38405e-05	9.54263e-05	6.10491e-05	6.25854e-05	6.48945e-05	4.52901e-05	1.67644e-05	5.32069e-05	1.24566e-05	6.29831e-05	1.37251e-05	1.79464e-05	5.00363e-05	3.12606e-05	4.5237e-05	3.49786e-05	2.17937e-05	2.16056e-05	3.88128e-05	1.51226e-05	3.58345e-05	1.65196e-05	4.10691e-05	-1.34506	0.0286068	1.38913	down	-0.743343	0.0974552	0.844443	unchanged	-1.36719	0.000241584	1.77129	down
neg_683	Ginsenoside Rc	0.000315207	0.000317338	0.000137675	6.22019e-05	4.01219e-05	0.000162417	0.000359114	0.000312854	0.000279893	0.000229903	0.000358747	0.000434248	0.000125275	0.000171802	0.00035566	0.000358324	8.42729e-05	8.3067e-05	5.9869e-05	0.000184659	4.7289e-05	6.35401e-06	9.05934e-05	8.05231e-05	0.000517478	0.000364256	0.000428306	0.00038529	0.000754917	0.000462089	0.000217653	2.65233e-05	0.000309371	7.14934e-05	3.09317e-05	0.000133469	-1.14103	0.127433	0.950042	unchanged	0.5605	0.0461056	1.05648	up	-0.577926	0.375721	0.531541	unchanged
neg_684	Levetiracetam	4.32343e-05	3.94231e-05	3.6906e-05	8.92354e-06	5.13677e-06	1.14961e-05	6.80407e-06	6.04272e-06	1.51323e-05	1.30819e-05	1.04818e-05	9.92829e-06	2.22379e-05	4.55245e-05	1.19967e-05	7.73752e-06	6.11136e-06	1.91563e-05	1.53009e-05	4.59744e-05	1.65264e-05	1.87345e-05	6.50026e-06	1.64452e-05	1.72006e-05	7.7122e-06	2.25625e-06	2.764e-06	1.42194e-05	8.24628e-06	5.91168e-06	2.7209e-06	1.20518e-05	2.56498e-06	5.44846e-06	1.87212e-06	-0.280454	0.64503	0.296804	unchanged	-0.230376	0.609011	0.284766	unchanged	-1.88313	0.0693713	1.17863	unchanged
neg_685	Baccatin III	0.000154368	9.28694e-05	4.1661e-05	5.5597e-05	2.32231e-05	1.88219e-05	6.14649e-05	3.14669e-05	2.55121e-05	3.1047e-05	2.4815e-05	3.64587e-05	2.65101e-05	4.18663e-05	2.24114e-05	1.93253e-05	2.77426e-05	2.09261e-05	3.63022e-05	0.000107439	3.08221e-05	5.54742e-05	2.57611e-05	6.48264e-05	0.000189077	8.04614e-05	4.02297e-05	2.87497e-05	0.000119077	4.60839e-05	3.76566e-05	1.88649e-05	7.71009e-05	4.80729e-05	2.81458e-05	5.55362e-05	-0.269734	0.664616	0.184367	unchanged	1.25687	0.10929	0.886556	unchanged	0.741	0.0960426	0.969956	unchanged
neg_686	Alpha-N-Phenylacetyl-L-glutamine	0.000223052	0.000779215	0.000106423	3.64694e-05	2.67068e-05	2.66852e-05	2.38444e-05	2.57286e-05	5.10243e-05	2.47445e-05	1.62539e-05	2.1449e-05	8.24864e-05	0.000209176	2.01551e-05	9.06555e-05	2.26499e-05	2.44586e-05	0.00017921	0.000125983	8.42386e-05	0.000103996	1.99711e-05	3.85461e-05	7.5166e-05	0.000130754	2.18703e-05	1.79614e-05	9.1795e-05	6.46582e-05	5.82206e-05	6.49548e-05	7.3619e-05	1.64628e-05	0.000158368	4.36727e-05	-1.1187	0.4157	0.528297	unchanged	1.30266	0.0725711	1.06658	unchanged	-0.114436	0.876376	0.074835	unchanged
neg_687	Methionyl-Valine	0.000404014	0.000407121	0.000151914	9.09087e-05	5.89601e-05	0.000103387	0.00016375	0.000142333	0.0001501	0.000129064	0.000148302	0.00014974	0.000113812	0.000103052	0.000163374	0.000111344	5.22286e-05	6.12759e-05	0.000115641	0.000121654	8.00511e-05	5.00268e-05	7.15913e-05	5.22246e-05	0.000146436	0.000103158	9.37422e-05	7.81048e-05	0.00016101	0.000115562	0.000132802	4.32095e-05	0.000120609	3.30733e-05	3.64457e-05	3.5954e-05	-1.30816	0.124797	0.97891	unchanged	-0.339631	0.0643837	0.981778	unchanged	-0.589611	0.208464	0.777025	unchanged
neg_688	(+)-Methamphetamine	3.34137e-05	3.42288e-05	3.24654e-05	6.21086e-06	1.06505e-05	9.84456e-06	6.00407e-06	2.03611e-05	2.66161e-05	1.16534e-05	1.52259e-05	1.31846e-05	4.45498e-06	7.89362e-06	1.57812e-05	1.19526e-05	1.67128e-05	1.92991e-05	4.13237e-06	6.57902e-06	1.15169e-05	1.45133e-05	3.44524e-05	5.69593e-06	7.64074e-06	2.54089e-06	5.84339e-06	4.31626e-06	8.88246e-06	8.20472e-06	9.79155e-06	4.33943e-06	1.56141e-05	1.44815e-05	2.99111e-06	6.05959e-06	-0.721846	0.274518	0.768911	unchanged	-1.31379	0.0234876	1.21824	down	-0.514267	0.258142	0.682139	unchanged
neg_689	Promazine	2.29132e-05	4.58346e-05	5.42938e-05	2.16026e-05	2.10408e-05	7.48229e-05	5.88656e-05	5.30222e-05	4.68557e-06	4.51704e-05	4.55318e-05	5.06178e-05	2.63139e-05	2.04389e-05	6.34983e-05	2.28838e-05	1.62987e-05	8.49735e-06	1.97225e-06	5.94142e-07	4.88256e-06	3.82722e-07	1.04767e-05	1.8496e-06	2.24939e-06	1.53318e-05	2.69217e-05	3.44089e-05	1.60187e-05	8.7174e-06	5.12565e-06	2.55606e-06	2.25263e-06	4.01141e-06	1.10712e-06	1.34678e-05	-3.57666	0.00905817	1.61939	down	-1.31508	0.0235873	1.13329	down	-2.46921	0.0396463	1.33412	down
neg_690	N,N'-Diacetylchitobiose	1.01664e-05	2.59173e-05	3.54075e-06	7.71017e-06	1.564e-05	7.59055e-06	1.1817e-05	8.01908e-06	4.09122e-06	6.55421e-06	1.31631e-05	1.39491e-05	2.5505e-09	3.68088e-06	2.54027e-06	1.35795e-08	1.19555e-05	6.08237e-06	9.68272e-07	8.44835e-08	3.95357e-06	1.37151e-06	7.55972e-06	6.43071e-06	2.50706e-05	1.00304e-05	8.88854e-06	6.17935e-06	1.84051e-05	3.28082e-06	2.93463e-06	2.99622e-06	1.45866e-05	8.26811e-06	2.27243e-06	4.77226e-06	-1.79263	0.0509677	1.17498	unchanged	0.319171	0.542031	0.317056	unchanged	0.561696	0.487831	0.411405	unchanged
neg_691	Flutamide	4.85149e-05	2.76586e-05	3.05659e-05	1.14388e-05	2.03756e-06	3.00286e-06	3.85212e-06	3.12221e-07	1.23005e-06	5.30267e-07	1.07429e-06	1.27332e-06	1.98082e-05	1.45728e-05	1.85623e-06	5.4448e-06	1.93054e-05	2.8676e-05	3.03965e-05	7.7255e-06	2.17648e-05	4.06306e-06	2.13131e-05	3.21061e-05	5.98787e-06	3.98247e-06	1.11229e-09	0	2.89216e-06	1.05232e-06	1.31935e-05	2.52873e-05	7.73954e-06	3.42571e-06	1.69949e-05	2.00602e-05	-0.0701698	0.914489	0.0965696	unchanged	0.750382	0.422955	0.482905	unchanged	-0.0484666	0.926553	0.0371393	unchanged
neg_692	Iproniazid	5.91797e-05	6.42669e-05	5.2654e-05	2.31389e-05	1.55749e-05	1.67002e-05	1.40924e-05	2.07218e-05	1.61644e-05	1.64483e-05	1.7776e-05	1.93248e-05	1.57103e-05	1.56574e-05	1.54971e-05	1.62796e-05	1.45369e-05	1.2994e-05	1.31063e-05	1.09754e-05	1.46574e-05	1.16715e-05	1.03084e-05	6.89386e-06	9.37254e-06	8.22469e-06	8.61358e-06	7.08123e-06	1.32877e-05	1.02071e-05	9.01297e-06	8.94242e-06	9.40903e-06	1.03429e-05	7.437e-06	7.78973e-06	-1.77573	0.0306602	1.3664	down	-0.880256	0.000123709	1.53652	down	-0.776513	2.32088e-06	1.87784	down
neg_693	Pyridoxine 5-phosphate	7.16316e-05	8.00517e-05	6.08828e-05	2.45633e-05	1.96256e-05	2.6256e-05	2.34695e-05	2.26546e-05	2.26705e-05	2.56554e-05	2.63219e-05	2.71462e-05	2.05188e-05	2.77071e-05	1.95151e-05	2.34346e-05	2.22511e-05	2.38703e-05	2.43463e-05	4.05687e-05	2.32e-05	2.08997e-05	2.42159e-05	3.30381e-05	6.86779e-05	3.40297e-05	3.61421e-05	3.23313e-05	8.26791e-05	3.34519e-05	3.24692e-05	1.17591e-05	7.53807e-05	3.80335e-05	3.35018e-05	3.18682e-05	-0.76734	0.138856	0.954792	unchanged	0.957821	0.0490098	1.09059	up	0.699824	0.154885	0.944104	unchanged
neg_694	5-Aminopentanal	2.40047e-05	2.78687e-05	1.9338e-05	8.89768e-06	6.989e-06	6.05768e-06	8.25272e-06	9.84863e-06	7.73657e-06	7.21176e-06	9.25115e-06	9.83322e-06	5.93837e-06	6.12634e-06	6.63512e-06	6.33055e-06	6.6675e-06	6.10867e-06	5.87981e-06	6.05469e-06	6.14406e-06	6.48056e-06	5.20107e-06	4.22606e-06	5.69363e-06	3.88702e-06	5.24191e-06	4.67825e-06	7.28545e-06	5.6687e-06	5.3626e-06	4.47903e-06	4.5753e-06	3.74739e-06	4.06274e-06	4.52015e-06	-1.45469	0.0505463	1.24876	unchanged	-0.683787	0.000521302	1.47626	down	-0.499248	0.000105036	1.8071	down
neg_695	Ethynodiol diacetate	1.68709e-05	1.70411e-05	1.88811e-05	1.04821e-05	1.02561e-05	1.24245e-05	2.84964e-05	9.75289e-06	5.60591e-06	1.27318e-05	3.69423e-05	4.51904e-05	8.60271e-06	2.88099e-06	2.79881e-05	1.04973e-05	6.38244e-06	2.00559e-06	3.66035e-07	4.06843e-06	5.70593e-07	6.8584e-07	1.87845e-06	7.72775e-07	3.53611e-05	1.82893e-05	3.9674e-05	3.16248e-05	4.66618e-05	3.66565e-05	1.69787e-05	7.4362e-06	2.3706e-05	1.18948e-05	5.44577e-06	6.80174e-06	-3.36511	0.000151317	1.8486	down	0.586265	0.167275	0.721567	unchanged	0.308352	0.643817	0.271845	unchanged
neg_696	Glaucarubin	0.00114424	0.00109157	0.000437824	0.000280626	0.000285006	0.000273239	0.000393884	0.000370058	0.000220048	0.000316845	0.00044174	0.000432977	6.8047e-05	0.000275271	0.000250191	0.000173408	0.000300915	0.000249165	0.000185709	0.000243413	0.000266923	0.000223006	0.000295124	0.000277373	0.000515646	0.000314471	0.000387314	0.000244896	0.00052705	0.000325972	0.000253368	0.000246792	0.00042846	0.000518791	0.000273885	0.000268951	-1.23569	0.105171	1.02967	unchanged	0.0898483	0.695814	0.19444	unchanged	0.595697	0.0849785	0.979361	unchanged
neg_697	3,4-Dihydroxyphenyl ethanol	0.000142283	0.000148871	7.73258e-05	5.62824e-05	2.01553e-05	2.04114e-05	2.84558e-05	1.83305e-05	1.56555e-05	2.21309e-05	1.21314e-05	1.5632e-05	3.554e-05	2.7078e-05	1.64445e-05	2.90463e-05	3.94104e-05	3.81727e-05	4.91293e-05	7.71612e-05	5.0008e-05	6.62171e-05	2.90791e-05	3.80573e-05	8.54111e-05	5.93431e-05	3.83886e-05	2.10631e-05	7.76395e-05	6.14816e-05	4.25118e-05	3.28656e-05	7.93079e-05	4.96449e-05	2.8013e-05	2.80522e-05	-0.587604	0.32876	0.590963	unchanged	1.61176	0.0101761	1.34884	up	0.487791	0.19755	0.84567	unchanged
neg_698	Dihydrolipoate (dihydrolipoic acid)	0.000237729	0.000216228	0.000129911	7.26867e-05	6.24155e-05	7.16723e-05	9.58933e-05	7.82095e-05	7.5458e-05	7.03486e-05	8.57211e-05	0.000100513	5.67751e-05	8.08061e-05	6.26245e-05	5.09958e-05	7.90468e-05	7.16138e-05	5.99888e-05	0.000109423	6.66489e-05	6.59784e-05	5.80233e-05	9.62779e-05	0.000125364	9.81566e-05	6.94473e-05	5.81162e-05	0.000136127	0.000100958	0.000108673	5.60575e-05	0.000287274	0.000104387	9.57385e-05	0.00010006	-0.792917	0.143919	0.90903	unchanged	0.216683	0.341554	0.571483	unchanged	0.904397	0.14085	0.965826	unchanged
neg_699	Enalaprilat	0.000265071	0.000336155	0.00019231	0.0001305	0.000109807	0.000120113	0.000101542	0.000170464	0.00010163	0.000122643	0.000154657	0.000157637	6.87684e-05	0.000106602	0.000107768	7.74454e-05	0.000137581	0.000145837	7.27081e-05	0.000107322	9.05427e-05	9.83523e-05	0.000100876	0.000102417	0.000145889	6.75912e-05	0.000102712	0.00011706	0.000173595	0.000124756	9.78591e-05	7.50366e-05	0.000127916	0.00013523	7.78882e-05	0.000157806	-1.01195	0.048189	1.23685	down	-0.144318	0.521132	0.392739	unchanged	0.0608306	0.808983	0.0748883	unchanged
neg_700	Histidinyl-Tryptophan	3.52049e-05	2.43976e-05	1.76728e-05	6.24141e-06	2.07278e-06	5.27642e-06	7.92001e-07	7.79509e-07	9.58933e-06	6.67585e-06	5.97814e-06	8.57072e-07	5.60069e-06	7.4221e-07	1.16528e-06	2.77578e-06	0	1.51352e-06	0	7.16521e-07	6.19781e-06	0	1.57317e-06	0	0	0	0	0	0	0	1.77668e-06	0	0	0	0	0	-3.42033	0.0483434	1.24584	down	#DIV/0!	0.0459749	1.11515	down	-2.73122	0.101081	0.981075	unchanged
neg_701	Dihydrotachysterol	1.18702e-05	1.09185e-05	3.66207e-06	1.10911e-06	1.47517e-06	0	0	0	2.12625e-05	4.49914e-06	9.97611e-07	0	0	0	0	0	0	7.34066e-07	0	0	0	0	0	0	0	0	0	0	0	0	0	0	0	0	0	0	#DIV/0!	0.0725068	1.13649	unchanged	#DIV/0!	0.250827	0.665828	unchanged	#DIV/0!	0.363217	0.514628	unchanged
neg_702	(Z)-6-Octadecenoic acid	0.000138344	0.000176377	0.000110931	2.93301e-05	3.15024e-05	3.14906e-05	5.45476e-05	4.13109e-05	8.02371e-05	6.59141e-05	4.33492e-05	4.7321e-05	4.02889e-05	3.92579e-05	6.02923e-05	5.60699e-05	1.71462e-05	2.99329e-05	6.64477e-05	9.82929e-05	6.79728e-05	7.39303e-05	3.18182e-05	4.15666e-05	4.16612e-05	4.59543e-05	4.80589e-05	2.09318e-05	5.10433e-05	5.2514e-05	4.79139e-05	5.36396e-05	3.53227e-05	2.95252e-05	6.06225e-05	1.60395e-05	-0.446774	0.441287	0.514761	unchanged	-0.354717	0.153187	0.751406	unchanged	0.000446854	0.998965	0.0923246	unchanged
neg_703	7,8-Dihydroneopterin	7.27616e-05	5.65757e-05	2.52632e-05	1.90119e-05	2.17517e-05	1.8332e-05	3.40491e-05	2.66727e-05	1.69002e-05	2.34454e-05	3.00863e-05	3.34303e-05	8.26115e-06	2.2763e-05	1.84516e-05	1.76544e-05	1.967e-05	1.62815e-05	1.06775e-05	4.06655e-05	1.72244e-05	2.09998e-05	1.2432e-05	2.00094e-05	5.82523e-05	3.20504e-05	2.3858e-05	1.73409e-05	4.33317e-05	2.41152e-05	1.49544e-05	9.4505e-06	2.53651e-05	2.33446e-05	1.15233e-05	2.04331e-05	-0.808578	0.186489	0.783621	unchanged	0.27357	0.425067	0.438558	unchanged	0.0275764	0.922635	0.00514647	unchanged
neg_704	L-Histidine	4.72712e-05	6.65534e-05	4.32124e-05	1.89712e-05	1.95991e-05	1.99538e-05	3.23605e-05	2.78792e-05	2.26072e-05	2.88307e-05	2.58753e-05	2.99613e-05	2.81019e-05	2.99701e-05	2.88673e-05	2.54551e-05	2.95691e-05	2.33847e-05	2.47161e-05	3.27027e-05	2.46269e-05	1.70752e-05	1.886e-05	1.87833e-05	5.29685e-05	4.12454e-05	2.66715e-05	1.62021e-05	5.06307e-05	2.9883e-05	2.67892e-05	1.84809e-05	3.89635e-05	2.77376e-05	1.99284e-05	2.08933e-05	-0.656405	0.168485	0.909261	unchanged	0.377403	0.221523	0.716677	unchanged	-0.113931	0.546749	0.420883	unchanged
neg_705	Neolinustatin	2.41816e-05	2.6377e-05	1.67542e-05	7.29841e-06	5.44724e-06	5.62895e-06	8.10197e-06	5.91866e-06	8.91526e-06	6.89834e-06	6.18445e-06	9.19982e-06	7.43177e-06	1.46396e-05	6.16774e-06	6.67814e-06	1.20309e-05	7.4047e-06	8.18048e-06	1.74966e-05	7.52842e-06	8.47967e-06	6.26791e-06	1.28213e-05	2.28052e-05	2.35881e-05	7.36813e-06	5.46704e-06	2.29804e-05	1.18525e-05	9.69034e-06	4.34456e-06	1.68648e-05	4.88518e-06	9.73511e-06	7.80658e-06	-0.49562	0.361514	0.562706	unchanged	1.05669	0.0640464	1.07899	unchanged	-0.0274996	0.942918	0.0533688	unchanged
neg_706	Azacitidine	1.13841e-05	1.48972e-05	8.69419e-06	9.19581e-07	2.21457e-06	6.7393e-06	8.2289e-06	7.22207e-06	4.68108e-06	6.39155e-06	8.11433e-06	8.8169e-06	1.92918e-06	2.50372e-06	2.75902e-06	2.0395e-06	6.93975e-06	3.4355e-06	3.3438e-06	8.63871e-06	3.57065e-06	3.42958e-06	1.81151e-06	4.62714e-06	1.66882e-05	8.66777e-06	4.60463e-06	2.5887e-06	8.55165e-06	8.41269e-06	2.69556e-06	2.91036e-06	4.21363e-06	1.64821e-06	0	1.47603e-06	-0.819032	0.217299	0.805414	unchanged	0.18831	0.642782	0.249226	unchanged	-0.599085	0.279756	0.700597	unchanged
neg_707	N-Acetyl-D-lactosamine	0.000118802	9.90741e-05	3.1155e-05	2.03915e-05	1.93071e-05	3.73679e-05	2.18406e-05	1.16255e-05	6.5656e-06	9.88439e-06	1.16157e-05	1.7109e-05	3.23082e-06	1.17243e-05	7.2736e-06	1.30728e-05	9.93208e-06	1.16705e-05	8.12294e-06	2.19356e-05	1.65135e-05	1.62339e-05	2.78087e-05	1.84957e-05	2.57785e-05	6.99092e-06	1.28266e-05	8.09024e-06	1.63137e-05	9.56559e-06	1.39604e-05	7.36728e-06	3.82325e-05	2.89121e-05	7.31567e-06	1.50178e-05	-1.57952	0.0963623	1.05184	unchanged	0.0168659	0.967037	0.0225921	unchanged	0.961429	0.142986	0.930428	unchanged
neg_708	3b-Hydroxy-5-cholenoic acid	1.03723e-05	8.19005e-06	4.10187e-06	5.13832e-06	3.9964e-06	2.36173e-06	3.58568e-06	3.81241e-06	2.16034e-06	2.8324e-06	2.73078e-06	3.37146e-06	2.12736e-06	8.32697e-07	1.819e-06	7.70908e-07	2.12822e-06	3.16076e-06	1.04182e-06	9.06327e-06	2.63961e-06	1.24467e-06	2.69836e-06	3.14841e-06	2.55179e-06	2.27498e-07	1.57069e-06	1.67809e-06	2.52147e-06	1.19445e-06	1.27075e-06	4.75547e-07	3.47441e-06	8.93634e-07	7.76529e-07	1.31247e-06	-0.784203	0.19425	0.731622	unchanged	-0.924399	0.00863463	1.29271	down	-0.401942	0.462288	0.425316	unchanged
neg_709	Anisomycin	2.04609e-05	2.52509e-05	1.14774e-05	6.92729e-06	5.0097e-06	1.6376e-05	4.42365e-05	2.48376e-05	1.36063e-05	2.68943e-05	3.31699e-05	3.45489e-05	6.22586e-06	1.30462e-05	3.32513e-05	1.96041e-05	1.09857e-05	8.11386e-06	9.99422e-06	1.86943e-05	5.56998e-06	4.37036e-06	1.11681e-05	1.26996e-05	9.696e-05	5.25928e-05	4.89083e-05	5.90122e-05	0.000114644	7.00156e-05	5.23265e-05	6.44947e-06	3.96051e-05	1.71469e-05	1.00671e-05	1.97172e-05	-0.452187	0.346682	0.60104	unchanged	1.31834	0.00770606	1.3448	up	0.671623	0.31464	0.607499	unchanged
neg_710	Shikimate	1.7205e-05	1.93377e-05	5.56188e-06	5.37391e-06	6.84322e-06	3.31082e-06	3.36988e-06	7.23322e-06	2.8785e-06	2.70086e-06	2.93443e-06	3.55657e-06	2.39007e-06	1.48509e-06	2.53103e-06	1.03876e-06	0	3.99267e-07	0	0	0	0	3.79668e-07	0	0	0	0	4.08615e-07	0	0	0	0	0	0	0	0	-7.246	0.0188911	1.42139	down	-5.79412	0.00314214	1.48732	down	#DIV/0!	0.0266012	1.41799	down
neg_711	Fumonisin B1	9.84209e-05	4.29302e-05	3.93071e-05	2.59813e-05	9.48396e-06	1.03087e-05	6.55085e-06	1.17617e-05	2.19869e-05	9.98548e-06	1.17816e-05	4.85906e-06	1.99633e-05	9.98805e-06	1.15531e-05	1.2923e-05	7.42249e-06	5.73547e-06	1.32659e-05	1.74417e-05	1.91694e-05	8.45843e-06	4.2428e-06	8.94646e-06	5.99543e-06	2.68758e-06	2.61686e-06	2.70189e-06	1.0075e-05	8.34076e-06	1.412e-05	8.25483e-06	4.06869e-05	2.96201e-06	7.51171e-06	2.10051e-06	-1.66257	0.113193	0.989429	unchanged	-1.04579	0.074492	0.937861	unchanged	0.162362	0.83641	0.190352	unchanged
neg_712	Lanosterol	9.09723e-06	2.03359e-06	2.61421e-06	2.57399e-06	1.73458e-06	1.66291e-06	1.17575e-06	3.58293e-06	2.7402e-06	2.62257e-06	1.6921e-06	3.07773e-06	1.1506e-06	8.37696e-07	3.07998e-07	1.30188e-06	2.73531e-06	2.3909e-07	0	3.31794e-07	1.74655e-06	5.26152e-07	8.76075e-07	1.01522e-06	2.2248e-06	9.86954e-07	2.01858e-06	1.2862e-06	1.2321e-06	1.10669e-06	1.6001e-06	3.1047e-07	1.42138e-06	1.01328e-06	4.10684e-07	1.59316e-07	-2.13276	0.0836031	1.06358	unchanged	-0.74985	0.0437847	1.12694	down	-0.419198	0.553384	0.384114	unchanged
neg_713	L-Nicotine	2.06103e-05	2.14858e-05	1.41486e-05	7.60686e-06	6.80057e-06	4.32583e-06	6.55624e-06	7.42126e-06	7.45686e-06	7.39438e-06	5.34994e-06	6.85471e-06	3.36644e-06	3.94853e-06	5.09378e-06	4.00576e-06	4.72535e-07	1.11698e-06	2.14177e-06	1.67014e-06	2.49383e-06	1.7098e-06	1.35641e-06	3.70927e-07	6.90601e-07	1.1541e-06	2.38726e-07	1.17689e-06	1.55795e-06	8.30861e-07	1.71884e-06	6.59228e-07	2.59337e-07	0	1.72984e-07	0	-2.94405	0.0151938	1.47976	down	-2.8607	3.64248e-07	1.68553	down	-2.67948	0.0168931	1.41969	down
neg_714	O-Desmethylnaproxen	0.000267241	0.000218103	0.000237935	0.000101644	5.8978e-05	0.000131584	2.88672e-05	7.97211e-05	6.47894e-05	5.6392e-05	9.2681e-05	7.58694e-05	7.88461e-05	0.000233843	7.32587e-05	6.90567e-05	0.000111505	0.000159587	7.50051e-05	0.0001269	0.000108925	8.44438e-05	8.89879e-05	0.000148104	3.06215e-05	3.24288e-05	3.90391e-05	6.6295e-05	8.83791e-05	9.24187e-05	6.63817e-05	7.77687e-05	4.40934e-05	0.000102496	0.000109919	0.000121135	-0.683337	0.125183	0.983181	unchanged	-0.189948	0.588217	0.282883	unchanged	-0.476684	0.280016	0.750477	unchanged
neg_715	Rotenone	4.67254e-05	5.00528e-05	4.059e-05	2.2265e-05	1.16811e-05	1.51864e-05	1.57358e-05	1.76059e-05	1.81875e-05	1.56866e-05	1.42643e-05	2.00476e-05	7.16979e-06	1.03195e-05	1.1841e-05	5.13005e-06	2.61363e-05	1.77891e-05	6.90372e-06	9.93876e-06	1.14143e-05	7.47689e-06	1.50164e-05	2.04164e-05	6.72441e-05	3.26345e-05	1.77657e-05	1.35456e-05	4.10583e-05	2.51793e-05	2.27724e-05	4.29266e-06	8.1398e-05	1.86935e-05	9.3159e-06	3.33111e-05	-1.38991	0.0365317	1.2767	down	0.95945	0.101698	0.905275	unchanged	1.11503	0.247423	0.740774	unchanged
neg_716	N-Acetyl-DL-methionine	5.86116e-06	9.04846e-06	6.97748e-06	2.91389e-06	3.11297e-06	2.46136e-06	8.20129e-06	4.42787e-06	5.91144e-06	3.58202e-06	6.45244e-06	6.45808e-06	7.9889e-06	1.12165e-05	5.05317e-06	3.49693e-06	2.95885e-06	3.34866e-06	3.4802e-06	6.14997e-06	4.61792e-06	2.37413e-06	1.60427e-06	4.81967e-06	9.29266e-06	1.16444e-05	2.8295e-06	1.57569e-06	1.00418e-05	6.31128e-06	2.68187e-06	1.83435e-06	2.86139e-06	1.3196e-06	3.76979e-06	2.55436e-06	-0.398373	0.368268	0.579862	unchanged	0.251165	0.55726	0.416784	unchanged	-1.18119	0.0644574	1.21249	unchanged
neg_717	Uridine 5'-diphosphoglucuronic acid	2.08706e-05	2.65497e-05	1.27352e-05	5.09781e-06	2.56573e-06	2.70689e-06	2.48718e-06	2.12929e-06	3.42995e-06	2.73472e-06	6.71014e-07	1.91963e-06	4.46192e-06	4.25264e-06	1.07389e-06	3.62105e-06	1.68581e-06	1.7826e-06	4.92731e-06	4.7348e-06	5.8084e-06	4.2154e-06	2.23467e-06	2.48826e-06	1.41771e-06	1.47175e-06	1.33461e-06	1.33246e-06	2.35488e-06	1.33009e-06	1.56096e-06	1.7917e-06	1.81309e-06	3.49657e-07	1.49656e-06	3.79618e-07	-1.53075	0.122989	0.995052	unchanged	-0.532991	0.140375	0.782156	unchanged	-1.19118	0.0478944	1.14402	down
neg_718	Tryptophyl-Tryptophan	9.34874e-06	8.19757e-06	6.95344e-06	1.97331e-06	2.24907e-06	3.97459e-06	4.67414e-06	5.26333e-06	4.67206e-06	5.29073e-06	5.19344e-06	5.64682e-06	1.43344e-06	3.01875e-06	3.84679e-06	3.33226e-06	2.72722e-06	2.42534e-06	1.57816e-06	3.82151e-06	2.02794e-06	2.6472e-06	2.43351e-06	3.71576e-06	7.05062e-06	4.14304e-06	3.97308e-06	3.58387e-06	8.8322e-06	4.51499e-06	4.12365e-06	1.457e-06	1.18425e-05	2.82429e-06	3.82152e-06	2.32005e-06	-1.01101	0.0872334	1.09105	unchanged	0.0623328	0.805483	0.148441	unchanged	0.652866	0.353043	0.652339	unchanged
neg_719	S-(p-Azidophenacyl)glutathione	1.47178e-05	2.07441e-05	1.04513e-05	1.11446e-05	5.11625e-06	8.21667e-06	5.46024e-06	1.65002e-05	7.05636e-06	1.12104e-05	1.37071e-05	1.51593e-05	2.78303e-06	5.20933e-06	5.30443e-06	3.52442e-06	6.51112e-06	1.17311e-05	4.13602e-06	3.72904e-06	5.82449e-06	4.81083e-06	6.0177e-06	6.29945e-06	6.01112e-06	2.04727e-06	5.74597e-06	8.49256e-06	1.05211e-05	8.58417e-06	6.0687e-06	2.70688e-06	7.99283e-06	6.42932e-06	3.09162e-06	8.51152e-06	-1.19163	0.0305465	1.3053	down	-0.738843	0.0652475	0.987282	unchanged	-0.0108428	0.979196	0.0320292	unchanged
neg_720	Gabapentin	3.08011e-05	3.16566e-05	2.67309e-05	6.75377e-06	5.43022e-06	7.35267e-06	6.72753e-06	1.02793e-05	3.87119e-06	6.47627e-06	9.59661e-06	1.42659e-05	6.3563e-06	5.21776e-06	7.9379e-06	7.23961e-06	3.89677e-06	6.18045e-06	7.5143e-06	3.37328e-06	6.1483e-06	6.71631e-06	4.28318e-06	4.97152e-06	4.79561e-06	3.56439e-06	5.40588e-06	3.06741e-06	7.36341e-06	6.32039e-06	6.52548e-06	5.37365e-06	3.50288e-06	7.84523e-06	6.08803e-06	4.48934e-06	-1.71985	0.0609489	1.21995	unchanged	-0.747	0.0722874	0.98075	unchanged	-0.12276	0.573328	0.338099	unchanged
[truncated: 194 more rows]
[truncated: 3 more columns]
