# Supplementary material for: Phenotypic Physiological and Metabolomic Analyses Reveal Crucial Metabolic Pathways in Quinoa (Chenopodium quinoa Willd.) in Response to PEG-6000 Induced Drought Stress
Source: Int J Mol Sci. 2025 Mar 13;26(6):2599. doi: 10.3390/ijms26062599 (PMC11942229; doi:10.3390/ijms26062599)
Supplement: Supplementary file 1 [file ijms-26-02599-s001.zip › Table S1. positive ion mode metabolites.xlsx]

## Sheet: Sheet1
#ID	name	MPD-1	MPD-2	MPD-3	MPD-4	MPD-5	MPD-6	MPL-1	MPL-2	MPL-3	MPL-4	MPL-5	MPL-6	MPZ-1	MPZ-2	MPZ-3	MPZ-4	MPZ-5	MPZ-6	MWD-1	MWD-2	MWD-3	MWD-4	MWD-5	MWD-6	MWL-1	MWL-2	MWL-3	MWL-4	MWL-5	MWL-6	MWZ-1	MWZ-2	MWZ-3	MWZ-4	MWZ-5	MWZ-6	MWD_vs_MPD_log2FC	MWD_vs_MPD_Pvalue	MWD_vs_MPD_VIP	MWD_vs_MPD_(FC_1_Pvalue_0.05_VIP_1)_regulated	MWL_vs_MPL_log2FC	MWL_vs_MPL_Pvalue	MWL_vs_MPL_VIP	MWL_vs_MPL_(FC_1_Pvalue_0.05_VIP_1)_regulated	MWZ_vs_MPZ_log2FC	MWZ_vs_MPZ_Pvalue	MWZ_vs_MPZ_VIP	MWZ_vs_MPZ_(FC_1_Pvalue_0.05_VIP_1)_regulated
pos_1	N-Methyl-D-aspartic acid	0.000799084	0.000510674	0.000727337	0.00071318	0.000911909	0.000514282	0.000375956	0.000195901	0.00061092	0.000751431	0.000503196	0.000538242	0.000771196	0.000995353	0.000815256	0.000799389	0.000590112	0.000841731	0.000744286	0.000776856	0.000745078	0.000750103	0.00088017	0.000694878	0.000521882	0.0010799	0.000696989	0.000866136	0.00092577	0.000690274	0.000797007	0.00044034	0.000823821	0.000585948	0.00092913	0.000880906	-0.136643	0.355857	0.529295	unchanged	-0.684095	0.0238368	0.983652	unchanged	0.110825	0.543429	0.264925	unchanged
pos_2	Vidarabine	0.00343489	0.00427466	0.00328587	0.0056565	0.00241733	0.0033619	0.0024566	0.00284502	0.0024222	0.00178192	0.00265105	0.00328749	0.00354728	0.00311784	0.00419689	0.00249046	0.0036777	0.00171436	0.00523985	0.00459444	0.00483077	0.00361428	0.00333511	0.00290548	0.00195213	0.00255499	0.00463792	0.002741	0.00222665	0.00258481	0.00311146	0.0029464	0.00257274	0.00288383	0.00257733	0.00226666	-0.128452	0.569222	0.238345	unchanged	-0.112558	0.647794	0.167904	unchanged	0.196435	0.343251	0.574397	unchanged
pos_3	L-Proline	5.14955e-05	0.000104903	2.78307e-05	5.19065e-05	0.000104045	0.00013969	0.000184193	0.00016055	5.11629e-05	6.28981e-05	7.83845e-05	8.28196e-05	0.000183147	2.15876e-05	0.0003324	8.33608e-05	0.000143144	6.85534e-05	3.34136e-05	3.39777e-05	2.54635e-05	3.52294e-05	4.72098e-05	2.86515e-05	2.67867e-05	4.73666e-05	2.16954e-05	2.94212e-05	2.95709e-05	2.31027e-05	1.45727e-05	1.75623e-05	1.97471e-05	1.97977e-05	3.70183e-05	4.12556e-05	1.23446	0.045416	0.979152	unchanged	1.80087	0.0215396	1.0659	up	2.4724	0.053227	1.08076	unchanged
pos_4	4-Hydroxy-3-methoxycinnamic acid	0.00495384	0.0046981	0.00486598	0.00636231	0.00425719	0.00509614	0.00348717	0.00447113	0.00363438	0.00279175	0.00369965	0.00464956	0.00481473	0.00466727	0.00369482	0.00466112	0.00531274	0.00382776	0.00451441	0.00370857	0.00378949	0.00481091	0.00204396	0.00296872	0.00246592	0.00163665	0.00154186	0.00191869	0.00126967	0.00152428	0.00382537	0.00339781	0.00187393	0.00297894	0.00348481	0.00353988	0.469437	0.0220182	1.09491	up	1.13421	0.000195603	1.34906	up	0.498179	0.00636176	1.28406	up
pos_5	DL-Leucine	6.74585e-05	0.000110226	5.72489e-05	4.24053e-05	8.54803e-05	0.000143502	0.000240241	0.000127912	0.000131581	0.000113443	0.000176951	0.000101695	0.000143404	2.99349e-05	0.000500136	0.000131464	0.000140621	9.74079e-05	3.39549e-05	3.80872e-05	4.30998e-05	3.61105e-05	4.5576e-05	5.61553e-05	4.96159e-05	4.35569e-05	3.48776e-05	5.62061e-05	5.37864e-05	4.37061e-05	4.05836e-05	6.24615e-05	3.9546e-05	6.0384e-05	4.55776e-05	5.9871e-05	1.00101	0.0384824	1.01983	up	1.66235	0.00448082	1.23929	up	1.75771	0.129776	0.870978	unchanged
pos_6	L-Pipecolic acid	3.76455e-05	5.27134e-05	3.26782e-05	2.64758e-05	3.76455e-05	4.71833e-05	4.005e-05	3.27317e-05	4.49062e-05	4.91898e-05	5.21008e-05	3.92858e-05	3.96544e-05	2.15949e-05	5.34365e-05	4.90688e-05	5.71352e-05	4.85714e-05	4.74143e-05	4.71609e-05	4.70756e-05	4.15843e-05	4.38697e-05	4.53518e-05	2.85019e-05	4.1167e-05	3.46341e-05	4.88461e-05	4.41295e-05	3.08355e-05	4.79745e-05	4.15656e-05	3.3854e-05	3.59377e-05	3.57617e-05	4.34322e-05	-0.217412	0.167853	0.722009	unchanged	0.179092	0.276458	0.496852	unchanged	0.175933	0.396589	0.511292	unchanged
pos_7	Dioctyl Phthalate	0.000300193	0.0007314	0.000231539	0.000388448	0.000326925	0.00081912	0.000945581	0.000674466	0.000572958	0.000431787	0.00054924	0.000783627	0.000491034	0.000405005	0.000382145	0.000581319	0.000352828	0.000415501	0.00122851	0.000875616	0.000509644	0.000469908	0.000556833	0.00085939	0.000755314	0.00050775	0.000677075	0.000544937	0.000741604	0.000768019	0.000268323	0.000502507	0.000460565	0.000412283	0.000342754	0.000308075	-0.685691	0.100524	0.793731	unchanged	-0.0134393	0.9458	0.0144094	unchanged	0.195689	0.298286	0.522746	unchanged
pos_8	Decanoic acid	1.89848e-05	1.34857e-05	1.22357e-05	1.47278e-05	1.38526e-05	1.62204e-05	4.97951e-05	1.493e-05	3.74363e-05	5.3942e-05	2.1779e-05	2.46855e-05	3.82466e-05	2.46778e-05	3.46771e-05	1.1977e-05	1.1792e-05	0.000117282	2.53179e-05	1.49132e-05	1.36424e-05	1.97029e-05	1.67135e-05	1.54584e-05	2.87499e-05	1.91958e-05	2.87377e-05	1.71103e-05	3.26755e-05	4.96576e-05	4.20988e-05	1.83802e-05	1.96665e-05	4.32708e-05	3.59714e-05	3.03727e-05	-0.240563	0.215203	0.649594	unchanged	0.201791	0.59635	0.227852	unchanged	0.330729	0.644371	0.252345	unchanged
pos_9	Guanine	0.00125072	0.00161862	0.00116227	0.00155104	0.00079642	0.00108594	0.00123255	0.00142696	0.000955367	0.000557268	0.00110277	0.00106132	0.00107957	0.000964719	0.00129051	0.000666642	0.00107452	0.000470685	0.00175419	0.00174471	0.00192355	0.00143676	0.00122556	0.00109299	0.00141883	0.000849364	0.00144435	0.00105501	0.000910461	0.00105265	0.0012813	0.00134002	0.00103337	0.00126487	0.000983556	0.000967976	-0.297999	0.151039	0.645859	unchanged	-0.0871244	0.686591	0.161935	unchanged	-0.308929	0.156603	0.71534	unchanged
pos_10	Caffeic acid	0.00538903	0.000444922	0.00477913	0.000482864	0.00444215	0.00643063	0.000178719	0.000187924	0.000163836	0.000150481	0.000173933	0.000203972	0.00258391	0.00517228	0.000236664	0.000254797	0.00334578	0.00402108	0.00451605	0.00287048	0.00348608	0.00340768	0.000467317	0.000286094	0.000195362	0.000235183	0.000243697	0.000215282	0.000220064	0.000199087	0.00419936	0.00359439	0.000366865	0.000588027	0.00352035	0.00416772	0.547251	0.385219	0.448311	unchanged	-0.305589	0.00340111	1.1242	down	-0.0740337	0.903031	0.0721382	unchanged
pos_11	Deoxycholic acid	2.4037e-06	2.31041e-06	3.91855e-07	1.18409e-07	2.96357e-07	5.05928e-07	1.22591e-06	8.2537e-07	5.28682e-07	7.30814e-07	6.49186e-07	3.31905e-07	2.07559e-07	1.88078e-07	1.49045e-07	1.80668e-07	1.30683e-07	1.52144e-07	4.81399e-05	3.79508e-05	2.78365e-05	2.25254e-05	1.9787e-05	7.65799e-06	5.35923e-06	7.39207e-06	8.33164e-05	1.80813e-05	7.17434e-06	2.98626e-06	4.44907e-06	3.47471e-06	2.01974e-06	2.00255e-06	1.39338e-06	5.31616e-06	-4.76529	0.00614463	1.29612	down	-4.85619	0.176003	0.645752	unchanged	-4.20979	0.00572599	1.4053	down
pos_12	Heptanoic acid	8.18415e-06	6.89127e-06	7.68754e-06	9.14471e-06	6.80139e-06	2.55492e-06	1.4618e-05	1.86089e-05	1.78848e-05	1.51049e-05	1.77275e-05	1.10849e-05	6.82123e-06	2.00396e-05	7.41277e-07	3.90268e-06	1.26308e-06	9.78214e-07	1.52888e-05	1.45063e-05	1.74308e-05	1.70724e-05	1.73006e-05	1.25237e-05	1.56667e-05	1.84993e-05	1.11723e-05	9.8873e-06	1.67333e-05	1.23125e-05	3.12786e-06	2.81261e-06	2.86818e-06	1.91564e-06	4.91704e-06	6.50548e-06	-1.18966	3.45009e-05	1.44555	down	0.173323	0.346064	0.416522	unchanged	0.607619	0.559528	0.307231	unchanged
pos_13	D-(-)-Tartaric acid	4.93773e-06	4.65315e-06	8.28293e-06	6.25134e-06	6.46088e-06	4.57125e-06	5.05847e-06	4.35719e-06	5.74229e-06	5.03979e-06	4.67066e-06	6.12745e-06	5.29798e-06	9.07269e-06	4.9918e-06	5.7629e-06	4.02612e-06	1.87552e-05	1.22379e-05	9.0096e-06	9.80761e-06	9.09173e-06	8.06001e-06	9.49881e-06	6.70725e-06	8.35995e-06	7.63108e-06	7.40181e-06	8.1557e-06	7.51077e-06	6.37966e-06	5.68823e-06	6.81793e-06	6.12185e-06	7.58001e-06	6.31515e-06	-0.714889	0.00103675	1.28558	down	-0.562219	4.95272e-05	1.35636	down	0.300351	0.538942	0.322757	unchanged
pos_14	L-Glutamate	0.000235598	0.000169629	0.000344586	0.000346036	0.000569464	0.000213708	9.25428e-05	4.93558e-05	0.00026413	0.000448415	0.000163034	0.000192058	0.000259504	0.000324452	0.000186955	0.000380638	0.000166348	0.000486914	0.00043096	0.000539217	0.000481526	0.000578124	0.00066665	0.00041257	0.000237587	0.000791247	0.000426521	0.000589736	0.0005789	0.000390728	0.000348573	0.000236965	0.000476443	0.000266785	0.000604662	0.000623175	-0.726491	0.0183634	1.10242	down	-1.31757	0.0128406	1.06477	down	-0.502381	0.172256	0.802791	unchanged
pos_15	DL-2-Aminoadipic acid	4.56374e-06	7.80138e-06	4.00319e-06	3.10626e-06	1.02698e-05	7.55122e-06	2.57402e-05	5.83035e-06	7.9466e-06	7.98461e-06	1.04521e-05	3.17865e-06	2.55433e-05	2.81664e-06	0.000390404	1.1175e-05	4.24659e-06	1.00084e-05	6.53043e-06	4.82274e-06	5.23376e-06	6.51611e-06	6.62723e-06	4.60799e-06	4.95133e-06	6.04975e-06	3.73902e-06	3.82685e-06	5.36841e-06	3.52421e-06	3.07369e-06	2.27127e-06	2.30953e-06	2.65838e-06	4.0814e-06	3.87272e-06	0.119189	0.692594	0.145319	unchanged	1.15463	0.147136	0.684023	unchanged	4.60388	0.31346	0.584468	unchanged
pos_16	alpha-Linolenic acid	2.19261e-05	2.19038e-05	2.46318e-05	3.39155e-05	2.53369e-05	2.28593e-05	3.20344e-06	5.29713e-06	1.06426e-05	1.21579e-05	9.21727e-06	8.77576e-06	1.2445e-05	1.20883e-05	4.66499e-06	1.13461e-05	1.01642e-05	1.0748e-05	8.96959e-06	1.36159e-05	1.505e-05	1.9254e-05	2.26308e-05	2.11883e-05	1.53473e-05	2.12231e-05	1.95006e-05	2.17825e-05	1.94629e-05	2.32563e-05	2.04353e-05	2.18792e-05	2.33433e-05	1.41429e-05	2.06405e-05	2.6121e-05	0.58028	0.0146242	1.08219	up	-1.29042	6.35837e-05	1.34676	down	-1.04221	0.000419651	1.51714	down
pos_17	Trigonelline hydrochloride	0.00134859	0.00159822	0.00190017	0.00183511	0.00104915	0.00108193	0.00114244	0.00117656	0.00100104	0.000627741	0.00116403	0.00130414	0.00143916	0.00167515	0.00124427	0.0011704	0.00142327	0.000888574	0.00155421	0.00157219	0.0025306	0.00168601	0.00234929	0.00109655	0.00103361	0.00131521	0.00179167	0.00167605	0.00138919	0.000992489	0.00194146	0.00141529	0.00163863	0.000965641	0.00200062	0.0024529	-0.291808	0.248722	0.550223	unchanged	-0.353649	0.103809	0.709135	unchanged	-0.409523	0.111142	0.884744	unchanged
pos_18	Squalene	5.1378e-06	4.56834e-06	6.7872e-06	4.5906e-06	3.34571e-06	4.40579e-06	3.90694e-06	2.87515e-06	5.62087e-06	4.82157e-06	2.53498e-06	6.83589e-06	4.37037e-06	4.09425e-06	3.76452e-06	3.97905e-06	3.74623e-06	6.21545e-06	2.57756e-05	1.70726e-05	1.87981e-05	2.12753e-05	1.26465e-05	1.11453e-05	9.5173e-06	1.60768e-05	1.02348e-05	1.04543e-05	8.99363e-06	6.85418e-06	7.35501e-06	7.34098e-06	9.92544e-06	7.36613e-06	9.49822e-06	7.70008e-06	-1.88783	0.00173412	1.36797	down	-1.22414	0.00355664	1.20581	down	-0.910337	0.000125757	1.57235	down
pos_19	Betaine	0.0107759	0.0098689	0.00849936	0.009459	0.00670084	0.0110878	0.015042	0.0172039	0.0105244	0.00690659	0.0121156	0.0122097	0.00922947	0.00867512	0.00771687	0.00940197	0.0124732	0.00821276	0.0101663	0.00772035	0.00649034	0.00583818	0.0048704	0.00804485	0.0118614	0.00514823	0.00803007	0.00576263	0.00623932	0.00833099	0.00895002	0.00844592	0.00592656	0.00934122	0.00535447	0.0044581	0.38678	0.0541386	0.919805	unchanged	0.705744	0.0248813	0.987402	unchanged	0.391263	0.072408	0.996638	unchanged
pos_20	rac-Glycerol 1-myristate	0.00015581	0.000453033	0.000124137	6.9455e-05	0.000412216	0.000403611	0.00104717	0.000840081	0.000677625	0.00069377	0.000821358	0.000865918	0.000844315	0.000134177	0.0014895	0.000339125	0.00015031	0.000566642	0.000112776	0.000113809	0.000106024	8.62623e-05	9.39192e-05	0.000248196	0.000450623	0.000311945	0.000256946	0.000245376	0.000389757	0.000413181	0.000209979	0.0003262	0.000389567	0.000356082	0.00020354	0.000288012	1.0885	0.100016	0.797621	unchanged	1.25812	5.74134e-05	1.378	up	0.99074	0.227691	0.675084	unchanged
pos_21	N-Acetyl-L-proline	1.26738e-06	2.53143e-06	1.63842e-06	2.64254e-06	1.60902e-06	5.11062e-06	1.35517e-05	5.3174e-06	4.0951e-06	1.5777e-06	6.36567e-06	3.35674e-06	3.23597e-06	9.35388e-07	3.03331e-05	4.83673e-06	5.60292e-06	4.17899e-06	9.69427e-07	5.65636e-07	5.69545e-07	4.68297e-07	1.62788e-06	2.20304e-06	2.31729e-06	1.03827e-06	1.00376e-06	9.523e-07	1.95978e-06	1.77732e-06	6.09938e-07	2.03338e-06	1.16412e-06	5.67397e-07	1.31587e-06	1.67912e-06	1.20854	0.0637793	0.904489	unchanged	1.92092	0.0567975	0.910555	unchanged	2.7367	0.181061	0.772928	unchanged
pos_22	D-Fructose	3.64899e-05	4.28547e-05	5.89275e-05	6.02256e-05	7.85368e-05	5.64908e-05	3.36774e-05	3.6318e-05	4.58919e-05	6.27332e-05	4.0574e-05	3.9298e-05	6.16419e-05	2.6665e-05	5.81159e-05	6.97388e-05	2.54102e-05	7.6944e-05	9.11944e-05	9.23507e-05	8.02037e-05	9.11854e-05	0.000122204	9.8163e-05	7.38223e-05	0.000100087	5.22285e-05	6.87857e-05	8.16919e-05	7.62239e-05	3.13876e-05	5.58925e-05	5.68159e-05	4.31345e-05	0.000104847	8.25074e-05	-0.786521	0.000694285	1.35649	down	-0.808877	0.00246577	1.21912	down	-0.233925	0.524997	0.443756	unchanged
pos_23	Geranylgeraniol	8.87151e-06	1.39527e-05	1.14677e-05	1.75341e-05	1.46914e-05	1.84639e-05	4.65008e-06	6.4744e-06	8.74513e-06	1.38447e-05	6.4531e-06	1.79931e-05	1.22077e-05	2.16964e-05	1.83799e-05	8.67646e-06	1.25409e-05	6.7174e-06	1.73354e-05	1.15067e-05	1.46519e-05	1.74034e-05	6.9767e-05	1.54452e-05	1.46837e-05	1.95752e-05	1.85538e-05	1.81527e-05	6.84531e-05	1.27025e-05	1.47952e-05	1.56649e-05	5.09707e-05	1.75934e-05	1.66144e-05	2.54815e-05	-0.781836	0.318278	0.583776	unchanged	-1.38711	0.133938	0.735762	unchanged	-0.814913	0.146215	0.799953	unchanged
pos_24	N,N-dimethyl-Safingol	0.00314534	0.00186624	0.00253417	0.00282025	0.003203	0.00264656	0.00172029	0.00249647	0.00237774	0.00240019	0.00225944	0.0025129	0.0024168	0.00252247	0.00217868	0.00268104	0.0020932	0.00216431	0.00329564	0.00327388	0.00319511	0.00389582	0.00360803	0.00403999	0.00337004	0.00417907	0.00300529	0.00290276	0.00304328	0.00287567	0.00319181	0.00230619	0.00290256	0.00353314	0.00346204	0.0032748	-0.394049	0.00717371	1.18237	down	-0.493062	0.00406046	1.17591	down	-0.409525	0.0068367	1.32324	down
pos_25	6-[5]-ladderane-1-hexanol	1.54713e-05	1.54255e-05	1.94522e-05	3.02194e-05	1.85044e-05	1.68588e-05	1.65018e-06	3.83311e-06	5.16093e-06	6.23386e-06	5.53472e-06	8.00704e-06	7.36381e-06	8.78633e-06	3.1285e-06	4.8642e-06	7.66196e-06	3.89561e-06	9.82416e-06	1.29515e-05	1.49821e-05	2.12238e-05	1.89399e-05	1.45995e-05	1.62209e-05	1.48169e-05	1.79751e-05	1.84158e-05	1.5893e-05	1.70349e-05	1.9667e-05	1.57385e-05	1.7371e-05	1.1204e-05	1.29749e-05	2.22329e-05	0.325421	0.200265	0.658144	unchanged	-1.72205	2.5164e-06	1.42746	down	-1.47423	0.000616566	1.491	down
pos_26	Choline	0.00129999	0.00137062	0.00129076	0.0014254	0.00141575	0.00117326	0.000822527	0.000804837	0.00118151	0.00150356	0.00110337	0.00112259	0.00111861	0.00128194	0.00102879	0.00128062	0.00114026	0.00137104	0.00168351	0.00161536	0.00153472	0.00164483	0.00166348	0.0015188	0.00107462	0.00165988	0.00138685	0.00140368	0.0014066	0.00130712	0.00149219	0.00146521	0.00150437	0.0012542	0.00162664	0.00161512	-0.276502	0.000227359	1.41442	down	-0.333491	0.0575751	0.860964	unchanged	-0.310881	0.00341412	1.37987	down
pos_27	PE(16:0/0:0)	0.0255753	0.0274443	0.0292506	0.0332907	0.020714	0.0188136	0.0047425	0.00951218	0.010526	0.00969164	0.00935766	0.00900815	0.019973	0.0258997	0.0157346	0.00935355	0.0215814	0.00957959	0.027067	0.0293792	0.0309888	0.0231204	0.0261889	0.0203071	0.0181065	0.0164453	0.0288067	0.020048	0.0152851	0.0169503	0.0293263	0.0255202	0.0214293	0.0240727	0.0140641	0.0230448	-0.0181455	0.907166	0.0198143	unchanged	-1.13001	0.00226455	1.23335	down	-0.428694	0.119359	0.757347	unchanged
pos_28	m-Coumaric acid	0.00189037	0.00322734	0.00194416	0.00470338	0.000705491	0.000795662	0.00314644	0.00273641	0.00276697	0.0025498	0.00308073	0.00290285	0.00267869	0.000793534	0.00359383	0.00377384	0.00232789	0.000385028	0.0022305	0.00327518	0.00318532	0.000938132	0.00340781	0.00352758	0.00225113	0.00282689	0.00297471	0.00281231	0.00271687	0.00235443	0.000981676	0.000508459	0.00173697	0.00226918	0.000890148	0.000390579	-0.320321	0.481346	0.337915	unchanged	0.108679	0.195155	0.625188	unchanged	0.999871	0.121937	0.84135	unchanged
pos_29	9S,10R-Epoxy-6Z-octadecene	5.11141e-06	5.41034e-06	4.34526e-06	4.71703e-06	3.50054e-06	4.79108e-06	3.37933e-06	4.05976e-06	4.08448e-06	3.28571e-06	3.35086e-06	4.01576e-06	3.73765e-06	3.49248e-06	2.75918e-06	2.44763e-06	3.22915e-06	8.25035e-07	3.80881e-06	5.94214e-06	5.07215e-06	3.8993e-06	5.61272e-06	4.00151e-06	5.99286e-06	5.84056e-06	7.47052e-06	5.91491e-06	5.80078e-06	4.45444e-06	3.59961e-06	3.62279e-06	5.41895e-06	4.9962e-06	2.9987e-06	3.81794e-06	-0.023662	0.874108	0.0839331	unchanged	-0.677772	0.00140243	1.28071	down	-0.568392	0.0435526	0.980856	unchanged
pos_30	Notopterol	0	9.76911e-10	0	0	6.01318e-06	2.97428e-07	4.11477e-07	9.25256e-09	0	0	2.9768e-07	3.63294e-09	9.82717e-11	0	2.82475e-06	0	0	0	1.21081e-05	1.69838e-05	7.03648e-07	1.97305e-05	0	0	1.84551e-11	6.09864e-09	2.06681e-07	2.96123e-08	0	1.42869e-08	1.16223e-05	1.79725e-05	1.89887e-06	7.97935e-07	8.61411e-06	1.47922e-06	-2.97212	0.113374	0.804396	unchanged	1.49202	0.378902	0.446774	unchanged	-3.90731	0.0667913	1.04559	unchanged
pos_31	L-Isoleucine	5.04794e-05	8.47433e-05	3.66331e-05	1.89501e-05	4.6721e-05	0.000106621	0.000168156	0.000108358	7.19129e-05	5.79483e-05	0.0001232	6.72881e-05	0.000121164	1.94517e-05	0.000385706	6.66178e-05	0.000112368	5.14468e-05	1.58845e-05	1.80313e-05	1.82459e-05	1.56298e-05	1.68334e-05	2.52992e-05	2.49053e-05	1.77933e-05	2.55045e-05	2.8818e-05	2.50002e-05	1.97719e-05	3.29789e-05	3.30197e-05	2.31951e-05	3.57219e-05	2.30386e-05	2.67942e-05	1.64652	0.0315015	1.07128	up	2.07361	0.00680112	1.2178	up	2.11454	0.13352	0.867329	unchanged
pos_32	5-Methyl-THF	0.000272551	0.00018483	0.000188596	0.000370604	5.61196e-05	0.000142372	0.000111301	0.000144718	6.40181e-05	2.27919e-05	7.66764e-05	8.08035e-05	0.000172478	0.000212126	0.000235243	9.01734e-05	0.000248061	4.17747e-05	0.000191438	6.70178e-05	0.000141328	6.87846e-05	4.38673e-05	8.86487e-05	8.98947e-05	2.53693e-05	0.000151307	7.42864e-05	5.06997e-05	6.30876e-05	0.000198546	0.000121826	3.28288e-05	0.000122083	7.77285e-05	9.3504e-05	1.0154	0.0760695	0.902909	unchanged	0.138082	0.761616	0.180708	unchanged	0.629036	0.185173	0.777378	unchanged
pos_33	1-Oxo-1H-2-benzopyran-3-carboxaldehyde	0.000117897	7.91042e-06	8.35935e-05	4.21262e-06	0.000149686	0.000198117	3.83743e-07	5.32739e-07	0	0	0	3.72447e-07	4.36364e-05	0.000140689	4.21309e-06	3.28838e-06	8.8792e-05	0.000133686	8.28255e-05	4.11443e-05	3.98094e-05	7.9978e-05	3.06886e-06	0	1.14816e-07	3.27439e-07	0	0	0	1.13343e-07	8.78896e-05	5.89543e-05	1.22998e-06	4.37573e-06	0.000101485	0.000151861	1.18558	0.176218	0.669854	unchanged	1.21406	0.307604	0.499059	unchanged	0.0299406	0.968155	0.0212369	unchanged
pos_34	Methyl 10-gingerol	8.39242e-05	0.000103115	6.92226e-05	7.97919e-05	4.39517e-05	9.18364e-05	9.57628e-05	8.8282e-05	7.3093e-05	5.73408e-05	7.46888e-05	8.79617e-05	7.84277e-05	3.81018e-05	5.35053e-05	3.1914e-05	5.39915e-05	2.69204e-05	0.000117642	8.65258e-05	9.35556e-05	8.36218e-05	0.000100316	7.36174e-05	9.553e-05	9.50056e-05	0.000170605	0.00011613	0.000105094	9.42467e-05	0.000165468	0.000169345	0.00011282	0.000141721	8.84699e-05	8.00641e-05	-0.234908	0.2141	0.611756	unchanged	-0.503947	0.0409522	0.899497	unchanged	-1.42189	0.00243632	1.3941	down
pos_35	Niflumic Acid	2.50866e-05	6.47574e-05	2.38883e-05	2.71844e-05	1.68061e-05	1.96922e-05	1.47032e-05	1.27455e-05	9.81528e-06	8.32053e-06	1.09796e-05	9.13821e-06	2.00584e-05	1.58893e-05	1.18581e-05	1.02359e-05	6.68145e-06	5.01852e-06	0.00013057	0.000102713	0.000100685	6.03366e-05	6.30049e-05	4.77762e-05	3.37256e-05	3.47938e-05	3.86836e-05	2.22039e-05	2.33742e-05	2.26926e-05	2.01443e-05	2.61734e-05	1.87517e-05	1.61471e-05	1.32784e-05	2.14825e-05	-1.5094	0.00667245	1.18916	down	-1.41724	0.00108098	1.31486	down	-0.733751	0.0264592	1.1143	down
pos_36	PE(18:1(9Z)/0:0)	0.00651493	0.00815815	0.00615091	0.00800466	0.0037821	0.00593595	0.0020841	0.00433477	0.00394096	0.00222588	0.00311595	0.00373557	0.00433782	0.00639952	0.00281532	0.00236595	0.00633941	0.00148886	0.00444917	0.00517293	0.00439686	0.0024801	0.0036518	0.00301385	0.00450424	0.00315756	0.00709783	0.00529498	0.0031443	0.00344211	0.00421087	0.00354378	0.00483582	0.00463059	0.00175915	0.00291851	0.73468	0.00975875	1.16914	up	-0.454828	0.142677	0.656577	unchanged	0.116891	0.760287	0.248852	unchanged
pos_37	Styrene	0.000834539	0.000507821	0.000879539	0.000598038	0.000534291	0.00109751	0.00031485	0.000446755	0.00049407	0.000404173	0.000499028	0.000634406	0.000919307	0.00091438	0.000852338	0.000334564	0.000581112	0.000166991	0.00101905	0.000734094	0.00096863	0.00068796	0.000604763	0.00034665	0.000176835	0.00049909	0.000746983	0.000533112	0.000474394	0.00031157	0.000856929	0.000714885	0.00062217	0.000456367	0.000437895	0.00034649	0.0296583	0.915506	0.089599	unchanged	0.0267418	0.927595	0.0804564	unchanged	0.133864	0.725624	0.198024	unchanged
pos_38	Phosphocholine	4.03242e-05	3.95601e-05	3.90076e-05	2.15806e-05	3.44382e-05	3.43723e-05	6.0135e-05	2.41192e-05	5.26952e-05	3.92563e-05	2.82818e-05	4.32019e-05	6.6134e-05	3.47955e-05	0.000127341	3.3929e-05	4.82835e-05	4.28946e-05	2.13022e-05	2.60654e-05	2.02972e-05	2.26476e-05	2.71082e-05	2.80715e-05	3.8368e-05	3.75412e-05	6.16558e-05	4.35471e-05	3.93865e-05	4.17681e-05	2.22954e-05	2.46775e-05	3.08366e-05	2.22161e-05	3.1771e-05	3.00277e-05	0.524517	0.011799	1.11697	up	-0.0825027	0.727675	0.186825	unchanged	1.12678	0.0790227	0.982407	unchanged
pos_39	5-(1-hydroxypropan-2-yl)isolongifol-4-ene	2.51008e-05	2.35548e-05	2.65129e-05	2.40016e-05	2.05299e-05	1.93786e-05	1.07714e-05	1.11911e-05	1.3067e-05	1.10217e-05	1.01645e-05	1.26873e-05	1.67921e-05	1.78565e-05	1.17457e-05	1.0833e-05	1.40576e-05	9.98494e-06	2.97875e-05	3.12933e-05	3.4634e-05	2.84575e-05	2.82803e-05	2.44976e-05	2.00934e-05	2.01185e-05	2.75143e-05	2.03935e-05	1.88295e-05	1.68369e-05	2.11518e-05	2.05179e-05	2.27428e-05	1.76196e-05	1.87832e-05	1.97772e-05	-0.347442	0.00556347	1.15189	down	-0.845213	0.00106602	1.31456	down	-0.569348	0.00267256	1.39917	down
pos_40	Asp Thr Val	0.000249384	0.00032443	0.000128402	0.000234331	6.60841e-05	0.000156353	0.000105749	9.30405e-05	0.000143771	4.72967e-05	0.00010069	0.000156538	0.000173135	0.000248393	6.30387e-05	0.000152638	0.000184294	6.71192e-05	0.000247273	0.000137806	0.000414612	0.00014679	0.000111007	0.000155101	0.000127911	8.45621e-05	0.000165596	0.000134931	0.000131244	0.000116947	0.00034954	0.000326804	0.000218242	0.00021752	0.000252044	0.000187366	-0.0652312	0.88506	0.0182572	unchanged	-0.234302	0.348787	0.416295	unchanged	-0.804044	0.0193907	1.14711	down
pos_41	alpha-Methylstyrene	0.000169513	0.000118749	0.000138187	0.000152842	0.000160261	0.000159438	0.000132659	0.000135279	0.000171819	0.000160535	0.000154943	0.000161153	0.000152563	0.00017656	0.000129268	0.000141402	0.000162006	0.000173025	0.000123861	0.000116766	0.000123521	0.000150492	0.000175654	0.000172125	0.000139878	0.000203204	0.00016418	0.000127871	0.000150842	0.000160038	0.000143685	0.000128062	0.000143342	0.000158341	0.000178407	0.000191872	0.0599172	0.651287	0.185167	unchanged	-0.0459019	0.699711	0.188673	unchanged	-0.0136478	0.906978	0.0610899	unchanged
pos_42	2,4,6-Octatriyn-1-ol	0.000204271	0.000356299	0.000208917	0.000518172	6.95974e-05	8.17482e-05	0.00034466	0.000299325	0.00029748	0.000268921	0.000331829	0.000312017	0.000288798	7.60243e-05	0.000389703	0.000402265	0.00024744	3.07042e-05	0.000266459	0.00037967	0.000367506	0.000106819	0.000386878	0.000396864	0.00025432	0.000315953	0.000331101	0.000310857	0.00030063	0.000261904	0.000107339	5.13257e-05	0.000188749	0.000250537	9.31782e-05	3.74198e-05	-0.40411	0.380984	0.422821	unchanged	0.0631933	0.447513	0.386245	unchanged	0.977886	0.143217	0.801102	unchanged
pos_43	Delphinidin	0.0100593	0.0126193	0.00824822	0.017873	0.0142118	0.0136374	0.0105336	0.0120462	0.00300834	0.00173688	0.00768368	0.00492565	0.0122389	0.0109244	0.0157208	0.0132279	0.0133955	0.0149065	0.00903772	0.00689659	0.00819436	0.00804324	0.00185951	0.0037748	0.000378689	0.000465888	3.52152e-05	0.00030622	0.00022032	3.20897e-05	0.0112763	0.0101309	0.00214671	0.00239691	0.0132673	0.0142393	1.01964	0.00510117	1.21655	up	4.79507	0.012621	1.16394	up	0.589057	0.097434	0.875333	unchanged
pos_44	Viburtinal	3.00755e-06	4.74443e-06	2.51693e-06	4.50559e-06	1.54688e-06	2.84444e-06	5.53662e-06	4.95633e-06	4.09093e-06	2.1223e-06	4.49992e-06	4.41924e-06	3.05522e-06	1.44386e-06	4.79645e-06	3.84217e-06	1.28508e-06	1.20233e-06	2.85638e-06	3.99474e-06	1.94417e-06	3.42484e-06	3.00009e-06	2.89886e-06	3.08578e-06	2.58121e-06	1.98999e-06	2.74997e-06	1.52668e-06	1.80921e-06	1.80243e-06	1.20814e-06	1.84146e-06	2.92523e-06	1.15596e-06	1.22332e-06	0.0810258	0.76775	0.16716	unchanged	0.898891	0.00681593	1.143	up	0.621458	0.222821	0.670755	unchanged
pos_45	4-(2-Furanyl)-3-buten-2-one	2.1178e-05	2.47963e-05	1.83322e-05	2.2382e-05	1.31465e-05	2.3277e-05	2.82923e-05	2.85563e-05	1.79342e-05	1.44174e-05	2.17074e-05	2.31877e-05	2.08317e-05	1.7691e-05	1.8696e-05	2.03022e-05	2.08665e-05	1.42593e-05	1.69921e-05	1.64499e-05	1.93501e-05	1.5547e-05	1.45559e-05	1.63583e-05	2.08535e-05	1.85554e-05	1.89064e-05	1.49016e-05	1.55818e-05	1.57293e-05	1.95077e-05	1.74471e-05	1.20059e-05	1.87273e-05	1.83346e-05	1.97963e-05	0.310785	0.0713507	0.940759	unchanged	0.35937	0.0895006	0.811322	unchanged	0.0902083	0.485837	0.414051	unchanged
pos_46	alpha-Tocopherolquinone	4.20068e-06	4.40686e-06	3.02321e-06	1.434e-05	5.74952e-06	4.68941e-06	3.71946e-06	3.2563e-05	6.18487e-05	5.70143e-05	5.01811e-05	3.3204e-05	1.32847e-05	6.21486e-06	8.47056e-07	5.4657e-06	4.15714e-06	1.70357e-06	0.000270838	0.000286712	0.000128895	7.52269e-05	5.27853e-05	9.05065e-05	9.76361e-05	0.000137048	8.09821e-05	5.49288e-05	7.97348e-05	6.21526e-05	7.16464e-05	2.99937e-05	4.12682e-05	8.09779e-05	0.000114817	5.65032e-05	-4.63547	0.0178762	1.16161	down	-1.10333	0.0130902	1.06087	down	-3.64128	0.00428827	1.46386	down
pos_47	LysoPC(18:3(9Z,12Z,15Z))	0.00991963	0.0111588	0.0104018	0.0094322	0.00693995	0.0072266	0.0048937	0.00353091	0.0062693	0.00528696	0.00408226	0.00468141	0.0116529	0.00967418	0.0188864	0.00516131	0.00863997	0.00650926	0.00765209	0.00925995	0.00792126	0.00606324	0.00829964	0.00587763	0.00658643	0.00557536	0.0125394	0.008546	0.00636244	0.00746305	0.00664519	0.00631784	0.00568309	0.00504095	0.00407757	0.00594745	0.289211	0.09091	0.809565	unchanged	-0.711604	0.0297651	0.978716	unchanged	0.844243	0.0752338	1.00441	unchanged
pos_48	Adenine	2.51056e-05	3.72311e-05	1.68633e-05	3.26837e-05	1.96547e-05	2.76294e-05	5.5852e-05	4.96513e-05	2.87646e-05	1.78862e-05	2.94493e-05	3.02696e-05	2.13885e-05	1.4191e-05	2.293e-05	2.18433e-05	3.07014e-05	1.63556e-05	2.17291e-05	2.06373e-05	1.96703e-05	2.46432e-05	2.12367e-05	1.66573e-05	3.17433e-05	1.79739e-05	1.71278e-05	2.1112e-05	1.82138e-05	2.39104e-05	1.82821e-05	2.20873e-05	1.55948e-05	1.8967e-05	1.93977e-05	2.26931e-05	0.353546	0.131957	0.771372	unchanged	0.703787	0.0701885	0.844735	unchanged	0.122694	0.524377	0.416574	unchanged
pos_49	Tyr Phe Phe Phe	0.0203476	0.00787304	0.023715	0.00767096	0.0278051	0.0144663	0.038868	0.0413828	0.0513969	0.0612397	0.0500141	0.0335885	0.0217769	0.0125849	0.0168317	0.0165647	0.00730358	0.0289556	0.0673646	0.0751761	0.0731199	0.0839976	0.0673707	0.08743	0.0726151	0.0710646	0.0313301	0.0696965	0.0723078	0.0694148	0.049713	0.0546155	0.0646739	0.0578578	0.0458227	0.032361	-2.15731	2.604e-07	1.52783	down	-0.482975	0.0455289	0.92618	unchanged	-1.55219	0.000200414	1.54471	down
pos_50	Astragalin	3.38197e-05	4.23946e-05	2.78377e-05	4.39394e-05	2.78175e-05	3.82544e-05	3.67495e-05	4.03025e-05	2.58961e-05	2.2731e-05	3.0805e-05	2.53386e-05	3.6672e-05	2.40116e-05	4.42782e-05	3.50016e-05	6.3106e-05	2.87056e-05	3.53372e-05	3.10184e-05	5.43806e-05	2.79499e-05	2.46248e-05	3.57538e-05	2.27207e-05	2.53611e-05	2.24682e-05	1.99119e-05	2.20727e-05	2.33235e-05	3.24473e-05	3.94458e-05	2.18787e-05	2.81969e-05	3.36769e-05	3.5572e-05	0.0340889	0.875195	0.156062	unchanged	0.42043	0.0426041	0.962305	unchanged	0.27751	0.311301	0.620797	unchanged
pos_51	3-[6-(Carboxymethylene)cyclohexa-2,4-dien-1-ylidene]-2-oxopropanate	0.000220299	1.76156e-05	0.00015934	1.20136e-05	0.000263763	0.000337677	4.93795e-06	3.08844e-06	5.83304e-07	1.22506e-06	1.68002e-06	9.18132e-07	8.58646e-05	0.000251473	1.3858e-05	8.44786e-06	0.000158177	0.000228362	0.000235731	0.000108878	0.000100741	0.000198615	9.67339e-06	3.60127e-07	1.80484e-07	0	5.20418e-07	2.14624e-07	3.62471e-07	2.39902e-07	0.000176549	0.0001215	2.90615e-06	1.26951e-05	0.000202736	0.000281932	0.628008	0.395831	0.422633	unchanged	3.03402	0.0428222	0.963691	unchanged	-0.097438	0.891512	0.0811156	unchanged
pos_52	Cryptoxanthin diepoxide	0.0100101	0.00853311	0.00906508	0.0102622	0.011319	0.0114854	0.00609244	0.00732327	0.0116098	0.0121205	0.0103016	0.0108658	0.0090362	0.00934772	0.00682752	0.0114283	0.00977595	0.0099362	0.0132573	0.0149994	0.012437	0.0158961	0.0154053	0.0129777	0.0124903	0.0142852	0.0112268	0.0113864	0.0112061	0.0128933	0.00970753	0.00967797	0.0107478	0.0101865	0.0117642	0.0105119	-0.485903	0.000388121	1.37819	down	-0.333681	0.0560495	0.878012	unchanged	-0.151605	0.172997	0.78898	unchanged
pos_53	3E,5E-tridecadienoic acid	6.38258e-05	9.50459e-05	9.36727e-05	8.57192e-05	0.000141128	0.000177462	0.000294794	0.000203096	0.000153257	0.000116315	0.000151787	0.000117623	8.39388e-05	8.75819e-05	0.000145538	0.000217736	0.00011078	0.000191345	0.000109321	0.000102038	7.22274e-05	9.97037e-05	0.00010603	0.000134913	0.000191022	0.000108126	5.47948e-05	7.54175e-05	0.000102004	0.00014201	4.9173e-05	9.01107e-05	6.62335e-05	7.75493e-05	0.000103598	9.97078e-05	0.0734882	0.782046	0.122145	unchanged	0.622759	0.108343	0.714816	unchanged	0.78303	0.0501371	1.01509	unchanged
pos_54	6E-Octene-2,4-diynoic acid	0.000339182	1.6892e-05	0.000298551	1.8035e-05	0.000273676	0.000410966	6.54971e-06	4.27818e-06	3.88579e-06	2.20603e-06	3.876e-06	3.89943e-06	0.000150716	0.000317963	7.68182e-06	6.28773e-06	0.0001991	0.00023904	0.000305932	0.000185083	0.000227605	0.000221051	1.75513e-05	9.81652e-06	6.10685e-06	6.37404e-06	5.46292e-06	5.3666e-06	5.60062e-06	4.70786e-06	0.000263556	0.000222383	1.26418e-05	2.35088e-05	0.000212643	0.000257034	0.489095	0.461406	0.38451	unchanged	-0.445045	0.048638	0.914168	unchanged	-0.107129	0.868915	0.0967536	unchanged
pos_55	3-Methylbenzaldehyde	7.47249e-06	8.67188e-06	5.7835e-06	4.72238e-06	9.05924e-06	1.29242e-05	2.87566e-05	9.27087e-06	1.29939e-05	1.51623e-05	2.16222e-05	7.25269e-06	8.7938e-06	3.49939e-06	5.61205e-05	1.28646e-05	7.71618e-06	1.4205e-05	6.42464e-06	8.32715e-06	7.98636e-06	6.71157e-06	7.75822e-06	9.21747e-06	7.33843e-06	7.54101e-06	5.80435e-06	7.66847e-06	7.38572e-06	6.42132e-06	5.67519e-06	7.76329e-06	1.79043e-05	6.30908e-06	8.17574e-06	7.50115e-06	0.0670421	0.778363	0.132975	unchanged	1.17296	0.0439004	0.948939	unchanged	0.952449	0.350288	0.526668	unchanged
pos_56	Herbacetin 8-glucuronide	0.0103818	0.0126628	0.00808274	0.0173049	0.0147713	0.0134724	0.0130533	0.0145419	0.00379862	0.00228478	0.00936913	0.00584684	0.0127807	0.0113897	0.0163526	0.0127975	0.0155109	0.0168843	0.00892653	0.00696935	0.00891029	0.00864152	0.00195335	0.00455527	0.000478251	0.000592179	4.16674e-05	0.000381765	0.000273492	3.85445e-05	0.0117287	0.00992329	0.0025384	0.00262962	0.014453	0.0144905	0.940351	0.00621236	1.19803	up	4.75888	0.0120234	1.16846	up	0.620239	0.0799679	0.916545	unchanged
pos_57	Miraxanthin-V	2.29242e-05	3.27785e-05	2.23917e-05	2.33937e-05	2.03958e-05	5.17776e-05	5.55231e-05	4.8832e-05	2.77731e-05	2.11037e-05	3.95261e-05	3.41626e-05	3.48246e-05	1.7561e-05	6.02005e-05	2.5359e-05	3.85378e-05	3.20261e-05	1.29388e-05	1.1844e-05	1.18038e-05	1.39725e-05	1.63899e-05	1.77528e-05	1.3955e-05	1.66528e-05	1.57655e-05	1.70411e-05	1.87421e-05	1.73286e-05	1.6205e-05	2.27016e-05	1.85523e-05	1.1624e-05	2.38673e-05	2.40182e-05	1.03581	0.0283403	1.08979	up	1.18963	0.00966356	1.18674	up	0.833991	0.0497098	1.05697	up
pos_58	Kaempferol	0.00144884	0.00231888	0.00112536	0.00225785	0.00097127	0.00171253	0.00264795	0.00368757	0.00132872	0.000894978	0.0016066	0.00178209	0.0018275	0.000818481	0.00193307	0.00112211	0.00538009	0.00133544	0.00129479	0.00143335	0.00270651	0.000955371	0.0010204	0.00186223	0.00172654	0.000818779	0.000914486	0.000916367	0.000929972	0.000944958	0.00111682	0.00143372	0.000834346	0.00116927	0.000986069	0.000917311	0.0849035	0.796377	0.201835	unchanged	0.934577	0.0717581	0.855261	unchanged	0.943225	0.207587	0.790328	unchanged
pos_59	Fragransol B	5.37504e-05	5.37205e-05	4.08896e-05	7.92324e-05	2.00259e-05	5.14167e-05	4.38765e-05	4.2874e-05	1.89e-05	5.8206e-06	2.96318e-05	2.49364e-05	4.0123e-05	4.41837e-05	6.1941e-05	2.59649e-05	4.64977e-05	1.72095e-05	4.88458e-05	2.16685e-05	5.72484e-05	2.0761e-05	1.95464e-05	2.66056e-05	2.81214e-05	1.05853e-05	3.58174e-05	2.21012e-05	1.85279e-05	2.16997e-05	4.15574e-05	4.68702e-05	1.34341e-05	3.38701e-05	3.80864e-05	3.99119e-05	0.619244	0.124056	0.800795	unchanged	0.278898	0.500322	0.358313	unchanged	0.142506	0.655976	0.28753	unchanged
pos_60	Coumarin	6.13942e-05	4.10519e-05	3.23154e-05	5.14971e-05	1.9808e-05	3.45352e-05	4.89005e-05	3.6845e-05	2.31439e-05	1.00523e-05	2.85513e-05	2.69918e-05	4.47879e-05	3.18803e-05	6.59539e-05	2.47649e-05	4.3791e-05	9.70536e-06	5.23494e-05	4.0518e-05	3.27302e-05	2.05739e-05	1.40591e-05	1.81724e-05	1.8344e-05	1.19212e-05	3.09778e-05	1.94649e-05	1.66716e-05	1.70216e-05	3.70217e-05	2.09431e-05	1.62156e-05	3.16728e-05	1.32475e-05	1.7092e-05	0.431507	0.25265	0.588352	unchanged	0.608999	0.134212	0.725499	unchanged	0.697637	0.150623	0.831197	unchanged
pos_61	Phenanthrene-4,5-dicarboxylate	5.25002e-06	6.54169e-06	8.87693e-06	1.11908e-05	8.16467e-06	1.03067e-05	1.61314e-05	8.71497e-06	1.30928e-05	1.03825e-05	1.21172e-05	9.25763e-06	8.45065e-06	9.01167e-06	1.14603e-05	1.10098e-05	8.58189e-06	8.92223e-06	2.61558e-05	2.22839e-05	1.43632e-05	1.36145e-05	2.02637e-05	1.19048e-05	2.4064e-05	1.90067e-05	1.64385e-05	2.25047e-05	1.92234e-05	1.74939e-05	9.23956e-06	8.35644e-06	8.44326e-06	7.35876e-06	1.514e-05	1.38101e-05	-1.10932	0.00663957	1.24648	down	-0.768542	0.000574588	1.28542	down	-0.118377	0.585877	0.373752	unchanged
pos_62	Methyl benzoate	5.61883e-06	6.44183e-06	5.52921e-06	6.28824e-06	4.61619e-06	7.1473e-06	1.18135e-05	1.26515e-05	7.76082e-06	4.73527e-06	8.3931e-06	8.37267e-06	7.03614e-06	5.15452e-06	8.83553e-06	6.24308e-06	6.62683e-06	5.83934e-06	3.02739e-06	3.81435e-06	4.54909e-06	5.43787e-06	4.19297e-06	3.91037e-06	6.83258e-06	5.3106e-06	5.38032e-06	5.62539e-06	4.27956e-06	4.75588e-06	6.42994e-06	5.6932e-06	3.67375e-06	6.115e-06	5.63864e-06	5.91004e-06	0.515561	0.0043856	1.23419	up	0.739284	0.0273274	1.02186	up	0.247964	0.141664	0.809021	unchanged
pos_63	9,12,15-Octadecatrien-1-ol	8.56819e-07	1.01904e-06	1.04222e-06	2.03229e-06	1.69953e-06	2.05049e-06	9.49086e-07	5.67863e-07	9.11862e-07	1.85712e-06	8.85926e-07	1.68259e-06	1.64596e-06	1.92719e-06	2.28224e-06	9.93427e-07	6.58493e-07	5.21031e-07	2.91994e-06	0	9.58156e-08	1.61467e-06	1.72515e-05	2.41273e-06	9.599e-07	4.20548e-06	2.45441e-06	3.17927e-06	1.29067e-05	1.94566e-06	2.5298e-06	2.69227e-06	8.79483e-06	2.07411e-06	2.80973e-06	4.44328e-06	-1.48149	0.378359	0.533602	unchanged	-1.90393	0.139948	0.735354	unchanged	-1.53988	0.0566937	1.05833	unchanged
pos_64	Alloathyriol	4.10647e-05	5.61165e-05	2.9237e-05	7.90505e-05	5.70798e-05	5.65959e-05	5.36099e-05	5.80655e-05	1.07869e-05	5.60002e-06	3.34356e-05	1.7629e-05	4.8068e-05	3.98365e-05	6.85372e-05	4.26111e-05	5.77883e-05	6.06368e-05	3.98261e-05	2.98719e-05	3.78274e-05	4.01911e-05	8.44031e-06	1.96826e-05	1.08433e-06	1.06167e-06	9.51019e-09	1.16162e-07	1.37375e-07	5.85509e-07	4.78399e-05	3.91648e-05	9.53478e-06	9.11381e-06	5.63307e-05	5.93419e-05	0.859951	0.0215459	1.07427	up	5.9025	0.023133	1.08214	up	0.520484	0.160124	0.742081	unchanged
pos_65	Cer(d14:1(4E)/20:0(2OH))	4.32304e-05	4.01607e-05	5.22665e-05	7.20214e-05	6.97276e-05	4.61963e-05	5.83208e-06	7.99555e-06	3.13281e-05	3.15117e-05	2.32277e-05	2.40695e-05	3.60335e-05	1.94326e-05	1.9931e-05	2.90237e-05	3.54452e-05	2.37454e-05	5.00836e-05	6.35031e-05	8.82334e-05	9.1435e-05	8.1745e-05	5.52869e-05	2.82966e-05	6.00483e-05	6.54674e-05	6.8853e-05	7.8576e-05	6.04762e-05	7.19269e-05	5.81014e-05	5.55988e-05	5.88001e-05	8.55553e-05	7.34811e-05	-0.411075	0.0824083	0.810279	unchanged	-1.54493	0.00116933	1.23966	down	-1.30216	8.10565e-05	1.59365	down
pos_66	Eriojaposide A	2.65411e-06	2.5148e-05	1.76352e-06	2.66495e-06	1.37486e-06	2.71511e-06	2.1021e-05	2.10556e-05	1.29157e-05	1.86738e-05	2.90712e-05	1.68653e-05	8.58807e-06	6.79243e-07	7.68521e-06	9.07897e-07	2.98588e-07	9.6875e-07	3.58237e-06	5.6753e-06	2.98677e-06	3.79865e-06	2.37776e-06	5.05568e-06	9.90144e-06	1.35102e-05	1.33349e-05	5.78419e-06	1.08404e-05	1.09561e-05	3.37771e-06	7.05747e-06	1.33644e-05	3.10899e-05	2.84412e-07	8.46594e-07	0.629566	0.60223	0.270282	unchanged	0.894746	0.0067167	1.16424	up	-1.55029	0.266668	0.562594	unchanged
pos_67	Neoraunone	6.66977e-05	7.12251e-05	4.82065e-05	5.3531e-05	3.40124e-05	6.78066e-05	0.000113176	0.000108012	6.4985e-05	5.96452e-05	8.27488e-05	8.6163e-05	7.82225e-05	6.06359e-05	8.55527e-05	7.19491e-05	7.46813e-05	6.02741e-05	4.92907e-05	4.45283e-05	4.39669e-05	4.99567e-05	4.02535e-05	4.93692e-05	6.46739e-05	5.94023e-05	5.15351e-05	5.52046e-05	5.23333e-05	6.62029e-05	6.43777e-05	7.33146e-05	4.98613e-05	6.53802e-05	4.99438e-05	4.47322e-05	0.300011	0.131392	0.792097	unchanged	0.559135	0.0255389	1.04226	up	0.311275	0.0469446	1.03617	up
pos_68	1,4-DPCA	2.84021e-05	2.88961e-05	2.87009e-05	3.475e-05	2.21638e-05	5.56829e-06	1.72056e-05	1.23477e-05	1.55984e-05	1.06678e-05	1.30258e-05	1.10283e-05	1.03738e-05	2.9629e-05	4.34834e-07	2.1211e-05	1.69654e-06	7.71083e-06	0.000146984	0.000104588	9.2971e-05	8.81929e-05	7.94847e-05	4.68294e-05	4.10253e-05	4.09437e-05	3.93358e-05	2.04063e-05	3.73397e-05	2.76299e-05	3.65714e-06	5.75126e-06	2.07579e-06	3.95872e-06	1.87682e-05	2.30822e-05	-1.9127	0.00283021	1.32809	down	-1.37161	0.00117936	1.3245	down	0.310589	0.708218	0.153986	unchanged
pos_69	Isoquinoline N-oxide	0.000133711	0.000234078	0.000110005	9.76958e-05	0.000148656	0.000446129	0.000706875	0.000404043	0.000275621	0.00028214	0.000526488	0.000226437	0.000293623	7.45531e-05	0.00083692	0.000282178	0.000340724	0.00020901	0.000129697	0.000120711	0.000106653	9.66177e-05	0.000127015	0.000151727	0.000129164	0.000110663	9.59418e-05	0.000123918	0.000132419	0.000126447	8.92375e-05	0.000130631	8.64477e-05	0.000112311	0.000127157	0.000126339	0.676104	0.235843	0.61881	unchanged	1.7528	0.0128278	1.14563	up	1.59965	0.085715	0.978735	unchanged
pos_70	6-Methoxyluteolin 7-sulfate	2.12388e-05	4.16183e-05	2.54239e-05	3.55337e-05	2.06559e-05	3.03246e-05	4.49154e-05	3.57967e-05	1.87261e-05	1.06656e-05	2.55223e-05	1.84141e-05	1.79479e-05	9.58432e-06	2.40101e-05	1.89125e-05	2.36725e-05	1.40648e-05	9.11474e-05	5.30015e-05	3.09947e-05	4.40784e-05	4.34737e-05	4.95824e-05	5.33371e-05	2.47749e-05	2.65618e-05	2.75334e-05	2.74949e-05	2.76794e-05	1.74663e-05	1.70931e-05	1.9632e-05	2.19699e-05	2.51443e-05	1.98753e-05	-0.837166	0.0412736	1.00009	down	-0.282671	0.433936	0.382455	unchanged	-0.163568	0.427748	0.424533	unchanged
pos_71	3beta-Dihydroxymarasmene	1.25599e-05	1.30586e-05	1.99945e-05	1.03752e-05	4.91811e-06	6.57795e-06	5.61404e-06	1.64562e-05	5.59204e-06	5.10747e-06	7.48019e-06	1.24908e-05	1.02918e-05	9.46321e-06	6.66128e-06	6.13856e-06	5.17279e-06	5.74517e-06	3.09489e-05	3.75336e-05	3.60484e-05	3.10595e-05	2.98245e-05	1.36751e-05	8.53555e-06	1.36552e-05	2.65053e-05	2.56991e-05	1.17482e-05	2.50691e-05	4.00179e-05	2.16096e-05	1.31116e-05	5.55984e-06	2.70909e-05	1.76458e-05	-1.40806	0.00168092	1.27997	down	-1.07633	0.0338393	0.893538	unchanged	-1.52415	0.0377984	1.17985	down
pos_72	Thr Ala Arg Thr	7.50285e-05	0.000123416	7.83032e-05	0.000125191	5.07765e-05	5.93952e-05	2.72285e-05	2.36882e-05	3.50967e-05	2.72936e-05	2.55461e-05	3.18038e-05	7.15342e-05	7.25155e-05	7.99789e-05	2.51663e-05	5.38714e-05	2.29919e-05	8.14424e-05	0.000102312	8.90446e-05	5.84361e-05	8.66884e-05	5.25629e-05	4.10459e-05	3.96158e-05	9.15624e-05	5.54191e-05	4.29249e-05	4.4869e-05	6.05264e-05	5.73935e-05	5.15226e-05	4.26952e-05	4.1268e-05	5.36742e-05	0.122303	0.659026	0.247426	unchanged	-0.886253	0.0303804	0.993865	unchanged	0.086515	0.777089	0.183522	unchanged
pos_73	Phenylethylamine	0.0290351	0.0232724	0.0287101	0.0290418	0.0306339	0.0273299	0.027212	0.0271378	0.0286886	0.0303116	0.0293912	0.030494	0.0269194	0.0289134	0.0239069	0.0311922	0.0298392	0.0313019	0.0147599	0.0161483	0.0192857	0.02231	0.0209944	0.0221968	0.0212048	0.028001	0.0259349	0.0243753	0.026584	0.0249762	0.0275467	0.0254245	0.0250021	0.029288	0.0337715	0.0302361	0.538331	0.000446519	1.35053	up	0.197455	0.0102034	1.08761	up	0.00675753	0.941323	0.0145568	unchanged
pos_74	Vulgarone A	0.00223408	0.00186045	0.00235984	0.00225298	0.00239529	0.0021647	0.0020603	0.00215407	0.00241897	0.00244114	0.00229602	0.00240157	0.00209942	0.00226076	0.00185197	0.00243628	0.00226857	0.00239235	0.00111946	0.00128015	0.00153221	0.00170497	0.0018063	0.0018889	0.00186777	0.00235993	0.0022702	0.00211616	0.00237104	0.00227998	0.00224925	0.00214149	0.00226515	0.00236621	0.0027189	0.00239876	0.507621	0.00183549	1.28384	up	0.0541111	0.422979	0.392368	unchanged	-0.0873175	0.274552	0.635963	unchanged
pos_75	Ile Tyr Trp Trp	9.78312e-05	0.000110739	0.00012593	9.47474e-05	0.000100288	0.000111316	0.000138487	0.000110292	0.000110696	0.000106412	0.000120565	0.000110125	0.000107423	7.35021e-05	0.000151287	9.2801e-05	7.60358e-05	0.000179091	0.000118735	0.000126891	0.000107106	0.000106747	9.89026e-05	0.000108681	0.000103248	0.000124504	0.000107787	0.000102811	0.000122846	0.000119215	0.000101597	0.000112505	0.000104426	0.00010078	0.000112544	0.00010007	-0.0578283	0.500029	0.314013	unchanged	0.0338778	0.680234	0.202293	unchanged	0.106083	0.667658	0.215441	unchanged
pos_76	1,4-Dihydroxy-2-naphthoic acid	1.45071e-05	3.14587e-05	1.21737e-05	3.64384e-05	8.8064e-06	1.15933e-05	5.12662e-05	3.68141e-05	3.22807e-05	2.48727e-05	3.47915e-05	2.18294e-05	2.43305e-05	8.67086e-06	4.79628e-05	3.49331e-05	6.8429e-06	8.21051e-06	1.0201e-05	3.5667e-05	1.31308e-05	5.40268e-06	4.25973e-05	2.89978e-05	3.0073e-05	4.05716e-05	2.12937e-05	2.56025e-05	3.00181e-05	2.82004e-05	6.24578e-06	5.18547e-06	1.20149e-05	1.46361e-05	8.80014e-06	1.03179e-05	-0.242218	0.664394	0.247147	unchanged	0.199714	0.407948	0.372521	unchanged	1.19493	0.138705	0.808949	unchanged
pos_77	ANETHOLE	1.40185e-07	2.28251e-06	6.58163e-08	4.32369e-08	1.71222e-06	1.69581e-06	6.96078e-06	1.43311e-06	2.24979e-06	1.99981e-06	6.20123e-06	1.57818e-06	3.13466e-06	1.84289e-08	2.11773e-05	1.24946e-06	1.60661e-06	1.82085e-06	8.40206e-07	1.14982e-06	2.615e-07	6.25243e-07	7.32435e-07	5.13129e-07	5.28177e-07	8.41569e-08	4.59302e-07	5.62757e-07	6.85586e-07	4.00126e-07	1.61509e-08	3.85508e-07	3.37911e-07	2.7585e-07	2.49122e-07	2.87466e-07	0.526947	0.510696	0.301724	unchanged	2.90845	0.0335393	1.01497	up	4.22421	0.223505	0.702624	unchanged
pos_78	Diadinoxanthin	0.0291003	0.0388612	0.0262772	0.0307767	0.0316394	0.0375389	0.0297598	0.0305514	0.0309409	0.0316649	0.0266345	0.0290661	0.0261124	0.0278367	0.0240901	0.0365871	0.029144	0.0323488	0.026503	0.0262391	0.0251639	0.0259158	0.028933	0.0320189	0.0289858	0.0270458	0.0233133	0.0275032	0.0252443	0.0289873	0.0287596	0.036329	0.0328631	0.0236464	0.0352734	0.0362312	0.237011	0.063469	0.877767	unchanged	0.1491	0.0317455	0.893138	unchanged	-0.132816	0.331082	0.598002	unchanged
pos_79	Methyl 3-methyl-1-butenyl disulfide	6.39903e-06	6.07177e-06	1.35825e-05	9.8407e-06	9.58434e-06	6.9632e-06	7.67629e-06	5.78368e-06	6.58301e-06	5.32351e-06	5.73574e-06	6.73229e-06	7.28523e-06	8.0878e-06	9.50185e-06	9.31847e-06	5.92694e-06	4.13852e-05	1.03049e-05	8.89752e-06	9.80456e-06	8.04831e-06	7.87333e-06	8.11139e-06	5.45776e-06	8.27976e-06	8.1151e-06	7.07299e-06	8.76821e-06	8.0469e-06	7.65746e-06	5.35076e-06	9.19275e-06	5.04898e-06	9.55334e-06	8.47425e-06	-0.0163718	0.93852	0.007495	unchanged	-0.273776	0.0559388	0.839364	unchanged	0.848101	0.331676	0.527436	unchanged
pos_80	Adenosine 3'-monophosphate	0.000342679	0.00051756	0.000406355	0.000395149	0.000424757	0.000351062	0.000774957	0.000620546	0.000315873	0.00022846	0.000363405	0.000425348	0.000645407	0.000388769	0.000401375	0.000454319	0.000520922	0.000415109	0.000270471	0.000334384	0.000170559	0.00018272	0.000192699	0.000275002	0.000317047	0.000171331	0.000287784	0.000264987	0.000209589	0.000270634	0.000237943	0.000246849	0.00023304	0.000195714	0.00013793	0.000220596	0.773632	0.00107138	1.28626	up	0.842782	0.0611869	0.894095	unchanged	1.15153	0.000663409	1.53038	up
pos_81	trans-Cinnamic acid	0.000780603	0.00118413	0.000679102	0.000732258	0.00109295	0.00181916	0.0030336	0.00167739	0.00170562	0.0017322	0.00250703	0.00121253	0.00143518	0.00054937	0.00301657	0.00160635	0.00159507	0.00161015	0.000639119	0.000659517	0.000703132	0.000604795	0.000664417	0.000807851	0.000678567	0.000640213	0.000608772	0.000717089	0.000729682	0.000646458	0.000604864	0.000790704	0.000585918	0.000675634	0.00076244	0.000782943	0.62449	0.0901222	0.865707	unchanged	1.56157	0.00470593	1.24368	up	1.2234	0.0337248	1.16815	up
pos_82	Fasoracetam	5.68929e-06	7.3986e-06	4.045e-06	5.11845e-06	1.83441e-06	4.73233e-06	5.08276e-06	6.05135e-06	2.34337e-06	1.31244e-06	2.30955e-06	3.29549e-06	3.15588e-06	2.48767e-06	3.08609e-06	1.07533e-06	3.26198e-06	4.1882e-07	1.08856e-05	7.2759e-06	9.9882e-06	6.68743e-06	5.1876e-06	5.45191e-06	4.60294e-06	2.74436e-06	6.5838e-06	4.86143e-06	3.1968e-06	4.61048e-06	7.70173e-06	8.52449e-06	4.09133e-06	4.77558e-06	3.22362e-06	4.14611e-06	-0.658153	0.0480435	0.88588	unchanged	-0.383203	0.292761	0.469464	unchanged	-1.26735	0.0145485	1.18245	down
pos_83	Methyl 3b,24-dihydroxy-11,13(18)-oleanadien-30-oate	1.22912e-05	1.25057e-05	1.21605e-05	1.49385e-05	1.72585e-05	1.2428e-05	1.57022e-05	1.02962e-05	2.52339e-05	1.73227e-05	1.11305e-05	1.27723e-05	1.2427e-05	1.36858e-05	1.02863e-05	1.63333e-05	9.06243e-06	1.2066e-05	1.48513e-05	1.47059e-05	2.36425e-05	1.44384e-05	1.57507e-05	1.74508e-05	1.5733e-05	1.96764e-05	1.72914e-05	2.00315e-05	2.35378e-05	1.76634e-05	1.48206e-05	1.17804e-05	1.30127e-05	1.3782e-05	1.6856e-05	1.76585e-05	-0.305735	0.0903735	0.792711	unchanged	-0.301325	0.195209	0.66533	unchanged	-0.251221	0.124716	0.872775	unchanged
pos_84	Phe Glu Phe Tyr	3.23634e-05	2.55791e-05	3.30292e-05	2.72217e-05	2.42864e-05	2.67269e-05	3.30545e-05	3.18474e-05	7.26254e-05	8.41271e-05	5.49396e-05	5.73707e-05	3.85586e-05	3.19402e-05	7.59392e-06	1.78947e-05	2.74811e-05	1.9942e-05	2.25721e-05	3.02419e-05	2.53964e-05	3.39265e-05	3.19815e-05	6.07343e-05	7.82695e-05	7.4776e-05	0.000120051	0.000106137	0.000146055	0.000151448	5.36229e-05	5.72334e-05	9.5413e-05	8.17458e-05	4.24109e-05	3.0056e-05	-0.2758	0.345895	0.482133	unchanged	-1.0189	0.00622126	1.11382	down	-1.32978	0.0130984	1.23093	down
pos_85	Glu Tyr	0.000132926	0.000189317	0.000114383	0.000190769	9.80002e-05	0.000161085	7.04669e-05	4.96312e-05	9.71818e-05	0.000101621	9.44307e-05	7.35334e-05	9.90975e-05	0.000150438	0.00011775	0.000122484	0.000112043	0.000102295	0.000181345	0.000126233	0.000208233	0.000122093	0.000132877	0.000168606	7.3575e-05	0.000117096	0.000140793	0.000113644	0.000116587	8.95421e-05	0.000150242	0.000204122	0.000122439	0.000117726	0.000190402	0.000217698	-0.0836311	0.688282	0.148331	unchanged	-0.419662	0.0563642	0.848321	unchanged	-0.509923	0.035818	1.12194	down
pos_86	Benzofuran	0.000101302	0.000200289	9.22374e-05	0.000121931	0.000148604	0.000351757	0.000545422	0.000205211	0.000249117	0.00026356	0.00043886	0.000194963	0.000213471	5.73844e-05	0.000857877	0.000277791	0.000264549	0.000279832	0.000146734	0.000121177	9.98667e-05	0.000100183	0.000129978	0.000112602	0.000102877	0.00010114	0.000121938	0.000101928	0.000104596	0.000104573	7.3565e-05	0.000108174	7.62391e-05	9.64183e-05	9.89693e-05	0.000111649	0.516081	0.260391	0.58184	unchanged	1.57434	0.0154085	1.122	up	1.78778	0.094067	0.952656	unchanged
pos_87	1-Monopalmitin	0.0052489	0.00412708	0.00496194	0.00517342	0.00542254	0.00498579	0.00414554	0.00401102	0.00431309	0.00496741	0.00487716	0.00527612	0.00481718	0.00526355	0.00322746	0.00515769	0.00418315	0.0047648	0.00265535	0.00331892	0.00330498	0.00386703	0.00470195	0.00414639	0.00440555	0.00444365	0.00471836	0.00453176	0.00507808	0.00488595	0.00426783	0.00418736	0.00429546	0.00507315	0.00580767	0.00529742	0.443944	0.0048621	1.18629	up	-0.0245234	0.746673	0.121717	unchanged	-0.0776076	0.555086	0.375469	unchanged
pos_88	PC(15:0/0:0)	0.000186254	0.000255185	0.000138669	0.000164547	7.38762e-05	0.000142207	8.75261e-05	0.000116851	7.89279e-05	6.3152e-05	8.89838e-05	7.89698e-05	0.00013036	0.000124925	0.000260302	6.2323e-05	0.000144006	5.13025e-05	0.000128977	0.00012209	0.000145182	8.75726e-05	8.71183e-05	9.59672e-05	9.80825e-05	6.54719e-05	0.00015446	9.9876e-05	7.08466e-05	7.91496e-05	0.000119353	0.000128477	9.43398e-05	0.000114733	6.30416e-05	8.87929e-05	0.526656	0.108582	0.82689	unchanged	-0.142684	0.572322	0.241661	unchanged	0.345057	0.42549	0.503192	unchanged
pos_89	Triphenyl phosphate	1.51526e-05	1.05908e-05	1.18486e-05	1.04871e-05	9.13234e-06	8.43422e-06	8.1294e-06	6.27887e-06	7.91604e-06	5.80342e-06	5.79403e-06	5.77167e-06	3.82728e-06	4.42834e-06	2.69549e-06	1.82444e-06	3.28418e-06	2.48978e-06	6.19852e-05	5.49648e-05	5.11368e-05	5.40973e-05	4.75477e-05	4.34812e-05	3.82241e-05	4.63329e-05	3.99815e-05	3.28572e-05	3.73518e-05	2.85265e-05	2.59335e-05	2.12119e-05	2.13749e-05	2.00935e-05	1.97725e-05	1.7241e-05	-2.25437	3.70492e-06	1.54447	down	-2.49184	4.48805e-05	1.45382	down	-2.7597	6.01828e-06	1.68664	down
pos_90	Tangeritin	2.43372e-05	2.06589e-05	1.86988e-05	2.29428e-05	2.40523e-05	2.44128e-05	5.64708e-05	2.51338e-05	3.45461e-05	2.94736e-05	3.52504e-05	6.6619e-05	2.4528e-05	2.22053e-05	2.79603e-05	2.12727e-05	1.60004e-05	1.73038e-05	2.01658e-05	1.80684e-05	1.74616e-05	2.00451e-05	2.17981e-05	2.11785e-05	2.15907e-05	2.93387e-05	2.98186e-05	3.20538e-05	5.01957e-05	3.74993e-05	2.466e-05	2.88456e-05	3.32357e-05	2.81327e-05	7.51543e-05	6.53792e-05	0.186527	0.0460356	0.881404	unchanged	0.303813	0.344214	0.473888	unchanged	-0.982407	0.0649666	1.06919	unchanged
pos_91	3,6,12-Trihydroxy-7-oxo-5-cholan-24-oic Acid	6.83794e-05	7.00404e-05	7.78524e-05	0.000102271	6.78938e-05	6.49325e-05	3.58133e-05	3.87307e-05	3.78829e-05	3.96862e-05	3.64146e-05	4.11784e-05	4.07652e-05	3.85182e-05	2.90917e-05	3.8275e-05	3.77368e-05	3.05113e-05	9.28071e-05	7.98516e-05	7.32974e-05	9.65119e-05	9.49239e-05	8.83872e-05	7.2277e-05	7.73185e-05	7.99019e-05	7.88841e-05	7.8993e-05	7.65702e-05	8.31648e-05	7.60936e-05	7.0326e-05	5.96641e-05	6.6871e-05	8.23485e-05	-0.220149	0.103803	0.783627	unchanged	-1.01416	3.40548e-10	1.48171	down	-1.02882	3.17526e-05	1.62975	down
pos_92	N2-Malonyl-D-tryptophan	0.000378598	0.000765808	0.000380234	0.000284206	0.00106479	0.00336129	0.0129172	0.00368413	0.00395071	0.00305102	0.00890787	0.00118771	0.000898253	0.000173711	0.0157954	0.00298602	0.00251026	0.00499154	0.000324792	6.76657e-05	0.000124939	9.23538e-05	4.48394e-05	8.96565e-05	0.000562265	3.7392e-05	0.00012143	4.40451e-05	6.33424e-05	0.000181832	0.000486099	0.000440171	6.44096e-05	0.000163405	0.000396544	6.97124e-05	3.06652	0.115021	0.819185	unchanged	5.05982	0.028954	1.03092	up	4.07745	0.127661	0.871236	unchanged
pos_93	3-amino-2-naphthoic acid	0.00134218	0.0023004	0.00113109	0.000982192	0.00150595	0.00435887	0.00641293	0.00397973	0.00279231	0.0028642	0.00518053	0.00226002	0.00293052	0.000818933	0.00714183	0.00287111	0.00345135	0.00216081	0.00115245	0.00111162	0.000983765	0.00093404	0.00118486	0.00143807	0.00124794	0.00106614	0.000911647	0.0012005	0.00123905	0.00119834	0.000876168	0.00129036	0.00085822	0.00109857	0.00127477	0.00124681	0.772069	0.184408	0.690886	unchanged	1.77499	0.00821817	1.19652	up	1.54384	0.0579632	1.06813	unchanged
pos_94	AG-490	4.95376e-05	5.61935e-05	3.93564e-05	6.28323e-05	4.22969e-05	5.31411e-05	4.70526e-05	4.41322e-05	2.22745e-05	1.67585e-05	2.9778e-05	2.83171e-05	3.19615e-05	2.74311e-05	6.13803e-05	2.64461e-05	3.05061e-05	1.43644e-05	5.95128e-05	5.13969e-05	6.84897e-05	4.18276e-05	4.80309e-05	4.04998e-05	4.03511e-05	3.66158e-05	4.57293e-05	3.56167e-05	3.11623e-05	3.5229e-05	4.59866e-05	5.3484e-05	3.05244e-05	3.93866e-05	3.87544e-05	4.37084e-05	-0.0301192	0.854606	0.0507937	unchanged	-0.254896	0.29162	0.488007	unchanged	-0.390754	0.203825	0.675185	unchanged
pos_95	3,7,12-trihydroxy-27-carboxymethyl-5-cholestan-26-oic acid	4.13829e-05	2.61046e-05	4.38549e-05	1.46962e-05	3.55218e-06	1.12745e-05	2.53024e-05	3.1e-05	8.58903e-06	5.06185e-06	9.8554e-06	1.0477e-05	2.07732e-05	1.70545e-05	1.01803e-05	4.74472e-06	2.87569e-05	2.69083e-06	2.50876e-05	1.12208e-05	1.75318e-05	9.75352e-06	4.76695e-06	5.16998e-06	7.48823e-06	5.29252e-06	1.21341e-05	5.57505e-06	6.90043e-06	6.5842e-06	3.84852e-05	1.30226e-05	4.60904e-06	8.01533e-06	1.61525e-06	5.00411e-06	0.937898	0.175677	0.697987	unchanged	1.03783	0.133576	0.735842	unchanged	0.251064	0.752774	0.2233	unchanged
pos_96	MG(18:3(6Z,9Z,12Z)/0:0/0:0)	0.00410488	0.00771501	0.00412384	0.00431407	0.00470035	0.00729876	0.00579655	0.00637365	0.00532657	0.0047278	0.00493358	0.00633464	0.00590842	0.00625897	0.00652594	0.00819279	0.00769502	0.00686853	0.00234307	0.00241559	0.00246627	0.00246738	0.00356129	0.00370483	0.00359014	0.0028591	0.00355639	0.00280422	0.00292183	0.00408507	0.00270663	0.00389192	0.0030199	0.00262762	0.00366008	0.00381587	0.927605	0.011564	1.16394	up	0.75713	0.000112355	1.3576	up	1.07155	1.84137e-05	1.61333	up
pos_97	Fructoselysine 6-phosphate	1.55676e-05	2.20688e-05	1.92006e-05	3.01943e-05	7.49059e-06	3.83891e-05	1.94897e-05	1.99087e-05	9.68396e-06	9.5055e-06	1.43666e-05	1.46784e-05	3.00963e-05	1.8577e-05	4.93658e-05	1.40266e-05	2.92559e-05	1.04259e-05	8.32888e-06	8.27059e-06	1.88877e-05	5.36131e-06	3.64328e-06	9.02043e-06	5.0752e-06	1.01377e-05	9.67653e-06	7.27681e-06	8.489e-06	7.23448e-06	1.93225e-05	1.52612e-05	1.30701e-05	7.13044e-06	2.00615e-05	9.32522e-06	1.31252	0.0309556	1.08108	up	0.871755	0.0138122	1.10283	up	0.850279	0.115957	0.859624	unchanged
pos_98	Allomaltol	9.82612e-07	1.01398e-06	8.98814e-07	8.3596e-07	1.64143e-06	2.49753e-06	4.5476e-06	2.72074e-06	2.74183e-06	2.78718e-06	3.68851e-06	2.55262e-06	1.69822e-06	1.04765e-06	3.98071e-06	1.41126e-06	1.40951e-06	1.78465e-06	1.10908e-06	7.23433e-07	9.21254e-07	9.64044e-07	1.10228e-06	1.15018e-06	1.07251e-06	2.5657e-06	1.21707e-06	1.80618e-06	1.98141e-06	1.94773e-06	1.09881e-06	2.49031e-06	1.70545e-06	1.71211e-06	1.27772e-06	1.78206e-06	0.398629	0.29319	0.529006	unchanged	0.846135	0.00578647	1.12035	up	0.170845	0.670136	0.258185	unchanged
pos_99	Quercetin 3-rhamnosyl-(1->2)-rhamnosyl-(1->6)-glucoside	0.00220088	0.00386002	0.00167209	0.00403339	0.0026053	0.00364091	0.00119756	0.00165396	0.000300529	0.000121042	0.000972011	0.000920791	0.00294381	0.00240939	0.00411089	0.00439227	0.00200169	0.00254087	0.0013771	0.00118395	0.000961625	0.00129724	0.000328595	0.000260734	1.06392e-05	1.90299e-05	3.05057e-06	2.05226e-05	9.70237e-06	1.99271e-06	0.00241148	0.00276043	0.000328986	0.000492286	0.00242548	0.00347716	1.73551	0.00191149	1.33021	up	6.31383	0.0146069	1.1567	up	0.629168	0.131308	0.753186	unchanged
pos_100	2,6-Xylidine	0.0139769	0.010731	0.0139769	0.01434	0.015156	0.0134837	0.0108317	0.0118194	0.0127771	0.0134429	0.0124506	0.0132338	0.0120764	0.0139016	0.0099575	0.014829	0.014025	0.0141389	0.0150861	0.0153713	0.0155674	0.0168792	0.0158442	0.0154385	0.0132405	0.0166407	0.0142673	0.0135539	0.0142695	0.0135169	0.0143492	0.0130582	0.0125899	0.0138507	0.016692	0.0148376	-0.205815	0.0180662	1.11053	down	-0.197421	0.0189812	1.0015	down	-0.113315	0.285857	0.612593	unchanged
pos_101	(22E,24E)-1,26-dihydroxy-22,23,24,25-tetradehydro-27-norvitamin D3 / (22E,24E)-1,26-dihydroxy-22,23,24,25-tetradehydro-27-norcholecalciferol	6.39331e-05	5.30192e-05	6.61204e-05	6.44522e-05	6.57872e-05	5.81355e-05	5.19916e-05	5.38294e-05	6.05421e-05	5.85866e-05	5.45205e-05	5.48e-05	4.56962e-05	4.86688e-05	4.1513e-05	4.83994e-05	4.06188e-05	4.02084e-05	4.28296e-05	4.59627e-05	4.75403e-05	4.87699e-05	5.28327e-05	5.67254e-05	5.26349e-05	7.25707e-05	6.57171e-05	6.22834e-05	7.33496e-05	6.99524e-05	6.73083e-05	6.18863e-05	6.82397e-05	7.23283e-05	7.74564e-05	6.79876e-05	0.334104	0.00146564	1.26876	up	-0.246336	0.0210057	1.02911	down	-0.647267	5.06982e-06	1.65416	down
pos_102	Demethylwedelolactone	0.000437003	0.000542507	0.00036561	0.00073578	0.00062054	0.000536684	0.000549859	0.000622138	0.0002029	0.000122849	0.000481355	0.000297652	0.000583228	0.000498474	0.000683576	0.000627185	0.00064842	0.000731996	0.000281968	0.000264635	0.000321763	0.000326718	9.08213e-05	0.000205906	2.26779e-05	2.98501e-05	2.80245e-06	1.88963e-05	1.46894e-05	2.0686e-06	0.000466011	0.000411831	0.000129858	0.00013464	0.000623371	0.000611871	1.11809	0.00157149	1.31949	up	4.64521	0.00671591	1.23446	up	0.666171	0.0492801	1.01493	up
pos_103	Xanthurenic acid	2.8266e-05	3.58101e-05	2.77855e-05	5.22131e-05	2.22294e-05	3.83537e-05	5.86768e-05	6.05102e-05	2.48772e-05	1.35202e-05	3.08079e-05	3.20532e-05	3.94585e-05	3.00729e-05	5.62929e-05	3.02515e-05	5.41727e-05	1.94385e-05	1.82629e-05	1.6987e-05	2.29387e-05	8.24482e-06	1.30318e-05	1.30996e-05	1.48409e-05	9.30357e-06	1.99054e-05	1.76524e-05	1.49559e-05	1.57776e-05	2.22722e-05	2.72368e-05	1.25277e-05	1.42401e-05	2.38265e-05	3.01901e-05	1.14468	0.00571514	1.26356	up	1.2539	0.0389348	0.989088	unchanged	0.817907	0.0398099	1.10387	up
pos_104	Nobiletin	5.64546e-06	7.3787e-06	1.58151e-05	2.08549e-05	3.96144e-05	1.85462e-05	8.0268e-05	2.26853e-05	3.48812e-05	2.50943e-05	4.04444e-05	0.000108142	4.15692e-05	2.04144e-05	5.8367e-05	1.28889e-05	1.21381e-05	1.91484e-05	5.61085e-06	3.00747e-06	1.80659e-05	1.01399e-05	1.27236e-05	7.40711e-06	6.37327e-06	2.80035e-05	1.12895e-05	2.36016e-05	7.62121e-05	2.72967e-05	1.65864e-05	1.78377e-05	2.73767e-05	2.07273e-05	0.000137967	0.00011258	0.921202	0.164372	0.68926	unchanged	0.850396	0.215485	0.594738	unchanged	-1.01754	0.27799	0.661856	unchanged
pos_105	Pro Ser His Asp	1.15769e-05	1.5436e-05	7.97837e-06	1.07334e-05	1.08024e-05	1.11163e-05	2.1485e-05	1.84477e-05	1.82869e-05	1.95778e-05	1.96958e-05	1.87552e-05	1.21424e-05	6.02509e-06	1.41821e-05	6.51372e-06	6.39849e-06	6.3766e-06	6.54612e-05	4.56581e-05	4.85673e-05	4.55094e-05	4.08922e-05	3.99737e-05	2.87079e-05	3.6064e-05	2.36419e-05	2.26352e-05	2.54092e-05	2.2847e-05	1.86416e-05	1.82018e-05	2.12757e-05	2.09685e-05	1.41324e-05	1.58575e-05	-2.08031	0.000121952	1.49604	down	-0.454583	0.0183129	1.10279	down	-1.07884	0.000520221	1.45597	down
pos_106	Lactitol	7.79594e-06	7.90249e-06	7.13045e-06	1.25436e-05	4.06691e-06	8.58879e-06	9.6705e-06	7.79019e-06	3.88704e-06	2.20357e-06	6.17303e-06	3.82104e-06	5.63098e-06	9.16291e-06	1.17818e-05	5.06204e-06	7.63062e-06	3.70961e-06	5.64643e-06	3.19925e-06	7.39454e-06	3.34008e-06	3.0137e-06	1.86321e-06	4.34018e-06	2.41437e-06	4.00409e-06	3.34188e-06	2.62898e-06	2.5992e-06	5.81805e-06	6.59012e-06	2.94832e-06	4.37574e-06	6.02349e-06	5.25578e-06	0.973622	0.0194078	1.10415	up	0.795369	0.0953468	0.804721	unchanged	0.470793	0.177694	0.762275	unchanged
pos_107	LysoPE(18:2(9Z,12Z)/0:0)	0.0227236	0.0237535	0.0257621	0.0307	0.0144873	0.0125825	0.00386109	0.00718723	0.00833127	0.00543741	0.00596972	0.00821084	0.019092	0.0236117	0.0124036	0.0077553	0.0207619	0.00746558	0.0187555	0.0216258	0.0244984	0.0160952	0.0182246	0.012404	0.0119041	0.00921166	0.0214513	0.0142568	0.00918328	0.0110348	0.0224493	0.0171488	0.0142961	0.0150659	0.00918414	0.0145432	0.22023	0.378901	0.48809	unchanged	-0.982259	0.0183486	1.03237	down	-0.0250785	0.93822	0.0153499	unchanged
pos_108	Anibine	0.000194245	0.000186758	0.000191353	0.00023782	0.00016038	0.000229927	0.000243563	0.00020817	0.000160308	0.00011591	0.000213964	0.000177989	0.000179523	0.000164793	0.000227109	0.000173081	0.000194864	0.000169324	0.00020645	0.000163943	0.000162235	0.000205632	7.49207e-05	0.000119585	9.76672e-05	5.955e-05	5.81267e-05	7.14051e-05	4.33278e-05	5.53181e-05	0.000152525	0.000134746	6.66642e-05	0.000111038	0.000139498	0.000136038	0.364026	0.0997108	0.86357	unchanged	1.53897	0.000579441	1.33716	up	0.582272	0.00346091	1.34858	up
pos_109	NORETHINDRONE ACETATE	1.1733e-06	7.9711e-06	9.42686e-07	1.39707e-06	0	2.65036e-06	1.66944e-06	8.25244e-07	2.67243e-06	2.52547e-06	1.92661e-06	3.05875e-06	2.9488e-06	1.87639e-06	1.05806e-06	2.62294e-06	3.53406e-06	2.00227e-06	8.36253e-06	1.40989e-05	1.56398e-05	1.14643e-05	8.46366e-06	1.12738e-05	4.17961e-06	2.76665e-06	2.71469e-06	2.00388e-06	1.34907e-06	4.69256e-06	2.86977e-06	3.34426e-06	1.87887e-06	7.11447e-07	3.07609e-06	2.58965e-06	-2.2937	0.000269761	1.33931	down	-0.481954	0.208382	0.579967	unchanged	-0.0432714	0.896644	0.112098	unchanged
pos_110	3-Methyl-1-phenyl-1-butanone	1.69461e-05	1.39275e-05	1.5257e-05	1.52401e-05	1.53127e-05	1.48925e-05	1.41987e-05	1.31978e-05	1.58677e-05	1.41142e-05	1.41671e-05	1.25834e-05	1.20427e-05	1.25639e-05	1.01989e-05	1.387e-05	1.08379e-05	1.146e-05	1.30318e-05	1.24257e-05	1.69923e-05	1.78366e-05	1.88143e-05	1.96457e-05	1.78597e-05	2.2069e-05	2.04287e-05	1.81091e-05	2.2442e-05	1.94127e-05	1.89531e-05	1.78627e-05	1.82777e-05	1.8988e-05	2.11836e-05	1.86576e-05	-0.10876	0.393056	0.449354	unchanged	-0.516217	0.000174243	1.35724	down	-0.682706	1.70416e-06	1.6717	down
pos_111	Turmerone	0.00155282	0.00128288	0.00162616	0.00159053	0.00171347	0.00151373	0.00135261	0.00141313	0.00159435	0.00161955	0.0015064	0.00156448	0.00139791	0.00153511	0.0012398	0.0016581	0.0014971	0.00157399	0.000832256	0.000944471	0.00114446	0.0013199	0.0013641	0.0014332	0.00134784	0.00172357	0.0015991	0.00151618	0.0016898	0.00161269	0.00160939	0.00149165	0.00154851	0.00162119	0.00191786	0.0016999	0.398816	0.0117016	1.12067	up	-0.0682819	0.32429	0.463736	unchanged	-0.151621	0.0840128	0.941673	unchanged
pos_112	(+)-Galbacin	5.97896e-05	0.000100123	4.26531e-05	4.89499e-05	3.51641e-05	7.29025e-05	0.000110507	8.8961e-05	5.70732e-05	4.86666e-05	7.86715e-05	6.0123e-05	7.5383e-05	3.72235e-05	8.79419e-05	7.34954e-05	5.43437e-05	6.35929e-05	2.91536e-05	3.04966e-05	3.40512e-05	2.6449e-05	2.55027e-05	3.64452e-05	3.83527e-05	3.91763e-05	3.05277e-05	2.77674e-05	3.45968e-05	3.94198e-05	4.80157e-05	4.46617e-05	2.39666e-05	7.57923e-05	3.39819e-05	4.5127e-05	0.981605	0.0276708	1.09927	up	1.08127	0.00844761	1.18142	up	0.52959	0.0771182	0.947052	unchanged
pos_113	Dehydroisocoproporphyrin	0.00014243	0.000423921	0.000409706	0.000199909	0.000142907	0.000176583	8.62892e-05	8.01656e-05	0.000114248	0.000159182	0.000162541	0.000227979	0.00025768	0.000197373	0.000178412	0.000278058	0.000175709	0.000548042	0.000316406	0.00019166	0.000176395	0.000155345	0.000152722	0.000183274	0.000130744	0.000160787	0.000261869	0.000324894	0.00028121	0.000111908	0.00020026	0.000172412	0.000141456	0.000152973	0.000140459	0.000233059	0.346941	0.398151	0.448251	unchanged	-0.614545	0.122348	0.700491	unchanged	0.652089	0.150644	0.781547	unchanged
pos_114	3-Deoxyestradiol	7.98274e-05	6.24013e-05	6.86245e-05	6.73229e-05	6.93033e-05	6.16345e-05	6.00341e-05	5.45833e-05	5.84144e-05	5.86331e-05	5.60908e-05	5.81955e-05	4.50021e-05	5.12481e-05	3.78826e-05	4.55016e-05	4.24545e-05	4.49742e-05	7.04112e-05	9.41031e-05	0.000109975	0.000118427	0.000112961	0.000111236	9.4196e-05	0.00011753	0.000107515	9.54661e-05	0.000109131	9.24638e-05	9.01934e-05	9.25318e-05	8.27412e-05	8.88785e-05	9.9274e-05	8.37053e-05	-0.593033	0.00375631	1.28537	down	-0.833067	7.98523e-05	1.43817	down	-1.00861	1.20907e-07	1.7005	down
pos_115	Theasapogenol A	0.000189296	0.000490969	0.000163868	0.000145592	0.000256673	0.000237122	0.000635781	0.00052786	0.000560596	0.000573303	0.000657435	0.000610953	0.000425312	0.000146549	0.000537075	0.000184231	0.000122929	0.000219284	0.000333536	0.000303873	0.000248806	0.000232209	0.000279876	0.000359308	0.000570935	0.000485077	0.000385955	0.000343094	0.000481067	0.000471349	0.000255484	0.000327808	0.000456587	0.000403936	0.000225223	0.000240033	-0.24459	0.439322	0.429086	unchanged	0.381431	0.00681753	1.11787	up	-0.223246	0.580019	0.311302	unchanged
pos_116	Pubescenol	0.00149071	0.00161852	0.00149099	0.00203566	0.000923815	0.00107723	0.000400012	0.000381268	0.000262317	0.000198908	0.000489616	0.000648344	0.00106063	0.00167665	0.000739986	0.00125315	0.00189848	0.000438336	0.000772599	0.000609378	0.000746823	0.000545621	0.0003951	0.000387058	0.000324743	0.000264879	0.00040493	0.000311244	0.000268424	0.000197107	0.000742067	0.000636067	0.000294005	0.000560317	0.000513476	0.000794808	1.32117	0.00196872	1.35767	up	0.426413	0.200255	0.662565	unchanged	0.997095	0.0476258	1.10744	up
pos_117	C17 Sphinganine	0.000304905	0.000257769	0.000378783	0.000415815	0.000437962	0.0004321	0.000253214	0.000279468	0.000315846	0.000290208	0.000347712	0.000301881	0.000279091	0.000283227	0.000241928	0.000281231	0.000272135	0.00032501	0.000197387	0.000183455	0.000200183	0.00036626	0.000337985	0.000223152	0.000216147	0.000291344	0.00028291	0.000370155	0.000299759	0.000285166	0.000392977	0.000275319	0.000400608	0.000301403	0.000318434	0.000461594	0.562279	0.02244	1.01449	up	0.0349865	0.772943	0.166112	unchanged	-0.35385	0.0436052	1.0777	down
pos_118	(x)-1,2-Propanediol 1-O-b-D-glucopyranoside	1.71653e-05	2.29199e-05	1.8428e-05	1.97416e-05	1.4157e-05	1.39009e-05	1.34603e-05	1.04871e-05	1.11899e-05	8.29736e-06	1.11377e-05	9.61034e-06	1.50963e-05	1.17877e-05	2.65986e-05	1.04952e-05	1.0947e-05	8.44899e-06	2.86955e-05	3.08469e-05	2.85782e-05	2.5637e-05	2.84328e-05	1.98658e-05	1.66348e-05	1.53941e-05	2.06613e-05	2.01129e-05	1.57599e-05	1.67132e-05	2.62263e-05	2.48165e-05	1.7472e-05	1.50685e-05	1.39527e-05	1.84021e-05	-0.60818	0.00139494	1.27938	down	-0.713922	0.000200749	1.30758	down	-0.475691	0.143183	0.76981	unchanged
pos_119	Triphenylpropargylphosphonium	3.72039e-06	3.01885e-06	2.33003e-06	4.09199e-06	2.66541e-06	5.31195e-06	7.7606e-06	5.45559e-06	3.32269e-06	1.48567e-06	3.75175e-06	2.62022e-06	3.15742e-06	1.36959e-06	5.90228e-06	3.96835e-06	1.74031e-06	1.96563e-06	4.4189e-06	5.70791e-06	5.16841e-06	3.25498e-06	5.51236e-06	4.1325e-06	5.91504e-06	3.40377e-06	2.27802e-06	2.4547e-06	2.33085e-06	3.92985e-06	2.14516e-06	3.15301e-06	1.70558e-06	2.14721e-06	3.07129e-06	3.27417e-06	-0.415561	0.0739023	0.842081	unchanged	0.264327	0.544591	0.284024	unchanged	0.224341	0.58215	0.278903	unchanged
pos_120	6-Methoxykaempferol 3-glucuronide	0.000552192	0.000513308	0.00061501	0.0017115	0.00100867	0.00103928	0.00141592	0.00163565	0.00124307	0.00115482	0.00113208	0.000439924	0.000860898	0.000570467	0.00158932	0.000867495	0.0021373	0.000522474	0.000651042	0.000749682	0.000696898	0.000753762	0.00143865	0.000870546	0.000596913	0.000843038	0.000243757	0.000417823	0.000398812	0.000360091	0.000365489	0.00161194	0.000402686	0.000526164	0.000860866	0.000850374	0.0760652	0.838325	0.091609	unchanged	1.29554	0.00649201	1.11	up	0.503927	0.344247	0.566988	unchanged
pos_121	17-octadecene-9,11-diynoic acid	0.000226299	0.000332085	0.000185277	0.000154116	0.000212651	0.000235173	0.00106475	0.00080542	0.000833247	0.000961237	0.000871881	0.000702963	0.000363753	0.000200552	0.000395011	0.000190098	0.000163913	0.000242471	0.000438139	0.000375253	0.000327952	0.000466257	0.000596838	0.000487967	0.000706185	0.000751349	0.000823659	0.000673821	0.00069299	0.000784377	0.000360335	0.000432344	0.000746467	0.000709563	0.000326716	0.000239022	-1.00065	0.000944633	1.3714	down	0.241347	0.0493031	0.878974	unchanged	-0.855196	0.0617941	0.97324	unchanged
pos_122	17beta-Hydroxy-2alpha-(hydroxymethyl)-17-methyl-5alpha-androstan-3-one	0.00140903	0.00114091	0.00122865	0.00110804	0.00163393	0.00171776	0.00141892	0.00166694	0.00203265	0.0020941	0.00188846	0.00207992	0.0018351	0.00191859	0.00165961	0.00238304	0.00191314	0.00220833	0.000426462	0.000548983	0.000713694	0.000860534	0.000996206	0.00124969	0.00136968	0.00145456	0.00132241	0.00148832	0.00157315	0.00163045	0.000902764	0.00115176	0.00157221	0.00140389	0.00172463	0.00153497	0.780649	0.00554086	1.15961	up	0.339163	0.0146917	1.07427	up	0.52364	0.00433398	1.27617	up
pos_123	Glutinosone	2.54229e-05	2.77409e-05	2.38144e-05	2.55584e-05	2.58395e-05	2.88766e-05	2.00321e-05	2.14232e-05	2.24507e-05	2.54606e-05	2.28971e-05	2.30045e-05	2.13331e-05	2.20806e-05	1.8834e-05	2.84806e-05	2.25218e-05	2.39806e-05	4.20254e-05	4.07267e-05	4.0792e-05	3.5324e-05	3.36774e-05	3.57678e-05	2.89011e-05	3.11222e-05	2.82969e-05	2.85874e-05	2.95272e-05	3.1326e-05	2.86653e-05	3.11208e-05	2.80506e-05	2.45815e-05	3.025e-05	3.13965e-05	-0.537931	0.000117372	1.43653	down	-0.394114	2.64773e-05	1.38366	down	-0.34302	0.00480443	1.34852	down
pos_124	Ile Glu Glu Phe	9.46482e-05	0.000102384	0.000102007	0.000105048	9.13302e-05	9.09857e-05	5.03171e-05	4.31626e-05	6.58224e-05	5.44788e-05	4.00788e-05	4.71177e-05	7.08721e-05	8.68071e-05	4.9807e-05	8.92142e-05	6.95582e-05	7.38929e-05	0.000147679	0.000155802	0.000191685	0.000137227	0.000176778	0.000186595	0.000182022	9.3563e-05	7.92822e-05	0.000117662	9.57378e-05	0.000135715	0.000101491	0.000123224	9.50942e-05	6.65046e-05	9.29956e-05	0.000101252	-0.763914	0.000419744	1.43893	down	-1.22588	0.00615166	1.21696	down	-0.399449	0.0342139	1.1079	down
pos_125	DG(20:5(5Z,8Z,11Z,14Z,17Z)/14:1(9Z)/0:0)	0.0171924	0.0212876	0.0200281	0.0189185	0.0236831	0.0217778	0.0137456	0.0154597	0.0185937	0.0191054	0.0164698	0.0182093	0.0206511	0.0239626	0.0166058	0.0241724	0.022762	0.0231107	0.00509685	0.00681943	0.00654333	0.0090131	0.014122	0.0126209	0.0137935	0.0146566	0.015485	0.01628	0.0160475	0.0187108	0.0164268	0.0173932	0.0184976	0.0160906	0.0209467	0.0216617	1.18056	0.00013964	1.39972	up	0.0970688	0.338278	0.46864	unchanged	0.241703	0.0506488	0.961497	unchanged
pos_126	4,4alpha,5,6-Tetrahydro-7-methyl-2(3H)-naphthalenone	5.232e-05	7.88738e-05	5.15206e-05	6.54984e-05	4.95503e-05	6.72072e-05	3.64096e-05	3.6925e-05	4.04398e-05	4.17033e-05	3.45594e-05	4.06526e-05	3.69314e-05	4.20972e-05	2.83424e-05	5.16844e-05	4.36337e-05	4.36479e-05	2.97764e-05	3.70639e-05	4.57977e-05	4.81224e-05	5.76858e-05	6.09204e-05	5.01347e-05	4.70712e-05	4.76832e-05	5.67893e-05	5.30913e-05	5.57573e-05	5.84432e-05	6.5622e-05	5.46513e-05	3.69361e-05	5.89942e-05	6.24613e-05	0.385619	0.0616575	0.881568	unchanged	-0.428765	0.00011377	1.34842	down	-0.452578	0.0170433	1.20914	down
pos_127	PC(16:0/0:0)[U] / PC(16:0/0:0)[rac]	0.0427742	0.0488674	0.0382465	0.0459862	0.0217431	0.0288233	0.0139602	0.0231551	0.018099	0.0168446	0.0188094	0.0170725	0.0369346	0.0409552	0.0340894	0.0151017	0.0340286	0.0156641	0.0303232	0.0325469	0.0416414	0.0257008	0.0274611	0.024313	0.0282405	0.0204745	0.0421349	0.0291876	0.0203013	0.0235574	0.0375434	0.0354005	0.0279741	0.0336628	0.0159771	0.0277778	0.315303	0.176237	0.715119	unchanged	-0.602543	0.0375539	0.931662	unchanged	-0.0126926	0.963763	0.0454779	unchanged
pos_128	LysoPE(0:0/18:2(9Z,12Z))	0.0113257	0.010176	0.0121746	0.011684	0.00880126	0.00741797	0.00278867	0.00319242	0.00500545	0.00394451	0.00349843	0.00547549	0.00934768	0.00998626	0.00752917	0.00465902	0.0080237	0.00436161	0.00971662	0.0103869	0.0109454	0.00947849	0.0094106	0.00721759	0.00577445	0.00551114	0.0112671	0.00727051	0.00534017	0.00644194	0.00896913	0.00866406	0.00795316	0.00689235	0.00715845	0.00763931	0.107555	0.441912	0.419453	unchanged	-0.799458	0.0219036	0.991656	unchanged	-0.106656	0.599754	0.27984	unchanged
pos_129	Gingerglycolipid A	0.00856493	0.0139305	0.00836452	0.00872321	0.00930231	0.0131751	0.00902422	0.0101034	0.00864963	0.00761258	0.00775554	0.00999155	0.00947154	0.0105583	0.00966085	0.0130758	0.0123026	0.0106686	0.0125839	0.0118287	0.0097747	0.00867851	0.0130311	0.0117631	0.0105559	0.00753104	0.00936008	0.00709573	0.00697761	0.00953406	0.00631056	0.00885103	0.00631253	0.00528531	0.00783033	0.0081143	-0.124626	0.470871	0.403544	unchanged	0.0576792	0.655072	0.239988	unchanged	0.622348	0.000788686	1.42407	up
pos_130	Asp Ile Trp	0.000154343	0.000128283	7.50436e-05	0.000111088	0.000131192	0.000136046	0.000144298	0.000134852	0.000135809	0.000133809	0.000135496	0.000135641	0.000101687	0.000114986	5.77557e-05	8.63651e-05	8.87274e-05	1.64888e-05	0.000406673	0.000345036	0.000292675	0.000292913	0.00025336	0.000238183	0.000197174	0.000235055	0.000194107	0.000181847	0.000192004	0.000178493	0.000174912	0.000162568	0.000156662	0.000168422	0.000181061	0.000162353	-1.31316	0.000345885	1.42949	down	-0.523644	0.000641379	1.3758	down	-1.11017	0.00118886	1.53193	down
pos_131	1,2-Dihydroxy-8-carboxynaphthalene	4.80543e-06	2.62291e-06	3.78118e-06	2.15084e-06	4.58597e-06	6.43567e-06	3.2506e-06	2.62313e-06	1.62721e-06	2.10031e-06	2.59895e-06	2.13182e-06	2.39731e-06	4.69703e-06	2.15686e-06	2.75703e-06	3.50758e-06	5.09858e-06	1.39972e-06	2.09283e-06	2.32748e-06	2.65086e-06	2.83347e-06	3.39479e-06	3.14568e-06	2.95204e-06	3.12758e-06	2.96962e-06	3.17189e-06	2.666e-06	2.99307e-06	3.35758e-06	2.44332e-06	2.53396e-06	3.43493e-06	5.69626e-06	0.730084	0.0547548	0.919342	unchanged	-0.331381	0.0425099	0.93376	unchanged	0.010907	0.971183	0.0317673	unchanged
pos_132	PE(17:0/0:0)	0.000106819	0.000132669	0.000101109	0.000106018	6.48211e-05	8.55449e-05	5.03973e-05	6.48191e-05	4.32937e-05	4.06972e-05	6.95356e-05	3.86786e-05	5.62393e-05	7.19745e-05	0.000162246	2.34912e-05	7.30711e-05	2.8301e-05	0.000136437	0.000125298	0.000121286	9.1273e-05	0.000102479	0.000101877	8.92343e-05	7.19019e-05	0.000119762	8.49291e-05	6.29089e-05	6.64912e-05	0.00012797	0.000111723	8.57146e-05	9.82702e-05	4.93386e-05	9.42836e-05	-0.184982	0.271756	0.526091	unchanged	-0.687874	0.0137088	1.02546	down	-0.449875	0.30845	0.504647	unchanged
pos_133	cAMP	3.24109e-05	4.62697e-05	2.60067e-05	5.31705e-05	2.4556e-05	4.28695e-05	8.04883e-05	5.99401e-05	3.15414e-05	8.65782e-06	4.33544e-05	3.95388e-05	4.29641e-05	1.2275e-05	3.81309e-05	1.52846e-05	4.21348e-05	6.25138e-06	5.51e-05	4.91092e-05	4.64708e-05	3.35653e-05	2.73298e-05	2.61706e-05	6.41017e-05	1.69541e-05	4.18818e-05	2.14665e-05	1.90327e-05	3.0196e-05	2.21879e-05	2.47184e-05	2.23027e-05	3.15473e-05	1.81394e-05	1.46418e-05	-0.0776794	0.769084	0.103725	unchanged	0.444594	0.373228	0.434907	unchanged	0.233893	0.605485	0.347113	unchanged
pos_134	3,8-Dihydroxy-1-methylanthraquinone-2-carboxylic acid	1.12263e-06	2.31733e-06	2.48961e-06	1.44125e-06	1.03158e-06	2.52393e-06	6.56381e-06	3.25905e-06	3.34435e-06	3.00826e-06	3.26378e-06	2.09197e-06	1.53817e-06	1.35274e-06	2.77697e-06	1.59461e-06	1.61291e-06	1.79912e-06	5.73057e-06	6.77164e-06	4.33918e-06	3.17231e-06	6.81886e-06	6.06317e-06	8.29428e-06	7.50513e-06	6.55199e-06	7.84254e-06	7.40584e-06	6.54447e-06	2.10359e-06	2.5651e-06	2.55263e-06	1.8847e-06	4.79379e-06	2.92567e-06	-1.59009	0.000755342	1.39234	down	-1.0358	0.000916813	1.31657	down	-0.656477	0.0657443	1.03677	unchanged
pos_135	1-Hydroxyvitamin D3 diacetate	0.000274656	0.000248849	0.000383412	0.000364951	0.00041955	0.000466193	0.000192413	0.00019091	0.000148088	0.000143646	0.000138386	0.000183618	0.000414411	0.00059926	0.000204024	0.000701344	0.000365263	0.000454408	0.00112988	0.000778497	0.000744591	0.000844424	0.000566971	0.000347283	0.000234202	0.000231856	0.000196075	0.00020878	0.000189101	0.000186428	0.000391161	0.000273167	0.000160859	0.000157673	0.000472196	0.000278806	-1.03188	0.0159678	1.13665	down	-0.322062	0.0119049	1.05578	down	0.659507	0.0892616	0.820606	unchanged
pos_136	2-(1-Pentenyl)furan	4.22556e-06	6.23359e-06	8.93732e-06	8.28691e-06	1.0693e-05	1.68937e-05	2.52326e-05	1.69678e-05	1.32765e-05	1.02797e-05	1.35733e-05	9.17582e-06	6.4886e-06	7.21617e-06	1.19164e-05	1.76689e-05	8.11833e-06	1.74187e-05	1.47303e-05	1.24966e-05	8.1531e-06	1.06279e-05	1.03554e-05	1.5068e-05	1.81803e-05	1.12705e-05	5.43024e-06	7.72582e-06	1.07815e-05	1.45007e-05	4.48586e-06	9.349e-06	7.03231e-06	7.13456e-06	9.84782e-06	9.49623e-06	-0.370057	0.234216	0.593031	unchanged	0.38259	0.283881	0.484212	unchanged	0.539741	0.155303	0.741172	unchanged
pos_137	()5-HETE methyl ester	7.47838e-05	6.44292e-05	6.24638e-05	5.74059e-05	8.20498e-05	8.50968e-05	7.01153e-05	8.18796e-05	9.54428e-05	9.93077e-05	8.97357e-05	9.89538e-05	8.35587e-05	8.60055e-05	7.20786e-05	0.000103781	8.05764e-05	9.4294e-05	2.44615e-05	3.6218e-05	5.25833e-05	5.51672e-05	7.05072e-05	8.71282e-05	9.61437e-05	9.52776e-05	8.30632e-05	9.68692e-05	0.000100501	0.000100786	5.35539e-05	6.77475e-05	9.03066e-05	7.84985e-05	9.48812e-05	8.64188e-05	0.386469	0.147918	0.697289	unchanged	-0.0969186	0.281687	0.516229	unchanged	0.142355	0.322643	0.485053	unchanged
pos_138	Polysorbate 60	1.63011e-05	1.55674e-05	1.64566e-05	1.26688e-05	1.51021e-05	1.58953e-05	1.90893e-05	1.95153e-05	1.69567e-05	1.6038e-05	2.02683e-05	1.79143e-05	1.30621e-05	1.07883e-05	1.17056e-05	1.20527e-05	9.9534e-06	1.21195e-05	1.63922e-05	1.846e-05	1.86748e-05	1.68293e-05	2.01276e-05	1.95487e-05	1.93343e-05	2.23259e-05	2.02266e-05	1.94821e-05	2.22479e-05	1.94779e-05	1.90299e-05	1.7839e-05	1.906e-05	2.17087e-05	1.85008e-05	1.49664e-05	-0.258362	0.00463315	1.21373	down	-0.165128	0.0299063	0.913125	unchanged	-0.673072	0.000178591	1.57351	down
pos_139	Succinoadenosine	6.13953e-05	7.22717e-05	8.25409e-05	0.000183523	5.71728e-05	5.72914e-05	8.47437e-05	5.11372e-05	4.5057e-05	2.76022e-05	5.22064e-05	4.76974e-05	8.71254e-05	0.00015258	0.000129469	8.06414e-05	0.000199579	7.03489e-05	5.44287e-05	5.73854e-05	7.76262e-05	3.73386e-05	6.51051e-05	5.0908e-05	4.3405e-05	3.80609e-05	4.83063e-05	3.64037e-05	3.80099e-05	4.12378e-05	0.000113177	6.30775e-05	4.04114e-05	4.45792e-05	3.67342e-05	0.000101871	0.584983	0.219288	0.671534	unchanged	0.329735	0.230987	0.596379	unchanged	0.848023	0.0590152	1.0458	unchanged
pos_140	Ala Thr Met	2.79486e-06	4.49671e-06	1.16603e-06	8.41664e-06	7.10965e-07	4.82651e-06	3.28256e-06	1.91221e-06	1.41135e-06	2.75534e-10	2.51017e-06	3.31478e-06	3.84529e-06	2.74483e-06	4.65867e-06	2.58513e-06	3.75824e-06	5.76013e-07	1.39554e-06	5.96972e-07	6.06175e-06	9.10993e-07	2.98529e-07	3.40476e-07	5.52261e-07	0	1.19112e-06	5.89068e-07	9.43023e-09	2.08359e-07	7.67926e-07	2.97097e-06	4.18688e-07	1.7452e-06	5.31302e-06	3.0966e-06	1.22251	0.179446	0.725391	unchanged	2.28528	0.0224693	1.06497	up	0.344148	0.510198	0.340887	unchanged
pos_141	Monoanhydroescholtzxanthin	0.00460276	0.00382824	0.00401656	0.00445665	0.0050153	0.0049951	0.0025093	0.00308974	0.00528785	0.00548559	0.00477449	0.00510441	0.00408751	0.00406404	0.00298893	0.00534141	0.00452209	0.00463808	0.00419213	0.00529983	0.00461676	0.00670672	0.00682153	0.005602	0.00572779	0.00694497	0.00540707	0.00579059	0.00576688	0.00682218	0.00476155	0.00473335	0.00546771	0.0049179	0.00583173	0.00500151	-0.304486	0.0644657	0.934956	unchanged	-0.473902	0.0198428	1.01843	down	-0.260372	0.0504288	1.06318	unchanged
pos_142	Triphenylphosphine oxide	0.00550095	0.00443444	0.00533396	0.00555282	0.00551481	0.0049749	0.00427643	0.00440087	0.00469694	0.00504779	0.00485242	0.00514569	0.00464828	0.00497898	0.00413442	0.00546977	0.00518206	0.00548607	0.00261532	0.00309973	0.00379781	0.00441512	0.00462574	0.00484365	0.00463193	0.00575058	0.0052607	0.00499746	0.00552182	0.00539348	0.00548694	0.00495047	0.00489117	0.00552501	0.00649674	0.00584673	0.420364	0.0133369	1.12545	up	-0.150999	0.0361956	0.892338	unchanged	-0.15093	0.120883	0.846201	unchanged
pos_143	Kaempferol 3-glucuronide	0.00197229	0.00304804	0.00139276	0.0029315	0.00130712	0.00232975	0.00363915	0.00515229	0.00170454	0.00110894	0.00212507	0.00240306	0.00240636	0.00109945	0.00251781	0.00134734	0.00727307	0.0017628	0.00140649	0.00154012	0.00297012	0.00118399	0.0010575	0.00207876	0.00220914	0.000891812	0.00102278	0.00104783	0.00109767	0.00115477	0.00150753	0.0018621	0.00103568	0.00146173	0.00129441	0.00124213	0.342662	0.302533	0.579351	unchanged	1.11975	0.0610929	0.886274	unchanged	0.965219	0.214827	0.779752	unchanged
pos_144	SCOPOLINE	2.55668e-06	3.51316e-06	2.75673e-06	6.70085e-06	1.26563e-06	1.53986e-06	2.14468e-07	1.75677e-08	0	0	3.80034e-07	2.70014e-07	7.47357e-07	1.93754e-06	3.82048e-06	2.47874e-06	3.64167e-06	3.49418e-07	6.87144e-07	4.80041e-07	2.07064e-06	4.62658e-07	5.04242e-07	1.01141e-06	3.85561e-07	4.20046e-07	1.97462e-06	1.79291e-06	1.89205e-06	4.13445e-07	7.30222e-07	4.75026e-07	7.09695e-07	5.38021e-07	5.93149e-07	1.52863e-06	1.81338	0.040932	1.04744	up	-2.96313	0.0289287	1.00692	down	1.504	0.0633177	1.06208	unchanged
pos_145	Lys Gly	2.40953e-06	2.23131e-06	2.46631e-06	2.48294e-06	1.8598e-06	1.58789e-06	1.1058e-06	3.30494e-07	1.29507e-06	1.15695e-06	1.00273e-06	1.2276e-06	1.25506e-06	1.36374e-06	1.05009e-06	9.061e-07	9.27444e-07	9.14495e-07	5.89988e-06	6.06437e-06	4.99017e-06	4.19735e-06	5.71779e-06	3.85428e-06	2.62161e-06	3.17453e-06	4.02433e-06	3.60322e-06	3.12364e-06	2.96217e-06	4.48935e-06	3.2451e-06	2.85298e-06	2.62034e-06	1.96112e-06	2.84114e-06	-1.23666	0.000242333	1.45945	down	-1.67289	8.31527e-06	1.40722	down	-1.48885	0.00201062	1.48343	down
pos_146	All-Trans-3,4-Didehydro Retinol	0.00789817	0.00633555	0.0069962	0.00749165	0.00848909	0.00834793	0.00475414	0.00581365	0.00911801	0.00957888	0.00839272	0.00891795	0.00728178	0.00748305	0.00554614	0.00921391	0.0080259	0.00828218	0.0102564	0.0104947	0.00910094	0.0103939	0.00987532	0.00859505	0.00838448	0.0100925	0.00827293	0.00848357	0.00859061	0.00956421	0.00756022	0.00742982	0.00833962	0.00805186	0.00939294	0.00822334	-0.366038	0.000793351	1.33433	down	-0.196958	0.235042	0.571626	unchanged	-0.0963313	0.388652	0.525004	unchanged
pos_147	Farnesyl acetone	0.000456685	0.000512375	0.000555953	0.000475629	0.000389789	0.000321042	0.000170122	0.000144688	0.000148667	0.000162178	0.000154653	0.000210366	0.000234766	0.000263066	0.000146748	0.000162595	0.000198731	0.000171866	0.000342282	0.000337798	0.000392031	0.000371321	0.000356534	0.00036279	0.000249061	0.00026779	0.000465798	0.000387601	0.00033344	0.000338548	0.000497081	0.000545172	0.000328851	0.00026563	0.000308644	0.00051145	0.326207	0.0455298	1.01872	up	-1.04367	0.00218232	1.25313	down	-1.06074	0.00612926	1.3557	down
pos_148	MGDG(18:3(9Z,12Z,15Z)/18:4(6Z,9Z,12Z,15Z))	0.00632318	0.00889933	0.00576186	0.00648452	0.00603841	0.0070681	0.0155885	0.0141119	0.0126486	0.0147896	0.0161431	0.014113	0.0100335	0.00780269	0.013002	0.00717498	0.00681654	0.00909404	0.0037885	0.003182	0.00416985	0.00432786	0.00462285	0.0060754	0.00810239	0.0084673	0.00948841	0.00837721	0.0107119	0.00983752	0.00734826	0.00705911	0.00858843	0.012031	0.00710346	0.00591578	0.632886	0.00295852	1.22879	up	0.668515	1.12972e-05	1.40775	up	0.166504	0.464153	0.434779	unchanged
pos_149	Daunorubicin aglycone	3.39154e-06	6.15481e-06	1.52501e-06	2.67221e-06	9.80783e-07	3.42146e-06	0.000199335	7.94548e-05	0.00016622	0.000104999	8.9102e-05	6.73252e-05	1.73746e-05	7.40374e-07	2.02937e-05	3.17735e-06	1.85297e-06	2.36375e-06	1.17526e-05	1.01208e-05	2.59842e-06	4.08232e-06	5.91631e-05	6.2486e-05	0.000150807	0.000165712	1.17162e-05	8.35185e-05	7.50965e-05	8.00116e-05	1.29281e-06	2.0437e-06	7.96963e-05	6.10743e-05	4.95179e-06	9.5956e-07	-3.04921	0.111841	0.868213	unchanged	0.317563	0.477484	0.280386	unchanged	-1.71163	0.293724	0.569116	unchanged
pos_150	Ala Tyr	1.07535e-05	1.30897e-05	7.19961e-06	1.8242e-05	4.96028e-06	1.44749e-05	9.36502e-06	7.93524e-06	4.39995e-06	3.4277e-06	8.49968e-06	7.98384e-06	1.13029e-05	9.45011e-06	1.4639e-05	6.91557e-06	1.00904e-05	3.91556e-06	8.06321e-06	4.50645e-06	1.22737e-05	4.93196e-06	4.77307e-06	4.87055e-06	4.66999e-06	3.68433e-06	8.28314e-06	3.6141e-06	3.72493e-06	5.65335e-06	7.03004e-06	1.09038e-05	3.20693e-06	6.83345e-06	7.63671e-06	9.75581e-06	0.801839	0.0699519	0.921863	unchanged	0.48993	0.139253	0.735255	unchanged	0.311847	0.351433	0.53728	unchanged
pos_151	Cyanidin 3-rhamnoside	4.30125e-07	7.37872e-07	8.94481e-07	0	7.74603e-07	3.01041e-06	5.70621e-06	1.57929e-06	2.15078e-06	5.39329e-06	2.68998e-06	1.90496e-06	1.93603e-07	3.41119e-07	7.16067e-07	1.016e-06	3.46133e-07	2.4347e-06	6.56936e-06	5.23315e-06	3.73518e-06	6.07808e-06	6.84361e-06	3.29421e-06	4.84592e-06	1.16746e-05	4.4599e-06	6.26861e-06	7.13117e-06	8.29235e-06	6.63681e-08	1.60908e-06	4.85101e-06	3.57802e-06	2.36817e-06	3.12119e-06	-2.44103	0.000258405	1.4092	down	-1.13543	0.0165041	1.03889	down	-1.6273	0.0516523	1.01672	unchanged
pos_152	Geraniol	1.4035e-05	1.66227e-05	1.32024e-05	1.40141e-05	1.50908e-05	1.16883e-05	6.34698e-06	8.01746e-06	7.12502e-06	1.10722e-05	6.83731e-06	6.43149e-06	9.34668e-06	1.08615e-05	8.39707e-06	1.0059e-05	7.54768e-06	8.394e-06	1.1487e-05	1.30413e-05	1.63655e-05	1.27175e-05	1.94267e-05	1.64317e-05	1.27631e-05	1.23971e-05	1.51615e-05	1.45843e-05	1.30774e-05	1.4258e-05	1.13312e-05	1.35873e-05	1.13301e-05	7.67583e-06	1.06058e-05	1.38286e-05	-0.0798345	0.582539	0.323604	unchanged	-0.843556	8.48305e-05	1.36747	down	-0.324069	0.0604973	1.03057	unchanged
pos_153	Machaerol C	2.89695e-07	1.86592e-06	2.05623e-06	1.86933e-06	5.32298e-06	5.46608e-06	7.62777e-06	3.65247e-06	3.59579e-06	3.05325e-06	5.62903e-06	5.89703e-07	2.44772e-07	1.00006e-06	6.66467e-06	4.93315e-06	1.08813e-06	3.20752e-07	2.53474e-05	1.52758e-05	5.41388e-06	9.77999e-06	1.0035e-05	7.42609e-06	6.68618e-06	6.90854e-06	1.81883e-06	4.5378e-06	5.4237e-06	4.96274e-06	1.38724e-07	2.44374e-06	1.26937e-06	5.52546e-07	4.5025e-06	1.95541e-06	-2.1189	0.0231091	1.12371	down	-0.329211	0.423527	0.413369	unchanged	0.39179	0.672047	0.189372	unchanged
pos_154	7-DESHYDROXYPYROGALLIN-4-CARBOXYLIC ACID	9.53608e-06	0	6.06306e-06	0	1.08955e-05	1.68402e-05	0	2.23233e-10	0	0	0	0	3.0356e-06	1.07328e-05	0	0	6.6817e-06	9.56929e-06	3.9474e-06	7.81194e-07	2.30489e-06	2.75126e-06	0	0	0	1.37359e-07	0	0	0	0	6.29401e-06	3.95462e-06	0	0	7.90196e-06	1.44132e-05	2.14692	0.0934039	0.841046	unchanged	-9.26519	0.363932	0.465833	unchanged	-0.117373	0.888201	0.0767614	unchanged
pos_155	PG(20:0/0:0)	3.97947e-08	3.39655e-05	1.4375e-05	4.58047e-06	8.14146e-06	1.90418e-05	9.0143e-06	1.42053e-05	7.99924e-06	7.03624e-07	7.27173e-06	3.23072e-06	1.27562e-05	1.25886e-05	1.41735e-05	6.64552e-05	2.85273e-05	1.40743e-05	5.31263e-06	1.86494e-05	1.10988e-06	1.02717e-06	3.7265e-05	1.53355e-05	8.24033e-06	2.6677e-06	7.10374e-08	3.19597e-06	2.44503e-06	3.04312e-06	1.98473e-05	9.77337e-06	8.16362e-07	2.44689e-07	9.00482e-06	2.4465e-05	0.0262396	0.975197	0.0356395	unchanged	1.10941	0.125099	0.707121	unchanged	1.21164	0.18525	0.706755	unchanged
pos_156	Phe Thr	1.39118e-06	4.74873e-06	2.674e-06	3.22859e-06	2.65331e-06	3.99927e-06	1.18863e-05	5.38484e-06	5.62524e-06	4.22211e-06	4.40274e-06	3.52841e-06	2.56007e-06	1.16916e-06	4.58606e-06	2.68732e-06	1.83723e-06	2.61932e-06	5.62588e-06	6.31237e-06	6.15351e-06	3.6271e-06	2.71945e-06	5.13293e-06	6.65476e-06	8.75077e-06	7.75313e-06	9.58183e-06	8.37235e-06	9.36784e-06	3.89976e-06	5.10521e-06	5.35386e-06	3.49968e-06	5.82819e-06	4.23146e-06	-0.661537	0.0394703	0.904778	unchanged	-0.526333	0.0986404	0.796957	unchanged	-0.852742	0.00646549	1.324	down
pos_157	Leu Asn	9.17115e-06	1.17041e-05	6.58701e-06	1.06855e-05	4.61414e-06	8.34309e-06	4.52563e-06	6.61277e-06	3.75262e-06	2.99552e-06	4.82079e-06	4.63518e-06	5.48947e-06	4.81659e-06	3.03644e-06	2.59254e-06	4.45094e-06	2.10031e-06	1.44414e-05	1.24426e-05	1.72562e-05	1.04315e-05	1.31857e-05	1.02506e-05	7.64532e-06	7.96214e-06	1.21032e-05	7.94859e-06	7.42976e-06	8.98329e-06	1.06459e-05	1.49451e-05	8.07512e-06	6.86526e-06	7.05372e-06	1.14397e-05	-0.610157	0.0143578	1.05274	down	-0.929371	0.00112915	1.21004	down	-1.39228	0.0034802	1.38993	down
pos_158	Artemidinol	2.40183e-05	3.25912e-05	1.14978e-05	2.12096e-05	6.15915e-06	1.43176e-05	1.05054e-05	7.74653e-06	1.29248e-05	4.36364e-06	9.28296e-06	1.33477e-05	1.46542e-05	2.2511e-05	5.56138e-06	1.24165e-05	1.54369e-05	5.95248e-06	2.83923e-05	1.58707e-05	4.89311e-05	1.74304e-05	1.15151e-05	1.65282e-05	1.36455e-05	9.87425e-06	1.76e-05	1.41086e-05	1.43889e-05	1.27017e-05	3.5921e-05	3.40874e-05	2.14619e-05	2.29274e-05	2.44584e-05	1.77969e-05	-0.336839	0.500989	0.286531	unchanged	-0.500922	0.0429073	0.867587	unchanged	-1.03343	0.00713205	1.26272	down
pos_159	LysoPE(18:3(9Z,12Z,15Z)/0:0)	0.00258605	0.00229891	0.00236455	0.00196308	0.00214195	0.00184417	0.00152356	0.00131065	0.00201873	0.00184143	0.0015433	0.00176485	0.00232992	0.00214657	0.00348319	0.00150179	0.00187265	0.00133476	0.00197308	0.00222633	0.00198148	0.00192044	0.00235108	0.00194327	0.00167287	0.00191509	0.00318097	0.00217976	0.00191374	0.00206252	0.00185915	0.00207994	0.00226678	0.00231001	0.00189878	0.00204533	0.0905592	0.341846	0.422207	unchanged	-0.369795	0.0814703	0.793327	unchanged	0.0239852	0.917985	0.0859157	unchanged
pos_160	26,27-diethyl-1,25-dihydroxy-24a-homo-22-oxa-20-epivitamin D3 / 26,27-diethyl-1,25-dihydroxy-24a-homo-22-oxa-20-epicholecalciferol	0.000111102	0.000213189	8.66184e-05	6.36026e-05	0.000146047	0.000167747	0.00093131	0.000689958	0.00081196	0.000825147	0.000983631	0.000968783	0.000545744	0.000137856	0.000945909	0.000255272	0.000145809	0.00034818	0.000206387	0.000222122	0.000166714	0.000123431	0.000119085	0.00017475	0.000379106	0.000319082	0.000286192	0.000263479	0.00040079	0.000353614	9.83472e-05	0.00015078	0.000382445	0.000347	0.000157345	0.00013992	-0.361081	0.218522	0.6191	unchanged	1.37987	1.40653e-05	1.43619	up	0.898771	0.219312	0.678389	unchanged
pos_161	3-HYDROXY-4,4-BISNOR-8,11,13-PODOCARPATRIENE	5.99938e-06	5.41549e-06	4.78712e-06	5.0114e-06	4.91218e-06	6.03955e-06	2.55241e-06	2.98621e-06	5.7328e-06	5.2337e-06	4.91467e-06	5.69847e-06	4.0079e-06	3.10135e-06	1.77276e-06	5.05702e-06	3.75251e-06	4.33429e-06	5.99111e-06	9.65798e-06	8.51621e-06	1.09064e-05	1.02881e-05	8.27791e-06	7.98076e-06	9.09048e-06	8.20128e-06	8.9838e-06	8.48649e-06	8.84844e-06	6.69467e-06	6.41902e-06	7.65376e-06	6.52053e-06	7.38233e-06	6.8511e-06	-0.73775	0.00320075	1.31857	down	-0.927862	0.000483549	1.35229	down	-0.914659	0.00038912	1.57608	down
pos_162	2',3',5'-triacetyl-5-Azacytidine	1.81438e-05	2.35856e-05	2.6513e-05	3.11573e-05	2.3452e-05	2.23244e-05	2.93457e-05	2.12319e-05	1.44523e-05	1.93436e-05	2.31187e-05	1.9243e-05	2.24616e-05	2.13241e-05	4.82215e-05	1.64066e-05	1.51851e-05	1.31078e-05	2.25183e-05	2.12202e-05	1.70414e-05	2.67869e-05	1.95359e-05	1.86849e-05	1.89489e-05	2.58384e-05	2.62924e-05	2.64241e-05	2.86367e-05	2.19887e-05	2.92137e-05	2.56964e-05	2.59389e-05	2.23839e-05	2.81109e-05	2.08664e-05	0.206815	0.185736	0.678491	unchanged	-0.225038	0.185259	0.606853	unchanged	-0.154982	0.653678	0.270735	unchanged
pos_163	Kaempferol 3-rhamnoside-7-galacturonide	2.39234e-05	9.77123e-05	2.65216e-05	4.19899e-05	2.12364e-05	3.79703e-05	5.4705e-05	4.93796e-05	4.14355e-05	3.58372e-05	4.91755e-05	3.42688e-05	6.70029e-05	2.43993e-05	7.68767e-05	4.73585e-05	0.000129914	5.42034e-05	3.01339e-05	3.08087e-05	9.11982e-05	1.54425e-05	2.63543e-05	6.25359e-05	2.24149e-05	2.88936e-05	2.11898e-05	2.58761e-05	2.54611e-05	2.87306e-05	4.22745e-05	7.05508e-05	3.01016e-05	3.89834e-05	3.71515e-05	4.24916e-05	-0.0406167	0.944099	0.00959882	unchanged	0.795477	0.00161453	1.28028	up	0.612008	0.18908	0.789983	unchanged
pos_164	Xanthoangelol D	3.40548e-05	4.42267e-05	3.5351e-05	5.62419e-05	2.11266e-05	7.40125e-05	3.89487e-05	4.40704e-05	2.3843e-05	2.53233e-05	4.03142e-05	3.9062e-05	4.6181e-05	2.20997e-05	5.90543e-05	2.60712e-05	3.71482e-05	3.18548e-05	1.60999e-05	1.62899e-05	2.94167e-05	1.372e-05	6.20417e-06	2.15677e-05	8.13923e-06	1.762e-05	2.97722e-05	1.59694e-05	1.37595e-05	1.61255e-05	3.05972e-05	4.71124e-05	2.36368e-05	1.68729e-05	6.28956e-05	3.26501e-05	1.35925	0.0147926	1.18699	up	1.06122	0.00244038	1.21741	up	0.0571899	0.873896	0.0302765	unchanged
pos_165	Immepip	5.09742e-05	4.31631e-05	5.00255e-05	5.25418e-05	5.31369e-05	4.77614e-05	4.77755e-05	4.79049e-05	4.73453e-05	5.3715e-05	4.87631e-05	5.2215e-05	4.28036e-05	4.95236e-05	3.5845e-05	4.7137e-05	4.44816e-05	4.62118e-05	2.70688e-05	3.34838e-05	3.89265e-05	4.32026e-05	4.3916e-05	4.23721e-05	4.16454e-05	4.96153e-05	4.573e-05	4.50272e-05	4.81217e-05	4.28864e-05	5.10868e-05	4.37371e-05	4.42284e-05	5.1381e-05	6.05101e-05	5.71107e-05	0.378231	0.00649089	1.19482	up	0.124913	0.0319644	0.91721	unchanged	-0.211743	0.066603	0.975769	unchanged
pos_166	5-Methyldeoxycytidine diphosphate	2.94469e-05	4.33971e-05	2.00762e-05	1.88943e-05	1.30918e-05	2.31629e-05	3.79481e-05	4.00225e-05	3.55868e-05	4.1328e-05	3.81123e-05	3.9256e-05	2.2417e-05	1.90165e-05	3.17088e-05	1.62813e-05	1.96383e-05	2.62805e-05	4.66499e-05	2.66953e-05	4.4065e-05	3.59002e-05	2.96644e-05	4.26375e-05	5.49696e-05	7.27895e-05	4.94175e-05	3.64184e-05	3.45555e-05	4.62131e-05	2.74312e-05	1.67524e-05	2.84661e-05	1.66621e-05	2.60053e-05	1.47907e-05	-0.607574	0.0413818	0.927686	unchanged	-0.341897	0.130088	0.746831	unchanged	0.056906	0.804402	0.0920534	unchanged
pos_167	4-Hydroxybenzaldehyde	0.000124166	0.000222488	0.000123144	0.000114922	0.000185557	0.000344659	0.000494043	0.000159759	0.000248079	0.000279897	0.000432807	0.00019908	0.000234559	8.5627e-05	0.000989643	0.000296231	0.000246714	0.000293933	0.000169322	0.000162359	0.00016529	0.000129239	0.000168757	0.000149758	0.000122223	0.00013404	0.000142361	0.000136813	0.000138262	0.000156064	9.91647e-05	0.000141628	9.45281e-05	0.000126219	0.000130664	0.00014157	0.238997	0.473228	0.369617	unchanged	1.12814	0.0291186	1.0317	up	1.54872	0.130487	0.863186	unchanged
pos_168	Kaempferol 7-neohesperidoside	8.3989e-05	0.000124296	8.07048e-05	0.000116823	4.94151e-05	9.89226e-05	9.43934e-05	0.000127201	5.86826e-05	5.49958e-05	8.46088e-05	6.31057e-05	0.00012107	5.98213e-05	0.000175607	8.4025e-05	0.000317122	9.27893e-05	8.47837e-05	6.15397e-05	0.000219143	3.87785e-05	3.89304e-05	0.00012433	4.01346e-05	5.07493e-05	4.62377e-05	4.40103e-05	3.68433e-05	5.14159e-05	7.46125e-05	0.000120414	4.46858e-05	7.08205e-05	6.26448e-05	7.24469e-05	-0.0343568	0.943609	0.0384903	unchanged	0.842283	0.0243801	1.06423	up	0.932371	0.144968	0.885105	unchanged
pos_169	Kaempferol 3-rhamnosyl-(1->2)-rhamnosyl-(1->6)-glucoside	0.000392177	0.000550731	0.000389712	0.000522106	0.000238673	0.00044642	0.000397081	0.000567949	0.000293212	0.000269226	0.000400101	0.000305972	0.000579274	0.000326952	0.000776531	0.000430043	0.00140172	0.000463439	0.000340216	0.00026095	0.000994794	0.000155565	0.000169585	0.000555476	0.000151567	0.000216094	0.000197732	0.000176548	0.000152966	0.000208125	0.000318169	0.00052972	0.00020078	0.000325536	0.000282867	0.000316645	0.0363725	0.941739	0.112854	unchanged	1.01786	0.00764399	1.19856	up	1.01111	0.0936175	0.994233	unchanged
pos_170	Stizolobinate	1.30519e-05	1.31055e-05	2.41118e-05	2.10926e-05	2.04827e-05	8.75811e-06	1.26049e-05	1.13047e-05	1.14701e-05	1.34859e-05	1.32209e-05	1.51074e-05	1.44092e-05	8.47935e-06	7.05195e-06	9.94298e-06	1.17468e-05	7.75159e-06	1.99923e-05	2.4759e-05	1.00885e-05	1.83202e-05	2.66004e-05	1.1704e-05	1.73275e-05	1.64658e-05	3.32469e-05	2.07789e-05	1.6115e-05	1.55859e-05	1.30971e-05	7.85044e-06	1.43471e-05	2.04864e-05	9.55224e-06	1.15216e-05	-0.147918	0.631646	0.291401	unchanged	-0.630692	0.0511262	0.903712	unchanged	-0.372116	0.207981	0.6267	unchanged
pos_171	1,4-Naphthoquinone	2.00199e-06	9.26149e-06	1.58134e-06	1.23209e-05	1.9014e-07	6.84517e-07	1.70799e-05	1.09542e-05	9.29012e-06	7.90118e-06	1.07168e-05	6.2228e-06	5.99188e-06	1.96777e-07	1.69547e-05	1.19082e-05	1.38739e-07	8.95674e-08	6.68376e-07	9.93685e-06	2.14162e-06	4.87248e-07	1.36507e-05	7.3062e-06	8.45871e-06	1.11108e-05	5.60516e-06	7.12249e-06	8.34239e-06	8.22447e-06	4.84707e-07	3.49202e-07	2.34541e-06	2.71966e-06	5.78125e-08	3.85097e-07	-0.392862	0.66634	0.241212	unchanged	0.34733	0.231444	0.547826	unchanged	2.47586	0.162348	0.769568	unchanged
pos_172	1,4,5-Naphthalenetriol	1.94904e-06	3.83559e-06	2.74541e-06	2.62743e-06	2.48881e-06	3.64389e-06	1.27511e-05	4.86955e-06	5.73737e-06	3.03883e-06	5.61386e-06	4.75956e-06	4.61681e-06	1.2716e-06	1.67187e-05	2.6496e-06	4.20763e-06	3.71679e-06	2.09525e-06	1.04489e-06	1.72773e-06	2.26139e-06	1.49164e-06	5.00324e-07	2.03979e-06	9.4946e-07	9.53164e-07	1.52521e-06	1.76627e-07	7.89288e-07	2.4053e-06	2.26747e-06	1.66378e-07	9.86248e-07	1.75596e-06	1.30418e-06	0.922651	0.00675118	1.17183	up	2.51486	0.0138763	1.11217	up	1.90083	0.138405	0.84525	unchanged
pos_173	N,N-Dimethylphenethylamine	0.00215051	0.00169029	0.00213027	0.00222191	0.00232591	0.00208015	0.00170298	0.00182404	0.00194158	0.00205387	0.0019129	0.00203214	0.00182312	0.00209124	0.00148934	0.00221818	0.0020887	0.00208697	0.00237596	0.00236464	0.00243947	0.00261563	0.00249651	0.00240138	0.00202914	0.00256815	0.0022263	0.00212693	0.00223095	0.00210427	0.00224656	0.00205434	0.00198438	0.00215661	0.00259673	0.00232248	-0.221871	0.00915807	1.19081	down	-0.212326	0.0106965	1.0692	down	-0.179551	0.0954659	0.90234	unchanged
pos_174	Pro Arg Phe	0.000102908	8.35659e-05	9.67836e-05	9.93919e-05	0.000103719	9.31623e-05	8.70657e-05	7.94928e-05	9.61723e-05	9.28932e-05	8.34199e-05	9.23554e-05	8.33609e-05	9.32609e-05	6.28719e-05	0.00010276	8.00961e-05	7.58418e-05	0.000199107	0.000168389	0.000195576	0.000144336	0.00013757	0.000137821	0.000112252	0.000135058	0.000109854	0.000108958	0.000134814	0.000110373	0.000111014	9.71217e-05	8.94086e-05	0.000104019	0.000111248	0.000117186	-0.762011	0.00162365	1.36167	down	-0.42068	0.00112863	1.29453	down	-0.338642	0.0120214	1.23189	down
pos_175	Armillaripin	0.0127276	0.00881687	0.0103186	0.0112784	0.0120033	0.0110828	0.0101935	0.0102239	0.0129963	0.012219	0.0108953	0.0117556	0.011027	0.0124963	0.010031	0.0100143	0.0117867	0.0118139	0.0277114	0.0225037	0.0201891	0.0210774	0.0209944	0.0198181	0.0148244	0.0195577	0.0151862	0.0116504	0.0130084	0.0131056	0.0123643	0.0105409	0.0114044	0.0125172	0.0133934	0.014529	-0.998243	6.47365e-05	1.4895	down	-0.354984	0.0373643	0.96662	unchanged	-0.15426	0.10893	0.826476	unchanged
pos_176	Encecalin	3.79875e-05	5.207e-05	4.59723e-05	4.70009e-05	8.24896e-05	0.000101594	0.000178742	0.000131338	9.10321e-05	6.89001e-05	9.37859e-05	7.19484e-05	5.07332e-05	4.76869e-05	7.51471e-05	0.000119114	6.76759e-05	8.66973e-05	7.21967e-05	6.83562e-05	3.32648e-05	5.59953e-05	7.04281e-05	8.84568e-05	0.000119075	7.11616e-05	3.43271e-05	4.50381e-05	6.34646e-05	8.74297e-05	3.07106e-05	6.0227e-05	3.75812e-05	4.79174e-05	6.19752e-05	6.03619e-05	-0.082418	0.783949	0.180158	unchanged	0.59636	0.124547	0.688193	unchanged	0.5814	0.0772584	0.910766	unchanged
pos_177	6-s-cis-locked retinal	0.00023972	0.000201047	0.000203184	0.000210259	0.000225875	0.000209085	0.000165448	0.000166431	0.000192196	0.000209191	0.000185603	0.000190143	0.000157639	0.000162385	0.000116262	0.000172473	0.0001531	0.000159111	0.000319715	0.000336491	0.000336028	0.000383153	0.000380504	0.000350173	0.000330347	0.000393094	0.000326783	0.000326066	0.000325923	0.000319913	0.000274816	0.000269372	0.000268381	0.000266832	0.000302856	0.000260564	-0.708105	3.52573e-06	1.53277	down	-0.866598	2.34138e-06	1.44796	down	-0.834949	5.02198e-07	1.68886	down
pos_178	8,13-dihydroxy-9,11-octadecadienoic acid	1.1941e-05	1.14033e-05	1.05579e-05	1.25357e-05	1.46266e-05	1.02308e-05	8.99672e-06	7.41791e-06	1.05972e-05	1.38144e-05	1.05813e-05	1.08067e-05	8.43605e-06	1.02877e-05	9.57284e-06	1.09604e-05	9.54047e-06	8.9348e-06	3.55991e-05	3.28045e-05	2.91827e-05	3.25382e-05	2.12349e-05	2.39087e-05	2.10607e-05	2.50704e-05	2.03558e-05	2.15053e-05	1.96389e-05	2.24433e-05	1.8954e-05	1.37105e-05	1.45024e-05	1.47879e-05	1.69683e-05	1.58896e-05	-1.29769	0.000392832	1.44055	down	-1.06402	2.38092e-06	1.42548	down	-0.715705	0.000171924	1.58982	down
pos_179	Glycidyl oleate	0.000679007	0.000787904	0.00067861	0.000711686	0.000562343	0.000823728	0.000555029	0.000752086	0.000714185	0.000497393	0.000622097	0.000793616	0.000607607	0.000587382	0.000507712	0.000438619	0.000687242	0.000292621	0.000429233	0.000527868	0.000471207	0.000398731	0.00048342	0.000479263	0.000580948	0.000525086	0.000765733	0.000669918	0.000509226	0.00053955	0.000376966	0.000458572	0.000644673	0.000521593	0.000386803	0.000421367	0.605058	0.000600216	1.39994	up	0.131977	0.383206	0.4532	unchanged	0.151536	0.481568	0.440958	unchanged
pos_180	2-Deoxy-D-gluconate	2.84324e-07	9.74255e-07	4.8126e-07	8.05639e-07	0	5.40406e-07	1.2613e-06	1.46036e-06	2.3931e-08	0	5.58854e-07	1.46409e-07	4.0248e-07	0	1.00554e-06	6.14803e-09	1.15287e-07	0	1.95108e-06	7.35783e-07	1.30067e-06	8.6611e-07	2.84062e-07	3.28693e-07	1.09607e-07	5.57921e-09	7.29304e-07	1.951e-07	2.193e-07	2.38449e-07	5.71919e-07	4.54422e-07	1.14275e-06	8.24155e-07	5.32237e-08	4.37177e-08	-0.824907	0.216643	0.575286	unchanged	1.20455	0.289144	0.5355	unchanged	-1.01468	0.304088	0.531031	unchanged
pos_181	ASARININ (-)	1.62114e-05	2.21753e-05	1.57953e-05	1.74553e-05	1.03172e-05	2.74083e-05	4.5755e-05	4.52664e-05	2.32525e-05	1.5602e-05	3.01287e-05	3.11233e-05	2.2581e-05	1.55388e-05	3.08254e-05	1.88387e-05	2.07198e-05	1.35478e-05	1.87928e-05	1.69457e-05	1.9703e-05	1.42532e-05	1.33992e-05	1.24795e-05	2.16867e-05	1.33593e-05	1.69125e-05	1.52764e-05	9.54759e-06	1.2705e-05	1.72057e-05	1.84327e-05	1.35821e-05	1.74907e-05	1.54272e-05	1.18088e-05	0.19444	0.420182	0.460097	unchanged	1.09478	0.0161182	1.0879	up	0.377569	0.12864	0.846683	unchanged
pos_182	NH-DVal(NMe)-Val-OMe	0.000248766	0.000273778	0.000210484	0.000362013	0.000158884	0.000297202	0.00017579	0.000169911	0.000157131	0.000118055	0.000192055	0.000159316	0.000212692	0.000217089	0.000259609	0.000175824	0.000218355	0.00012397	0.00020051	0.000174642	0.000287979	0.000167651	0.000187856	0.000189788	0.000169867	0.000129058	0.000180154	0.000139297	0.00013188	0.000146439	0.000216944	0.000259127	0.000137842	0.000171553	0.000198807	0.000234081	0.360188	0.128584	0.804321	unchanged	0.11672	0.367001	0.472593	unchanged	-0.0128642	0.946073	0.0148343	unchanged
pos_183	N6-Carbamoyl-L-threonyladenosine	3.76655e-05	4.43769e-05	3.23065e-05	3.46607e-05	3.8731e-05	5.1291e-05	5.82609e-05	5.15232e-05	3.14697e-05	3.29943e-05	4.45783e-05	3.56781e-05	2.98985e-05	2.19388e-05	6.01929e-05	2.99132e-05	3.90349e-05	3.01892e-05	3.13033e-05	2.94784e-05	2.48697e-05	2.71711e-05	2.84773e-05	2.68232e-05	2.55023e-05	3.1497e-05	3.06681e-05	2.86088e-05	2.75371e-05	2.78537e-05	2.79278e-05	3.01221e-05	2.22216e-05	2.30875e-05	2.83684e-05	4.08909e-05	0.507683	0.00732262	1.22101	up	0.568079	0.0258667	1.04803	up	0.290802	0.326554	0.573	unchanged
pos_184	Ser Lys	9.76735e-06	9.20706e-06	8.80372e-06	9.85474e-06	6.64417e-06	5.65272e-06	2.95134e-06	3.225e-06	4.78931e-06	4.00327e-06	3.84292e-06	4.88175e-06	5.0689e-06	7.21153e-06	2.6593e-06	3.71555e-06	4.3585e-06	3.46977e-06	1.94937e-05	1.74889e-05	1.9839e-05	1.33851e-05	1.39681e-05	1.30776e-05	9.1454e-06	9.43736e-06	1.18834e-05	1.00455e-05	9.24762e-06	9.39075e-06	1.46207e-05	1.1785e-05	9.58707e-06	8.56596e-06	8.29451e-06	1.09883e-05	-0.961833	0.00067074	1.34662	down	-1.31988	1.12383e-06	1.42966	down	-1.2694	0.00052055	1.48049	down
pos_185	Pro Val	7.3684e-05	7.28867e-05	6.52754e-05	9.89695e-05	3.24232e-05	6.00906e-05	3.70676e-05	3.67758e-05	2.70814e-05	1.96891e-05	3.10957e-05	2.82738e-05	3.93797e-05	2.92469e-05	3.91116e-05	1.89605e-05	3.31983e-05	1.76574e-05	0.000111466	8.30349e-05	0.000106645	8.0571e-05	7.05101e-05	6.81867e-05	5.02658e-05	3.89034e-05	6.80573e-05	4.69289e-05	4.24884e-05	4.68953e-05	6.41623e-05	8.39718e-05	4.2177e-05	4.14292e-05	3.64149e-05	5.30061e-05	-0.3677	0.123384	0.689988	unchanged	-0.705688	0.00444251	1.12877	down	-0.855037	0.0213969	1.14419	down
pos_186	Leptomycin B	8.7611e-07	2.96654e-05	2.06261e-05	5.84048e-06	1.81616e-05	7.99791e-06	5.71838e-07	1.03718e-08	1.35062e-06	2.06515e-06	1.90422e-06	2.11564e-07	3.86268e-06	7.1223e-06	2.91482e-07	6.78488e-06	9.20872e-06	7.94928e-07	3.78221e-05	7.22241e-05	3.05123e-05	5.33491e-06	8.09073e-05	1.04096e-05	4.622e-06	1.0921e-05	5.53911e-06	1.61025e-05	6.20531e-06	7.11876e-06	1.95696e-05	8.63441e-06	9.06815e-07	8.15521e-07	4.10788e-06	1.45813e-05	-1.51207	0.104447	0.864173	unchanged	-3.0464	0.00806093	1.18785	down	-0.792646	0.355467	0.498107	unchanged
pos_187	Cymiazole	1.37439e-06	1.78381e-06	9.98456e-07	1.58383e-07	6.35912e-07	1.9746e-06	1.38236e-06	2.37548e-07	1.59397e-06	1.17697e-07	8.8021e-07	3.98156e-07	1.09427e-06	9.06971e-07	6.32789e-07	1.57076e-06	5.18497e-09	1.63128e-06	4.37861e-07	9.29176e-08	9.57561e-08	1.03619e-06	4.94504e-07	5.62483e-07	1.09682e-06	3.14503e-07	4.42265e-07	2.2561e-07	5.48474e-07	4.27642e-07	7.9099e-07	1.58207e-06	4.7779e-07	8.195e-08	2.90752e-07	5.62411e-07	1.34847	0.0606564	0.896253	unchanged	0.593425	0.387745	0.390033	unchanged	0.625619	0.322169	0.474566	unchanged
pos_188	Buddledin A	0.0001702	0.000165686	0.000162108	0.000221714	0.000206555	0.000209928	0.000180775	0.00014994	0.000196638	0.000187202	0.000155779	0.000199643	0.000152114	0.000180529	0.000149512	0.00015616	0.00014702	0.000163946	0.000189643	0.000215578	0.000193367	0.000202001	0.00018482	0.000170965	0.000212666	0.000210591	0.000205969	0.000164315	0.000176197	0.000195463	0.000140142	0.000132579	0.000153914	0.000148305	0.000172398	0.000155277	-0.0254035	0.792524	0.114887	unchanged	-0.123	0.207333	0.606957	unchanged	0.0727245	0.328851	0.477357	unchanged
pos_189	Myricetin 7-rhamnoside	9.83751e-05	0.000125187	0.000121589	0.000299251	0.000236419	0.000172604	8.72581e-05	0.000111289	9.03596e-06	2.92371e-06	5.07593e-05	1.99447e-05	0.000108869	7.94355e-05	0.000163537	0.000124389	0.000101675	0.000150731	0.000108665	7.90463e-05	7.30816e-05	8.26997e-05	9.61624e-06	3.15448e-05	1.88228e-06	4.68073e-07	4.93015e-09	9.2085e-07	1.94965e-07	2.12718e-07	7.38034e-05	9.54965e-05	6.96896e-06	8.77709e-06	9.2817e-05	0.000137946	1.45346	0.0154383	1.13958	up	6.25431	0.051368	0.952066	unchanged	0.809278	0.0678541	0.927845	unchanged
pos_190	Methyl (2E,6Z)-dodecadienoate	1.18591e-05	1.04497e-05	1.1854e-05	1.10877e-05	1.11184e-05	1.14952e-05	1.25268e-05	1.13573e-05	1.22752e-05	1.16975e-05	1.16973e-05	1.1352e-05	1.03978e-05	1.01296e-05	8.09424e-06	1.07919e-05	9.90854e-06	8.77334e-06	1.15608e-05	1.30047e-05	1.22723e-05	1.40426e-05	1.37239e-05	1.45161e-05	1.40411e-05	1.62949e-05	1.47135e-05	1.41602e-05	1.39012e-05	1.51908e-05	1.30824e-05	1.29295e-05	1.40125e-05	1.40013e-05	1.40529e-05	1.28633e-05	-0.221402	0.00739791	1.20377	down	-0.316532	0.000159185	1.36198	down	-0.478467	5.29787e-05	1.61312	down
pos_191	N-Butylaniline	0.00535112	0.00434348	0.00526139	0.00529697	0.00559529	0.00500492	0.0049786	0.00495905	0.005187	0.00551153	0.00535559	0.00559949	0.00489996	0.0052698	0.00432459	0.00565639	0.00539499	0.00564197	0.00310957	0.00325303	0.00386544	0.00439351	0.0041341	0.00429012	0.0040776	0.00535145	0.00495304	0.00467138	0.00510362	0.00474111	0.00521853	0.00479932	0.00470545	0.00546049	0.00628772	0.00562724	0.420917	0.0011357	1.29796	up	0.128546	0.0637602	0.849549	unchanged	-0.0415401	0.642016	0.287363	unchanged
pos_192	L-Glutamine	0.000150456	9.40619e-05	0.000104297	9.65169e-05	9.84426e-05	7.42697e-05	5.74264e-05	2.72193e-05	9.26579e-05	9.0125e-05	8.82313e-05	8.57728e-05	0.000127842	0.000184869	0.000117848	0.000119494	0.000102228	0.000105998	9.40877e-05	7.30274e-05	8.09487e-05	4.9055e-05	7.35751e-05	8.64376e-05	8.35131e-05	9.1568e-05	8.07741e-05	8.64456e-05	0.000110595	9.10148e-05	0.000132975	6.02846e-05	0.000103372	8.5403e-05	0.000102725	8.14732e-05	0.435101	0.0571133	0.880789	unchanged	-0.301176	0.183956	0.643793	unchanged	0.42134	0.0730168	0.895883	unchanged
pos_193	Cycloartomunoxanthone	4.52493e-05	7.46284e-05	6.41905e-05	5.73252e-05	6.81934e-05	4.78947e-05	7.31189e-05	5.81233e-05	7.13043e-05	7.08995e-05	5.89244e-05	6.86725e-05	5.65699e-05	6.13455e-05	6.66038e-05	6.02988e-05	4.65827e-05	6.46561e-05	8.63734e-05	7.99906e-05	6.65886e-05	5.88271e-05	6.37388e-05	5.95062e-05	6.53749e-05	6.82777e-05	7.25169e-05	6.36953e-05	6.68742e-05	6.39763e-05	5.82237e-05	5.32947e-05	6.2245e-05	6.69494e-05	5.43084e-05	4.93891e-05	-0.215329	0.178603	0.675286	unchanged	0.0011791	0.986022	0.0340343	unchanged	0.0479794	0.631783	0.257223	unchanged
pos_194	PE-Cer(d14:1(4E)/18:1(9Z))	9.7921e-05	0.000109758	8.15992e-05	8.95624e-05	7.92079e-05	8.29109e-05	7.97864e-05	7.6822e-05	6.3341e-05	6.62962e-05	7.1051e-05	7.22038e-05	5.65016e-05	6.03184e-05	4.11626e-05	5.75298e-05	5.63813e-05	5.36464e-05	0.00040412	0.000444343	0.000422735	0.000409351	0.000304164	0.000239097	0.000191659	0.000212064	0.000165207	0.000146602	0.000142972	0.000124283	0.000184002	0.000145092	0.000107597	0.000142012	0.000124064	0.000112055	-2.03944	0.000313043	1.46629	down	-1.19422	0.000821385	1.36458	down	-1.32365	0.000618393	1.56157	down
pos_195	2,2',3-Trihydroxydiphenylether	2.87886e-05	3.82051e-05	2.44921e-05	3.5094e-05	2.04595e-05	3.28354e-05	5.70188e-05	5.03206e-05	3.22349e-05	2.43333e-05	4.24147e-05	3.66673e-05	3.11834e-05	1.91462e-05	4.24249e-05	3.5263e-05	1.86096e-05	2.07957e-05	2.92491e-05	2.84415e-05	2.34292e-05	3.593e-05	3.2203e-05	3.24773e-05	3.94561e-05	2.82951e-05	2.3321e-05	2.69338e-05	2.54121e-05	2.83715e-05	2.70732e-05	2.51307e-05	2.07389e-05	3.16331e-05	2.65974e-05	2.50973e-05	-0.0148036	0.926301	0.0389826	unchanged	0.500252	0.063532	0.858483	unchanged	0.0994488	0.679295	0.216423	unchanged
pos_196	19-Nor-17alpha-pregn-5(10)-en-20-yne-3alpha,17beta-diol	7.10932e-06	1.30212e-05	5.60344e-06	4.69405e-06	6.67899e-06	9.77233e-06	4.2637e-05	3.31337e-05	3.3866e-05	3.49903e-05	3.35431e-05	2.84034e-05	1.27009e-05	6.88934e-06	1.53303e-05	8.62587e-06	6.24444e-06	8.22732e-06	1.76612e-05	1.78218e-05	1.74501e-05	1.70526e-05	1.97511e-05	2.39642e-05	3.07887e-05	2.79812e-05	2.88988e-05	2.55968e-05	2.86942e-05	3.06338e-05	1.38485e-05	1.48905e-05	2.62834e-05	2.39283e-05	1.58024e-05	1.06774e-05	-1.27822	5.73952e-05	1.43998	down	0.259276	0.0289476	0.96103	unchanged	-0.861718	0.0258249	1.12554	down
pos_197	3,4',5-Biphenyltriol	3.76259e-06	5.03994e-06	6.78314e-06	5.97636e-06	1.12279e-05	9.84523e-06	1.35595e-05	4.72332e-06	1.127e-05	8.23277e-06	1.06211e-05	7.41305e-06	4.73823e-06	6.60677e-06	1.32129e-05	1.15299e-05	5.47463e-06	5.88591e-06	9.34978e-06	9.37743e-06	6.53154e-06	1.12662e-05	1.4777e-05	9.56881e-06	9.19924e-06	1.38112e-05	7.56533e-06	1.13497e-05	1.569e-05	1.07326e-05	8.77904e-08	6.88563e-06	8.93792e-06	4.46533e-06	1.24483e-05	1.02497e-05	-0.513706	0.0900212	0.861996	unchanged	-0.29212	0.264659	0.552727	unchanged	0.139517	0.759814	0.115612	unchanged
pos_198	Furanogermenone	1.94243e-05	3.19271e-05	1.29455e-05	1.29179e-05	1.56812e-05	2.40002e-05	8.99663e-05	6.57484e-05	6.79676e-05	6.67487e-05	6.1177e-05	6.58417e-05	3.57789e-05	2.0449e-05	2.81432e-05	2.09653e-05	1.78931e-05	1.80188e-05	3.54747e-05	3.13885e-05	2.50806e-05	2.71152e-05	3.66707e-05	4.03176e-05	5.88379e-05	6.01336e-05	6.30807e-05	5.40206e-05	5.89705e-05	6.48172e-05	3.11473e-05	3.8223e-05	5.77642e-05	5.39363e-05	3.43882e-05	2.70483e-05	-0.745973	0.00712588	1.19136	down	0.214164	0.0724852	0.82602	unchanged	-0.779796	0.0212526	1.15542	down
pos_199	Pro Ala Pro Ala	0	0	2.30238e-06	1.33944e-06	4.0997e-07	0	0	0	0	0	0	0	0	0	0	0	0	0	4.92938e-07	2.41607e-05	4.40882e-06	2.95433e-05	9.54746e-06	0	1.6082e-06	0	4.0353e-06	1.19833e-06	0	3.98206e-06	0	2.16824e-06	0	0	0	0	-4.07215	0.0923981	0.855587	unchanged	#DIV/0!	0.0599339	0.871735	unchanged	#DIV/0!	0.363217	0.521388	unchanged
pos_200	Cys His Tyr	3.42001e-06	3.13566e-06	2.95414e-06	4.66486e-06	4.02825e-06	6.31844e-06	7.78668e-06	5.25239e-06	3.30788e-06	2.81053e-06	4.48525e-06	3.28064e-06	3.19927e-06	3.04935e-06	7.7443e-06	4.70697e-06	3.96508e-06	4.26904e-06	1.97964e-06	3.01957e-06	2.64971e-06	3.34197e-06	4.00852e-06	3.137e-06	2.10992e-06	4.25733e-06	2.56376e-06	3.76677e-06	3.30657e-06	3.0128e-06	2.24335e-06	3.09601e-06	2.6124e-06	1.71284e-06	4.28319e-06	5.54287e-06	0.435151	0.107898	0.787714	unchanged	0.501559	0.154029	0.673898	unchanged	0.466645	0.203622	0.66624	unchanged
pos_201	Val Tyr His Met	2.84959e-05	5.19963e-05	2.8597e-05	4.71642e-05	3.84097e-05	5.48047e-05	6.37839e-05	3.79614e-05	0.000333313	0.000104927	8.68733e-05	6.66849e-05	7.22753e-05	1.61039e-05	8.95277e-05	2.26455e-05	1.93744e-05	6.25487e-05	0.00016983	0.000108975	9.75029e-05	0.000163132	0.000357186	7.94999e-05	0.000175066	0.00020281	0.000133561	0.000162547	0.000191972	0.000150775	0.000156019	8.99942e-05	0.000549474	0.000156218	0.000258526	5.32142e-05	-1.96821	0.033099	1.12031	down	-0.551881	0.286938	0.564149	unchanged	-2.16117	0.0770725	1.0212	unchanged
pos_202	10-HODTA methyl ester	0.000258176	0.000325	0.000286919	0.000280334	0.0003506	0.000329882	0.000196825	0.000218673	0.000259261	0.000268307	0.000225722	0.000249524	0.000298649	0.000349252	0.000242926	0.000345716	0.000327949	0.000333615	7.23382e-05	0.000101955	9.67936e-05	0.00013227	0.000223068	0.000193128	0.000209497	0.000223444	0.000238885	0.000248	0.000242225	0.000283766	0.000255673	0.000265589	0.000276887	0.000237642	0.000320476	0.000335587	1.15965	0.000308288	1.37037	up	-0.027709	0.76855	0.128318	unchanged	0.165956	0.160124	0.706658	unchanged
pos_203	2,2,4,4,6,6-Hexamethyl-1,3,5-trithiane	1.98964e-06	2.53454e-06	2.76281e-06	2.73432e-06	2.91012e-06	2.18593e-06	2.02275e-06	2.15726e-06	1.77969e-06	1.8197e-06	1.34492e-06	2.66004e-06	2.66275e-06	2.40745e-06	1.30641e-06	2.19862e-06	1.06152e-06	4.15571e-06	1.88912e-06	3.20245e-06	3.4031e-06	2.05011e-06	2.71423e-06	2.76016e-06	2.46355e-06	4.25265e-06	3.16092e-06	2.21668e-06	2.59215e-06	3.37677e-06	2.58964e-06	1.87791e-06	2.30848e-06	2.53948e-06	2.51089e-06	2.43854e-06	-0.0835926	0.614703	0.231479	unchanged	-0.616144	0.0181639	1.00809	down	-0.0485943	0.871297	0.141038	unchanged
pos_204	3',5'-Cyclic dGMP	0.00175338	0.00275888	0.00117097	0.00172359	0.00165784	0.00263467	0.00555923	0.00532366	0.00195881	0.000768232	0.00321627	0.00245029	0.00264912	0.000808306	0.00659552	0.000968074	0.00212203	0.000490005	0.00266473	0.00237122	0.0020097	0.00167162	0.00120186	0.00127489	0.00378962	0.000825757	0.00178664	0.00116844	0.00110689	0.00157242	0.00157418	0.00187377	0.00116721	0.00192202	0.00106596	0.000792253	0.0636989	0.814029	0.135607	unchanged	0.91125	0.130698	0.711738	unchanged	0.69944	0.396158	0.509773	unchanged
pos_205	N-Feruloylglycine	9.35068e-06	1.10741e-05	1.11194e-05	1.01323e-05	2.39655e-05	2.79851e-05	0.000478522	2.89295e-05	3.38008e-05	1.66859e-05	0.00025028	9.66188e-06	1.27202e-05	4.32145e-06	0.00158181	1.31777e-05	3.575e-05	2.65397e-05	1.69694e-05	8.31938e-06	7.06293e-06	4.28869e-06	4.94336e-06	4.70709e-06	5.72469e-06	5.47321e-06	6.06709e-06	5.21709e-06	6.07589e-06	6.11057e-06	8.66985e-06	7.47311e-06	5.26969e-06	7.86976e-06	7.00398e-06	5.35173e-06	1.0162	0.0750654	0.841227	unchanged	4.56019	0.155049	0.699608	unchanged	5.32953	0.344219	0.553399	unchanged
pos_206	6,10,14-octadecatrienoic acid	0.000674647	0.00133092	0.000692463	0.000713928	0.000780567	0.00123555	0.000977651	0.00106698	0.000882573	0.000765569	0.000805341	0.00104972	0.000969556	0.00102578	0.00109174	0.00135961	0.00126603	0.00115505	0.000381915	0.000398912	0.00039291	0.000396416	0.000617555	0.000615727	0.000609505	0.000459158	0.000589352	0.000458304	0.000481274	0.00067643	0.00043394	0.000635958	0.000494738	0.00041874	0.000600022	0.000629236	0.953244	0.0135089	1.14022	up	0.760861	0.000207203	1.33605	up	1.09608	1.78404e-05	1.61069	up
pos_207	3,4-Dihydro-2,2,5,7,8-pentamethyl-2H-1-benzopyran-6-ol	5.63727e-05	5.42389e-05	4.89228e-05	4.48178e-05	5.67312e-05	4.76258e-05	4.30826e-05	4.74958e-05	4.30365e-05	4.9623e-05	3.8993e-05	3.68156e-05	3.40839e-05	4.46516e-05	2.57109e-05	4.32373e-05	3.04153e-05	3.57119e-05	6.63099e-05	6.89128e-05	6.13033e-05	6.78223e-05	7.83634e-05	8.21055e-05	7.44762e-05	7.58435e-05	7.31225e-05	6.96668e-05	6.955e-05	7.14541e-05	6.76789e-05	7.19493e-05	6.53548e-05	5.53706e-05	6.96895e-05	7.03992e-05	-0.460594	0.000779815	1.38464	down	-0.74486	1.8427e-06	1.46321	down	-0.905259	1.39755e-05	1.63526	down
pos_208	Ser Ala Lys Tyr	2.59176e-05	3.00985e-05	3.17618e-05	3.26048e-05	3.95686e-05	3.53846e-05	5.2002e-05	3.85141e-05	3.52305e-05	3.58597e-05	3.89422e-05	3.3358e-05	2.81235e-05	2.3624e-05	4.04276e-05	3.26297e-05	2.13134e-05	3.53233e-05	3.49487e-05	2.87703e-05	2.5122e-05	2.75962e-05	2.74466e-05	2.55772e-05	2.9788e-05	3.89378e-05	2.97381e-05	3.38603e-05	3.78846e-05	3.57836e-05	2.2068e-05	3.02e-05	2.9209e-05	3.23447e-05	4.03686e-05	3.68057e-05	0.205002	0.103123	0.756966	unchanged	0.183342	0.181032	0.613738	unchanged	-0.0740376	0.694839	0.267685	unchanged
pos_209	Benzaldehyde	3.18513e-05	1.5426e-06	2.77408e-05	1.28124e-06	2.39943e-05	3.99264e-05	3.77208e-07	2.44143e-07	2.29852e-07	2.08172e-07	6.16181e-08	1.32812e-07	1.26567e-05	2.71169e-05	6.43048e-07	2.64142e-07	1.63012e-05	1.92369e-05	2.94818e-05	1.82682e-05	2.17722e-05	2.04549e-05	1.43145e-06	7.12819e-07	2.04437e-07	4.85629e-07	6.4322e-08	2.87247e-07	3.69344e-07	4.64882e-08	2.46041e-05	2.04409e-05	8.98341e-07	1.71047e-06	1.8579e-05	2.28363e-05	0.455665	0.500368	0.35542	unchanged	-0.21715	0.692593	0.252187	unchanged	-0.224778	0.734906	0.194731	unchanged
pos_210	Kuwanon R	1.17059e-05	8.91732e-06	3.76063e-06	1.56157e-05	3.85475e-06	1.13763e-05	2.1418e-05	9.1705e-06	6.93823e-06	4.09466e-06	8.3545e-06	5.7683e-06	8.97271e-06	9.32145e-06	3.02045e-05	3.61719e-06	8.39622e-06	2.48064e-06	9.85876e-06	1.01497e-05	1.47113e-05	7.14521e-06	3.60349e-06	3.41912e-06	5.66774e-06	1.94731e-06	4.95347e-06	4.39018e-06	2.47541e-06	3.58158e-06	8.83902e-06	6.79264e-06	4.03497e-06	3.95653e-06	1.28274e-05	8.43936e-06	0.176001	0.694082	0.264427	unchanged	1.2762	0.0848682	0.818553	unchanged	0.488795	0.512262	0.36672	unchanged
pos_211	His His Trp Trp	6.22822e-05	0.000122397	6.58555e-05	0.000145657	6.62635e-05	0.000192348	0.000147368	0.000113058	0.000226648	0.000166306	0.000204071	0.000223457	9.6594e-05	5.80222e-05	0.000114016	6.15876e-05	8.78076e-05	5.86731e-05	0.000236845	0.000153485	0.000118944	0.000148439	0.000164385	0.000119697	0.000114081	0.000143465	0.000273511	0.000170787	0.000175721	0.00021902	0.000111945	0.000135808	0.000125294	0.000172177	5.86444e-05	6.59417e-05	-0.524352	0.120942	0.747105	unchanged	-0.0207739	0.931607	0.0026213	unchanged	-0.490669	0.149037	0.711774	unchanged
pos_212	His Glu Lys	1.51871e-05	2.22187e-05	1.61062e-05	1.87568e-05	1.84713e-05	1.89644e-05	3.50191e-05	2.55595e-05	2.05117e-05	1.69867e-05	2.23278e-05	1.72631e-05	1.6296e-05	1.38586e-05	2.18097e-05	1.99955e-05	1.19062e-05	1.50133e-05	5.1623e-05	4.44319e-05	2.00691e-05	3.16463e-05	2.78833e-05	2.80541e-05	3.60045e-05	3.08559e-05	1.91786e-05	2.38468e-05	2.52048e-05	2.72754e-05	1.56319e-05	2.10483e-05	1.8568e-05	2.05864e-05	2.21584e-05	2.19973e-05	-0.892878	0.0214912	1.14191	down	-0.238057	0.284771	0.528443	unchanged	-0.279177	0.0898183	0.929938	unchanged
pos_213	Isradipine Metabolite (3,5-Pyridinedicarboxylic acid, 4-(2,1,3-benzoxadiazol-4-yl)-2,6-dimethyl-, mo	1.63465e-06	3.25311e-06	1.52128e-06	1.79464e-06	2.08261e-07	2.78325e-06	5.42671e-06	2.40186e-06	1.23656e-06	7.31901e-07	2.12358e-06	1.8429e-06	3.38998e-06	1.24662e-06	8.0781e-06	1.80006e-06	2.56784e-06	9.11535e-07	0	0	3.40742e-10	0	5.01999e-08	0	0	0	4.71535e-08	0	0	0	0	8.32772e-07	0	1.09748e-06	0	1.6455e-07	7.79122	0.0079723	1.28762	up	8.18927	0.019389	1.09451	up	3.10264	0.0574897	1.06799	unchanged
pos_214	5-Hydroxyxanthotoxin	3.91352e-05	0.000139145	3.97321e-05	0.000185429	8.67603e-06	1.14885e-05	0.000265341	0.000189404	0.000157905	0.000131786	0.000181912	0.000111422	0.000105156	8.71021e-06	0.000268005	0.000200509	4.95762e-06	5.86493e-06	1.87156e-05	0.00011241	3.60827e-05	7.30172e-06	0.000170408	0.000114736	0.000132201	0.000166731	9.11668e-05	0.000111334	0.000129454	0.000121513	8.00141e-06	4.08742e-06	5.42737e-05	5.93579e-05	1.74515e-05	6.37913e-06	-0.117824	0.884218	0.0890852	unchanged	0.463915	0.0910588	0.766478	unchanged	1.98789	0.175245	0.739358	unchanged
pos_215	Ribothymidine	9.79239e-06	1.4285e-05	8.45964e-06	1.13998e-05	7.56966e-06	8.26775e-06	1.09822e-05	8.05995e-06	5.67477e-06	3.79405e-06	5.39238e-06	5.21439e-06	1.05808e-05	4.35404e-06	2.1965e-05	6.73602e-06	5.86175e-06	5.38671e-06	1.90532e-05	1.57406e-05	1.36704e-05	9.9247e-06	1.24736e-05	9.04105e-06	8.1517e-06	7.68038e-06	1.20879e-05	8.15085e-06	8.73869e-06	7.37772e-06	1.00496e-05	8.67584e-06	7.36252e-06	5.52608e-06	6.15663e-06	7.37285e-06	-0.418737	0.101659	0.795323	unchanged	-0.415872	0.12118	0.708809	unchanged	0.281877	0.583353	0.307996	unchanged
pos_216	6-Naloxol-3-glucuronide	2.83658e-05	3.17759e-05	1.28336e-05	3.10295e-05	1.74951e-05	5.76306e-05	8.79584e-05	6.99485e-05	2.75139e-05	2.40312e-05	4.48006e-05	2.55487e-05	2.05891e-05	6.41219e-06	0.000112576	1.66372e-05	1.63037e-05	1.45631e-05	1.09711e-05	1.87413e-05	2.14134e-05	1.74636e-05	1.10903e-05	1.60116e-05	1.61067e-05	1.73554e-05	9.99625e-06	9.19013e-06	7.17768e-06	1.76126e-05	1.90541e-05	3.34582e-05	2.29411e-05	1.38698e-05	4.69101e-05	2.20675e-05	0.90455	0.0822154	0.90995	unchanged	1.85328	0.0265577	1.03763	up	0.241	0.788692	0.135399	unchanged
pos_217	Salmoxanthin/ Trollixanthin	0.0227034	0.0325923	0.0231558	0.0287904	0.0251004	0.0316683	0.0221731	0.022024	0.0236816	0.0244951	0.0224531	0.02445	0.022994	0.0250407	0.0221585	0.0331503	0.0269706	0.0292223	0.0143942	0.0145239	0.0156008	0.0158144	0.0171102	0.0178149	0.0160816	0.0156118	0.0149937	0.0174782	0.0166624	0.0189047	0.0183704	0.0242897	0.0215867	0.0165388	0.0254684	0.0271231	0.783869	0.000795651	1.41451	up	0.481821	6.03513e-06	1.40954	up	0.258375	0.0981764	0.813726	unchanged
pos_218	N-(Heptan-4-yl)benzo[d][1,3]dioxole-5-carboxamide	0	1.95174e-06	0	0	2.85821e-07	1.38968e-06	6.84787e-06	4.19156e-06	3.82162e-07	0	6.16322e-07	6.85038e-07	3.32737e-06	0	8.49828e-06	0	0	0	0	8.60558e-08	0	0	0	1.55221e-07	5.25747e-07	0	0	0	0	3.3278e-11	1.57763e-06	8.76736e-07	0	7.29126e-08	1.75358e-07	7.90668e-07	3.91012	0.165977	0.719096	unchanged	4.59683	0.132837	0.727433	unchanged	1.75925	0.375454	0.503	unchanged
pos_219	Ketomyxol/ 2'-Hydroxyflexixanthin	0.030207	0.0340748	0.0285136	0.0320213	0.0339523	0.0345084	0.0259259	0.0289502	0.0320956	0.0331503	0.0274509	0.028033	0.026792	0.0303165	0.0234267	0.0345943	0.0266431	0.0316169	0.0362394	0.034811	0.0289514	0.0320008	0.0378647	0.0372108	0.0372491	0.0387662	0.0383916	0.0335942	0.0324167	0.0385255	0.0313405	0.0346901	0.0331761	0.0280111	0.0369632	0.0358165	-0.0995023	0.212919	0.684704	unchanged	-0.318216	0.00116247	1.23108	down	-0.205966	0.0640864	1.02519	unchanged
pos_220	Tricrozarin A	0.00656458	0.000575885	0.00485725	0.000399318	0.0081684	0.0103833	8.75475e-05	8.39154e-05	5.0623e-06	2.14699e-06	3.28008e-05	4.06622e-05	0.00288917	0.00772522	0.000430545	0.000363223	0.00543751	0.00782264	0.00381107	0.00217217	0.00216678	0.00405361	0.000261534	9.38399e-06	6.52738e-06	5.43834e-06	2.8053e-06	3.76973e-06	3.55257e-06	5.95324e-06	0.00475972	0.00340987	0.000137292	0.00037684	0.0057102	0.00827143	1.31089	0.131684	0.744807	unchanged	3.1683	0.0566542	0.93475	unchanged	0.12217	0.863576	0.0960336	unchanged
pos_221	2-Phenylpropionaldehyde dimethyl acetal	0.000493117	0.000595574	0.000421592	0.000517128	0.000467164	0.000548994	0.000374642	0.000383408	0.000393457	0.000386805	0.000335535	0.000381319	0.000364493	0.000425661	0.000271021	0.000460154	0.000395858	0.00040317	0.000487513	0.000482773	0.00053562	0.000555709	0.000593785	0.000604941	0.000492553	0.00049762	0.000466567	0.000494758	0.000473562	0.000478488	0.000510241	0.000596492	0.000501908	0.000373582	0.000566303	0.000580242	-0.0992587	0.296129	0.528749	unchanged	-0.364583	3.29707e-06	1.45089	down	-0.431248	0.0108267	1.26631	down
pos_222	Asp Trp Phe Trp	0.000263948	0.00019065	0.000232112	0.000155531	0.000219013	0.000193305	0.000165836	0.000145813	0.000201289	0.000183283	0.000198381	0.000190212	0.000135763	0.000181265	6.33515e-05	0.000191151	0.000108463	0.000212488	0.000256532	0.000254928	0.000203445	0.000286927	0.000346433	0.000375991	0.000315648	0.00031805	0.000364097	0.000352434	0.00035682	0.000292323	0.000340306	0.000348065	0.000345654	0.000291052	0.000265041	0.000350599	-0.458794	0.0319578	1.05006	down	-0.8821	1.97759e-06	1.43062	down	-1.1207	0.000165396	1.55625	down
pos_223	7,8-Dihydrovomifoliol 9-[apiosyl-(1->6)-glucoside]	3.51724e-09	3.63285e-07	1.94776e-08	0	0	3.34698e-08	2.04126e-06	4.75197e-08	1.18126e-05	2.70244e-05	7.35955e-06	8.21906e-08	8.94215e-08	6.28837e-08	1.18839e-08	3.76826e-09	0	4.27814e-09	2.83237e-07	3.8245e-07	2.2955e-07	1.93509e-07	4.39085e-08	1.94018e-06	8.04765e-06	6.84744e-06	1.78711e-05	7.13271e-06	1.1536e-05	2.23014e-05	5.62681e-08	8.74147e-08	2.2806e-06	2.83705e-06	3.00803e-07	6.57987e-09	-2.87197	0.189959	0.664608	unchanged	-0.608337	0.419702	0.399431	unchanged	-5.01489	0.1457	0.783046	unchanged
pos_224	Lys Gly Cys Gln	2.77822e-05	1.50342e-05	1.71592e-05	1.81506e-05	1.9224e-05	1.54897e-05	2.13967e-05	2.06332e-05	2.00697e-05	1.9523e-05	1.91921e-05	1.74137e-05	1.48663e-05	1.69077e-05	8.53991e-06	1.17535e-05	1.40411e-05	7.61804e-06	0.000205829	0.000147226	0.000117231	0.000102968	7.17298e-05	6.22063e-05	4.83468e-05	5.89834e-05	4.39084e-05	4.25808e-05	4.21172e-05	3.47274e-05	3.63066e-05	2.68163e-05	2.3724e-05	2.86982e-05	3.11272e-05	2.05502e-05	-2.64782	0.00583263	1.29575	down	-1.19493	0.000493683	1.39438	down	-1.18151	0.000325612	1.51727	down
pos_225	Asp Cys Met Thr	1.64244e-05	1.9283e-05	1.9205e-05	1.83243e-05	2.379e-05	2.52893e-05	2.39982e-05	1.82675e-05	2.30014e-05	2.15952e-05	2.23317e-05	2.29393e-05	1.80913e-05	1.49223e-05	1.73045e-05	1.87825e-05	1.26194e-05	1.70895e-05	3.48208e-05	3.43923e-05	2.64753e-05	4.08518e-05	3.35111e-05	3.79248e-05	2.91563e-05	3.95449e-05	3.2451e-05	3.11922e-05	3.77864e-05	3.21011e-05	2.17601e-05	2.63015e-05	2.94395e-05	2.23306e-05	3.04729e-05	2.66924e-05	-0.765805	0.000230864	1.40305	down	-0.614017	0.00032613	1.34295	down	-0.668018	0.000406167	1.5592	down
pos_226	(Z)-Phenylacetaldehyde oxime	5.97347e-06	8.07943e-06	4.85422e-06	7.82703e-06	3.05075e-06	1.11716e-05	7.42108e-06	4.26155e-06	4.06625e-06	3.90807e-06	7.05625e-06	3.97901e-06	7.75694e-06	6.57868e-06	2.8047e-05	8.95577e-06	1.02427e-05	7.23456e-06	2.9022e-06	1.43856e-06	3.59029e-06	1.43531e-06	1.23832e-06	2.95043e-06	1.63335e-06	1.87472e-06	2.51131e-06	1.64427e-06	1.70481e-06	1.75758e-06	4.66427e-06	3.18706e-06	1.6157e-06	1.8275e-06	6.97239e-06	4.8977e-06	1.59525	0.00926728	1.23836	up	1.46393	0.00421463	1.25481	up	1.57082	0.0732864	0.986962	unchanged
pos_227	17-Octadecene-9,11-diynoic acid; Erythrogenic acid; Isanic acid	6.14271e-05	9.46492e-05	5.30674e-05	4.28125e-05	5.25388e-05	5.8031e-05	0.000212424	0.000161037	0.000165302	0.000207731	0.000196317	0.000155486	0.000103945	4.98356e-05	8.21921e-05	3.8917e-05	3.48047e-05	4.92251e-05	0.000110279	9.25837e-05	8.99401e-05	9.82652e-05	0.000121805	0.000120197	0.000176889	0.000205471	0.000176702	0.000160243	0.000185227	0.000173343	9.27847e-05	9.3603e-05	0.000148226	0.000171502	7.69889e-05	6.95844e-05	-0.80428	0.000773452	1.35546	down	0.027079	0.7842	0.102071	unchanged	-0.862734	0.03938	1.02703	down
pos_228	Delphinidin 3-(6''-p-coumarylglucoside)	0.0100255	0.0121146	0.0078283	0.0168302	0.0143283	0.0127848	0.0124874	0.0140234	0.00375425	0.00227952	0.00907103	0.00583374	0.0123736	0.0110982	0.0159	0.0123453	0.0150582	0.0161307	0.00928527	0.00734236	0.00893464	0.00855044	0.00197573	0.00453427	0.00044735	0.000569749	4.14198e-05	0.000365694	0.000271932	5.74946e-05	0.0111865	0.00940743	0.00250159	0.00258339	0.0135873	0.0138259	0.863515	0.0102665	1.14843	up	4.75796	0.0110841	1.17839	up	0.64298	0.067202	0.955603	unchanged
pos_229	2,3',4,6-Tetrahydroxybenzophenone	5.01978e-05	6.62053e-05	3.68167e-05	8.64223e-05	6.74877e-05	7.18025e-05	6.81322e-05	6.92784e-05	2.02458e-05	1.25983e-05	4.4705e-05	2.78385e-05	5.62996e-05	4.29223e-05	8.19571e-05	5.11184e-05	6.09778e-05	6.85291e-05	4.84394e-05	4.02609e-05	4.3049e-05	5.09918e-05	1.95159e-05	2.90742e-05	9.7788e-06	1.01957e-05	7.19255e-06	7.84761e-06	7.78979e-06	6.71941e-06	5.1103e-05	4.57555e-05	1.35917e-05	1.44901e-05	6.60015e-05	7.00342e-05	0.71198	0.0192317	1.08849	up	2.29356	0.0227712	1.08191	up	0.471292	0.181888	0.697719	unchanged
pos_230	Bannamurpanisin	0.000102639	0.000150822	0.000219189	0.000243657	0.000178833	7.82326e-05	6.84644e-05	5.96532e-05	6.04176e-05	9.5293e-05	7.38487e-05	7.30328e-05	9.63387e-05	0.000168701	5.97667e-05	9.25515e-05	0.000102409	7.07697e-05	6.38238e-05	7.76609e-05	6.79813e-05	0.000126831	0.000150551	0.000109579	0.000103956	0.000144421	0.000200189	0.000202444	0.000200077	0.000125294	0.000168299	9.76468e-05	0.000183181	0.000157253	7.15357e-05	0.00011843	0.706644	0.0711475	0.868075	unchanged	-1.18073	0.00292429	1.25258	down	-0.431368	0.178923	0.679068	unchanged
pos_231	(S)-Flurbiprofen	9.15239e-10	1.2973e-06	3.24562e-08	1.01008e-07	1.3139e-07	5.07149e-06	4.07353e-05	8.42861e-06	6.75515e-06	5.78379e-06	2.51121e-05	1.80085e-06	2.24911e-06	4.78024e-08	4.88899e-05	4.10325e-06	2.91682e-06	8.18118e-06	6.89039e-07	1.81728e-07	3.16321e-07	9.20629e-08	4.68842e-07	1.70319e-09	1.47964e-06	6.08219e-08	6.48167e-07	8.85733e-09	1.35413e-09	4.26012e-07	3.91724e-07	7.51608e-07	0	5.24928e-07	2.02346e-06	0	1.9229	0.367716	0.482843	unchanged	5.07726	0.0671611	0.885845	unchanged	4.16856	0.230032	0.690874	unchanged
pos_232	PE(19:1(9Z)/0:0)	9.79573e-05	0.000138136	3.53004e-05	8.90003e-05	8.24506e-05	0.000110111	0.000147236	8.2685e-05	0.000132674	3.98209e-05	7.05811e-05	0.000149015	0.000101696	2.83832e-05	0.000105276	0.000103479	0.000111074	4.82684e-05	7.32559e-05	7.21111e-05	4.47853e-05	4.24138e-05	3.51939e-05	4.91392e-05	6.56996e-05	4.34037e-05	5.13153e-05	3.79043e-05	3.09049e-05	4.59849e-05	2.03647e-05	2.79356e-05	3.77714e-05	4.03119e-05	1.07434e-05	1.2897e-05	0.803138	0.0371338	0.984592	unchanged	1.1764	0.0255984	1.03062	up	1.73146	0.00843301	1.34693	up
pos_233	15(S)-HpEPE	0.000103867	0.000165958	9.0794e-05	7.73045e-05	8.14079e-05	0.000103992	0.000349258	0.000250129	0.000265959	0.000291257	0.000256397	0.000251428	0.000158015	8.27905e-05	0.000128504	7.9351e-05	7.2228e-05	8.71961e-05	0.000313227	0.000288322	0.000243697	0.00027307	0.000328379	0.000259943	0.000371892	0.000378246	0.000362844	0.000320921	0.000322881	0.000332569	0.000177635	0.000182743	0.000266715	0.000251857	0.000158964	0.000128799	-1.45311	2.1061e-06	1.52224	down	-0.328029	0.00473647	1.16958	down	-0.940103	0.00659681	1.28727	down
pos_234	Acetylenic acids; 17-Octadecen-9-ynoic acid	0.00639899	0.00823545	0.00763463	0.00797941	0.00823384	0.00633333	0.0034808	0.00411754	0.00437389	0.00639303	0.00406085	0.00398281	0.0056124	0.00630237	0.00489985	0.00589204	0.00470427	0.00555538	0.00499384	0.00540806	0.00610729	0.00524069	0.00788867	0.00678692	0.00595194	0.00559823	0.00658255	0.0065256	0.00581461	0.00656356	0.00524815	0.00634189	0.00538104	0.0038214	0.00488582	0.00668606	0.299055	0.037067	0.928115	unchanged	-0.487922	0.00616501	1.17295	down	0.0265868	0.842033	0.0619034	unchanged
pos_235	Pantothenic Acid	0.000215542	0.000234766	0.000222427	0.00026028	0.00023385	0.000330728	0.000625585	0.000405674	0.000314759	0.000248097	0.000424569	0.000337301	0.000339105	0.000247517	0.000517217	0.000364476	0.000314418	0.000320108	0.000194926	0.000178068	0.000140503	0.000136376	0.000138709	0.000161402	0.000218181	0.000152972	0.000175293	0.000165927	0.000171617	0.000214772	0.000140339	0.000173556	0.000137503	0.000148596	0.000227355	0.00018076	0.65667	0.00188201	1.30951	up	1.10045	0.0103276	1.16124	up	1.06069	0.00307091	1.40908	up
pos_236	algestone	0.000217377	6.64868e-05	0.000133429	3.7643e-05	7.77449e-06	1.764e-05	4.45191e-05	4.81411e-05	8.47121e-06	7.27632e-06	1.28726e-05	1.4585e-05	4.32341e-05	0.000102534	2.3311e-05	1.36117e-05	4.23907e-05	4.97975e-06	0.000114185	1.74886e-05	6.85296e-05	1.59925e-05	5.94018e-06	7.04497e-06	1.0115e-05	4.22838e-06	2.51789e-05	5.47666e-06	4.13279e-06	7.64633e-06	8.74521e-05	5.19312e-05	4.02867e-06	2.14674e-05	5.93367e-06	5.90569e-06	1.0676	0.299224	0.527448	unchanged	1.25877	0.155935	0.685307	unchanged	0.380565	0.663503	0.264776	unchanged
pos_237	Monomethyl phthalate	1.07593e-05	8.60747e-06	1.00682e-05	1.11176e-05	1.12883e-05	1.11479e-05	8.01492e-06	9.00171e-06	9.46724e-06	1.08862e-05	9.44534e-06	1.02352e-05	1.02447e-05	1.1276e-05	7.95678e-06	1.15274e-05	8.67937e-06	1.08088e-05	1.51351e-05	1.43606e-05	1.58905e-05	1.40091e-05	1.55016e-05	1.427e-05	1.21674e-05	1.42828e-05	1.28085e-05	1.23544e-05	1.35404e-05	1.1833e-05	1.16175e-05	1.0775e-05	1.04594e-05	1.16904e-05	1.25509e-05	1.21122e-05	-0.501414	1.32175e-05	1.48017	down	-0.432364	0.000134455	1.32933	down	-0.194115	0.064973	1.02106	unchanged
pos_238	Brefeldin A	4.23285e-05	5.6498e-05	3.98239e-05	4.66646e-05	3.84982e-05	5.12282e-05	4.00462e-05	4.43081e-05	4.35054e-05	4.48708e-05	3.89547e-05	4.32878e-05	3.29788e-05	3.58984e-05	2.87162e-05	4.11951e-05	3.30728e-05	3.45701e-05	6.1913e-05	6.38689e-05	6.48259e-05	5.56815e-05	6.05048e-05	6.28893e-05	5.0462e-05	5.2982e-05	5.06727e-05	5.40196e-05	5.37276e-05	5.40163e-05	5.00431e-05	5.19657e-05	4.91666e-05	3.79456e-05	5.25133e-05	5.11445e-05	-0.426641	0.00152377	1.31991	down	-0.309033	1.51109e-05	1.40713	down	-0.504148	0.000536945	1.5199	down
pos_239	Abu-Asp-OH	1.97453e-08	2.06299e-08	7.365e-10	2.02715e-08	2.17979e-08	1.06104e-08	9.3426e-08	4.844e-08	2.25796e-08	2.06888e-08	5.23243e-08	5.71376e-08	8.78357e-09	1.62981e-08	8.05921e-09	1.01228e-08	6.19186e-09	2.78747e-08	1.61322e-05	4.35895e-06	2.64519e-06	1.23562e-06	1.3086e-07	1.4151e-07	1.57166e-07	7.78667e-08	9.34791e-08	1.68809e-07	5.89212e-08	2.82647e-08	4.14948e-08	4.75483e-08	4.14164e-08	5.89579e-08	7.63179e-08	1.17287e-07	-8.03758	0.161782	0.735572	unchanged	-0.988479	0.0943194	0.790871	unchanged	-2.30833	0.0069355	1.36687	down
pos_240	Lys Ala	5.36622e-06	5.13916e-06	3.31766e-06	5.01225e-06	2.55553e-06	2.20395e-06	1.07878e-06	1.89751e-06	1.61871e-06	1.44947e-06	1.75897e-06	1.37674e-06	1.83844e-06	2.70054e-06	1.48654e-06	1.2718e-06	1.52013e-06	1.10295e-06	7.45622e-06	5.21536e-06	7.28302e-06	4.36145e-06	3.92995e-06	4.9706e-06	2.72023e-06	2.80323e-06	4.16903e-06	3.56892e-06	3.13982e-06	2.88654e-06	5.89643e-06	6.20611e-06	3.18999e-06	3.32453e-06	3.62916e-06	4.49534e-06	-0.493437	0.0847399	0.789122	unchanged	-1.07109	0.000232892	1.33058	down	-1.43061	0.00218208	1.43764	down
pos_241	Geranyl tiglate	4.88602e-05	5.96411e-05	4.92205e-05	5.60126e-05	5.32662e-05	4.41474e-05	3.46319e-05	3.79852e-05	3.66423e-05	4.64821e-05	3.49928e-05	3.65557e-05	3.82547e-05	4.09324e-05	3.0989e-05	3.77845e-05	2.944e-05	3.32595e-05	5.57574e-05	5.45722e-05	6.1811e-05	6.11549e-05	7.39189e-05	6.73946e-05	5.67171e-05	5.99281e-05	5.96623e-05	6.26322e-05	6.01359e-05	5.85273e-05	4.92372e-05	5.6382e-05	5.0355e-05	4.1615e-05	4.76884e-05	5.57895e-05	-0.267785	0.0191083	1.08157	down	-0.653824	1.19522e-05	1.44542	down	-0.515168	0.000460692	1.50497	down
pos_242	Azafrin	6.9634e-05	6.00522e-05	5.6002e-05	4.55741e-05	6.79849e-05	4.87646e-05	4.6402e-05	5.5821e-05	5.01289e-05	5.6126e-05	4.37808e-05	3.67935e-05	3.55208e-05	4.97722e-05	2.8974e-05	4.95269e-05	2.9811e-05	4.00414e-05	0.000136985	0.000156169	0.000117615	0.000118395	0.000151492	0.000154292	0.000141482	0.000114851	8.63045e-05	0.000118189	0.000102637	0.000107151	0.00010769	0.000119356	0.000100972	6.82549e-05	9.04145e-05	9.78108e-05	-1.26255	1.15892e-05	1.52821	down	-1.21415	0.00013849	1.40444	down	-1.32287	0.000106731	1.60881	down
pos_243	Gly Tyr Gly Ala	3.01138e-06	6.11605e-06	3.00795e-06	5.58026e-06	2.65146e-06	7.4517e-06	1.2674e-05	1.15169e-05	3.75265e-06	1.18265e-06	6.33955e-06	3.97508e-06	5.93174e-06	9.82692e-07	1.58591e-05	3.30303e-06	5.0405e-06	8.57931e-07	4.05748e-06	3.14909e-06	5.56182e-06	1.73442e-06	1.44647e-06	2.35417e-06	5.0421e-06	2.65105e-06	2.87041e-06	2.65414e-06	1.48237e-06	2.69626e-06	2.10561e-06	4.29733e-06	1.23806e-06	1.85724e-06	2.0852e-06	3.85974e-06	0.603945	0.159656	0.744232	unchanged	1.18091	0.109362	0.776039	unchanged	1.04998	0.284214	0.623629	unchanged
pos_244	S-ethyl N-[4-(trifluoromethyl)phenyl] Isothiourea	5.26641e-05	4.68707e-05	5.11859e-05	4.17063e-05	5.09145e-05	7.58462e-05	8.3665e-05	6.33621e-05	5.45319e-05	5.21231e-05	7.0587e-05	5.93292e-05	5.3305e-05	3.95977e-05	6.79642e-05	4.71505e-05	4.8926e-05	5.80541e-05	3.79011e-05	4.27968e-05	2.77484e-05	4.55138e-05	3.86351e-05	4.25585e-05	4.47455e-05	6.26498e-05	5.01287e-05	4.75805e-05	5.54001e-05	5.2961e-05	4.51329e-05	5.03092e-05	4.12368e-05	4.34372e-05	5.0008e-05	5.59453e-05	0.440801	0.0345049	0.988587	unchanged	0.291289	0.0647395	0.853099	unchanged	0.138976	0.32249	0.541409	unchanged
pos_245	Aplotaxene	5.1406e-06	9.71889e-06	6.60139e-06	5.95485e-06	6.30416e-06	7.82757e-06	3.13708e-06	3.45721e-06	4.543e-06	3.58695e-06	3.60916e-06	3.36416e-06	3.958e-06	4.58133e-06	4.28475e-06	6.07763e-06	5.2271e-06	4.2736e-06	5.17936e-06	6.92427e-06	8.30215e-06	9.5124e-06	1.20941e-05	7.70284e-06	6.40496e-06	6.17926e-06	6.82861e-06	6.63552e-06	5.51641e-06	7.36811e-06	4.2646e-06	4.63407e-06	4.54461e-06	2.40677e-06	5.13582e-06	6.88379e-06	-0.258926	0.275064	0.567532	unchanged	-0.843456	7.01089e-06	1.40171	down	0.0273171	0.898103	0.0339672	unchanged
pos_246	Coixinden A	2.89217e-06	6.55987e-06	2.86781e-06	5.88525e-06	5.53558e-07	3.97946e-06	1.11474e-05	9.90897e-06	5.61755e-06	2.01491e-06	7.06832e-06	6.8218e-06	4.27262e-06	1.51424e-06	7.0186e-06	5.37682e-06	9.09428e-07	9.26988e-07	1.56767e-06	2.83468e-06	1.08613e-06	2.94698e-06	1.69343e-06	1.29126e-06	2.88578e-06	1.40765e-06	1.82552e-06	2.01815e-06	0	1.31845e-06	1.54242e-06	6.79246e-07	1.27142e-06	3.33777e-06	1.36358e-06	1.04792e-06	0.99353	0.0936301	0.869065	unchanged	2.17091	0.00741179	1.18511	up	1.11502	0.159242	0.764591	unchanged
pos_247	Glucocerebrosides	0.00923211	0.00609113	0.0101392	0.0113046	0.00937831	0.00744209	0.00175553	0.00244573	0.00542445	0.0057923	0.00532252	0.00530225	0.00595796	0.00677421	0.00417663	0.00565078	0.00635968	0.00513958	0.0268591	0.0217804	0.0187467	0.0189693	0.0181733	0.00907104	0.00633144	0.0123029	0.0110857	0.0106	0.0120762	0.0104957	0.0122082	0.00845327	0.0080619	0.008462	0.0101125	0.00995475	-1.08399	0.00693933	1.2446	down	-1.27199	0.000351312	1.28158	down	-0.749312	0.000756897	1.4824	down
pos_248	Met Asn Arg Lys	0.000312643	0.00013273	0.000227875	0.00024849	0.000254459	0.000191482	0.000153306	0.000147044	0.000222402	0.000167028	9.81486e-05	0.00013509	0.000144414	0.000230279	0.000135741	0.00015076	0.00020183	0.000162736	0.00212599	0.00143576	0.00141844	0.00150799	0.001395	0.00117592	0.000591627	0.000905751	0.000499473	0.000349499	0.000333217	0.00032692	0.000415674	0.000276351	0.000285777	0.000256879	0.00031894	0.000412047	-2.72764	0.000142362	1.50586	down	-1.70365	0.0122523	1.15956	down	-0.938326	0.00145083	1.43957	down
pos_249	Norgestrel	2.73181e-05	3.25127e-05	2.23838e-05	2.63228e-05	2.47522e-05	3.13638e-05	2.21442e-05	2.06615e-05	1.95318e-05	1.8612e-05	1.64231e-05	1.88134e-05	1.98113e-05	2.20732e-05	1.42606e-05	2.42464e-05	2.19807e-05	2.12612e-05	4.05737e-05	3.28175e-05	3.19435e-05	3.2264e-05	2.53029e-05	2.57028e-05	1.97022e-05	2.17466e-05	1.98067e-05	2.64443e-05	2.07925e-05	2.18538e-05	2.77693e-05	3.15082e-05	2.52738e-05	1.77561e-05	3.18926e-05	3.21735e-05	-0.195931	0.185376	0.637592	unchanged	-0.165912	0.0988793	0.767724	unchanged	-0.428358	0.0280519	1.162	down
pos_250	Chamazulene	3.44659e-05	2.80163e-05	2.8394e-05	2.95416e-05	3.10323e-05	2.93391e-05	2.33316e-05	2.45252e-05	2.84478e-05	3.05176e-05	2.81483e-05	2.81785e-05	2.30306e-05	2.50313e-05	1.76307e-05	2.66242e-05	2.36614e-05	2.23921e-05	4.19896e-05	4.79425e-05	4.69592e-05	5.42406e-05	4.97044e-05	4.45311e-05	4.1689e-05	5.46567e-05	4.36813e-05	4.48526e-05	4.45676e-05	4.47817e-05	3.95711e-05	3.57386e-05	3.82593e-05	3.84453e-05	4.34437e-05	3.6038e-05	-0.658513	2.49589e-05	1.49117	down	-0.74919	2.36064e-05	1.40543	down	-0.742453	3.73806e-06	1.65125	down
pos_251	Val Thr Lys Arg	4.17934e-05	3.48327e-05	3.09117e-05	2.87565e-05	4.76377e-05	5.20996e-05	3.9042e-05	5.13796e-05	6.48952e-05	6.26985e-05	5.89863e-05	6.56167e-05	5.87439e-05	5.90871e-05	5.07367e-05	7.55443e-05	5.29257e-05	6.69305e-05	5.60366e-06	1.23701e-05	2.34773e-05	2.90908e-05	3.34026e-05	4.29484e-05	5.81086e-05	4.85306e-05	4.64596e-05	5.52579e-05	5.54584e-05	5.87737e-05	2.21517e-05	3.563e-05	5.49652e-05	3.84181e-05	5.17404e-05	5.11149e-05	0.684217	0.0572793	0.879176	unchanged	0.0869058	0.497682	0.334109	unchanged	0.518869	0.0179707	1.11155	up
pos_252	D1-2-Hydroxymethylethisterone	6.71429e-05	5.73757e-05	4.87701e-05	3.59594e-05	5.10789e-05	3.85813e-05	3.27678e-05	3.44991e-05	3.22178e-05	3.44017e-05	2.77188e-05	2.11397e-05	1.95906e-05	2.68184e-05	1.70508e-05	2.36706e-05	1.6614e-05	2.0492e-05	0.00028752	0.000409816	0.000460616	0.000447493	0.000393098	0.000339391	0.000273863	0.000277769	0.00021912	0.000198572	0.000175423	0.000144587	0.000133896	0.000122621	0.000100024	7.70234e-05	7.9914e-05	8.72122e-05	-2.96746	3.96847e-05	1.5221	down	-2.81872	0.000350863	1.41268	down	-2.27353	0.000342868	1.61538	down
pos_253	Pro Met Thr His	7.88356e-07	1.37497e-06	1.07838e-06	3.2096e-07	9.74743e-07	1.50051e-06	1.82197e-05	1.78655e-05	1.0763e-05	1.13649e-05	1.65228e-05	1.16871e-05	4.63961e-06	5.59882e-07	5.09401e-06	5.20982e-09	4.70429e-07	1.45174e-06	1.39068e-06	3.27978e-06	1.55217e-06	1.19231e-06	1.18699e-06	1.90338e-06	8.84965e-06	1.00376e-05	6.28275e-06	5.88752e-06	1.33594e-05	9.46394e-06	3.3885e-06	3.65765e-06	8.3487e-06	1.41394e-05	3.01076e-07	2.22528e-06	-0.798995	0.0793422	0.844363	unchanged	0.681644	0.0142512	1.03393	up	-1.39145	0.187748	0.664797	unchanged
pos_254	3-hydroxyadipic acid 3,6-lactone	3.74268e-05	4.80387e-05	4.57258e-05	4.91987e-05	6.82876e-05	8.26475e-05	7.99078e-05	4.58853e-05	6.36068e-05	7.85619e-05	7.05467e-05	6.77578e-05	5.47746e-05	4.05239e-05	6.70148e-05	7.41277e-05	3.75936e-05	8.2306e-05	3.8867e-05	5.18056e-05	3.6883e-05	5.68271e-05	5.90024e-05	7.27856e-05	5.07229e-05	8.54014e-05	5.47894e-05	6.16158e-05	8.01759e-05	7.76678e-05	3.33117e-05	5.26364e-05	5.47291e-05	3.93528e-05	7.51366e-05	7.63824e-05	0.0675435	0.780103	0.124223	unchanged	-0.0145102	0.931849	0.0536378	unchanged	0.104035	0.699109	0.13901	unchanged
pos_255	Tyr Ala	0.000188789	0.000231266	0.000163794	0.000292729	0.000147488	0.000219837	0.000120172	0.000128459	0.000136846	0.000107103	0.000148739	0.00013078	0.000170803	0.000217876	0.000193242	0.000178267	0.00019619	0.000120259	0.000202089	0.000174909	0.000233068	0.000135188	0.000156751	0.000169472	0.000137284	0.000118956	0.000154725	0.00013277	0.00012051	0.000123753	0.000190553	0.000206265	0.000139351	0.000147629	0.000181541	0.000217542	0.215272	0.293673	0.582352	unchanged	-0.0294055	0.747576	0.109898	unchanged	-0.00834353	0.956608	0.0159289	unchanged
pos_256	Fusidic acid	0.000757272	0.000918069	0.00065899	0.000860072	0.000699195	0.000781643	0.000431597	0.000608333	0.000534032	0.000537724	0.000623173	0.000606004	0.000561537	0.000610703	0.000486235	0.000382323	0.000861051	0.000356808	0.000900491	0.000670639	0.000968686	0.000686389	0.000991905	0.000622953	0.000440265	0.000518629	0.000818409	0.000843852	0.000500129	0.000480857	0.000510221	0.000430939	0.000549673	0.00043435	0.000332631	0.000537893	-0.0502829	0.732664	0.188847	unchanged	-0.108634	0.601916	0.221982	unchanged	0.221065	0.380801	0.571237	unchanged
pos_257	Pterosin O	1.95767e-06	1.93306e-06	2.95112e-06	1.49307e-06	4.26285e-07	5.0313e-07	1.17976e-06	2.7298e-06	0	1.86591e-07	1.04282e-06	2.46666e-06	2.57106e-06	1.5304e-06	4.72458e-07	8.73969e-07	5.47291e-07	6.98548e-07	1.1247e-05	1.20753e-05	6.38932e-06	6.0099e-06	6.44921e-06	1.15016e-06	1.49393e-06	1.90802e-06	7.15263e-06	5.2225e-06	1.79343e-06	5.92298e-06	8.1827e-06	3.82208e-06	1.11418e-06	4.21354e-07	3.55028e-06	3.20696e-06	-2.2253	0.0163713	1.16079	down	-1.62712	0.0485953	0.848781	unchanged	-1.60043	0.0998322	0.942891	unchanged
pos_258	15-Keto-protaglandin F2	0.000608451	0.000536861	0.000556762	0.000556807	0.000535642	0.000489094	0.000473805	0.00047533	0.00047972	0.000492882	0.000480862	0.000516421	0.00043638	0.000473638	0.000390138	0.000547636	0.000494468	0.000491198	0.000724708	0.000742416	0.000851664	0.000998399	0.000953821	0.000884478	0.000845545	0.00100303	0.000904887	0.000860904	0.000928066	0.000817901	0.000861808	0.000730018	0.000682323	0.000741243	0.000782312	0.0006865	-0.650823	0.000526694	1.42654	down	-0.876838	1.22795e-05	1.4623	down	-0.662288	1.8833e-05	1.60814	down
pos_259	Trp Ala Gly	5.34103e-06	6.11492e-06	5.73849e-06	5.99999e-06	5.40461e-06	5.19724e-06	3.73563e-06	3.60728e-06	2.69952e-06	2.57252e-06	2.45092e-06	1.96886e-06	5.57313e-06	3.8776e-06	8.38942e-06	2.97301e-06	4.29116e-06	3.03115e-06	9.14262e-06	8.39029e-06	6.89292e-06	3.92482e-06	4.77493e-06	4.32188e-06	3.11715e-06	2.66651e-06	4.80707e-06	3.6705e-06	3.26654e-06	3.77535e-06	4.11945e-06	3.72834e-06	3.36157e-06	2.55151e-06	4.11421e-06	4.38696e-06	-0.148003	0.535874	0.314773	unchanged	-0.322585	0.114841	0.706285	unchanged	0.337805	0.308183	0.567336	unchanged
pos_260	Phytolaccoside A	0.000361084	0.00033812	0.000362692	0.0001888	2.61614e-05	0.000159027	5.42109e-05	0.00038042	7.88946e-05	8.08147e-05	0.000165079	0.000204146	0.000332758	0.000163375	0.000203053	4.03894e-05	0.000166552	4.24162e-05	0.000163904	6.49348e-05	0.000145205	9.34134e-05	4.07789e-05	5.27779e-05	3.27818e-05	9.51871e-05	0.000221752	6.46497e-05	3.94676e-05	4.19739e-05	0.000312392	0.000366533	0.00010603	0.000130207	0.000161992	6.83576e-05	1.35583	0.0482965	0.991133	unchanged	0.958591	0.214368	0.628516	unchanged	-0.272207	0.631723	0.273286	unchanged
pos_261	ferulic acid	1.4182e-05	1.67773e-05	1.04871e-05	1.08698e-05	1.29621e-05	1.55946e-05	3.92208e-05	3.51437e-05	1.55822e-05	1.31452e-05	2.59614e-05	1.83991e-05	1.39507e-05	1.05096e-05	2.05794e-05	1.66364e-05	1.43627e-05	1.21332e-05	7.84197e-06	7.26036e-06	6.41093e-06	9.98418e-06	1.03646e-05	8.82276e-06	1.71135e-05	1.39361e-05	1.16796e-05	1.21914e-05	1.21363e-05	1.40791e-05	1.06337e-05	1.04789e-05	9.35883e-06	1.1567e-05	9.80203e-06	1.15337e-05	0.674103	0.00292455	1.22633	up	0.861833	0.0529603	0.929865	unchanged	0.476425	0.0349845	1.15242	up
pos_262	Hyacinthin	0.00133393	0.00196228	0.000905645	0.00189781	0.000840221	0.00154259	0.00246645	0.00349631	0.0011505	0.000731546	0.00143913	0.00164923	0.00155636	0.000709102	0.00156988	0.000825745	0.00487672	0.00112555	0.00108637	0.00117635	0.0021404	0.000834998	0.000755705	0.0014521	0.00158726	0.000603496	0.000711779	0.000725986	0.000762271	0.000781602	0.00097219	0.00119304	0.000697688	0.000986002	0.000826831	0.000749443	0.188034	0.557193	0.367436	unchanged	1.07981	0.0676464	0.863375	unchanged	0.974916	0.230054	0.758674	unchanged
pos_263	Asp Val Trp Trp	1.22389e-05	7.80658e-06	9.68641e-06	8.24142e-06	1.38136e-05	1.18914e-05	6.32136e-05	3.98672e-05	0.000150504	0.000121084	0.000105678	6.77511e-05	2.19979e-05	1.04152e-05	5.44528e-06	1.17697e-05	1.12358e-05	1.59233e-05	1.55972e-05	1.08771e-05	6.35874e-06	1.75877e-05	1.68241e-05	4.51221e-05	6.48438e-05	4.75701e-05	8.79447e-05	8.93221e-05	0.000109582	0.000107825	2.74177e-05	3.70097e-05	6.25154e-05	4.80201e-05	1.80613e-05	1.44472e-05	-0.819342	0.206547	0.672001	unchanged	0.112199	0.736439	0.149681	unchanged	-1.43398	0.0328478	1.12483	down
pos_264	Phthalic acid Mono-2-ethylhexyl Ester	0.001156	0.00109216	0.00119437	0.00121702	0.00119688	0.00120577	0.000983015	0.00100141	0.00107488	0.00106451	0.000994489	0.00106991	0.00106312	0.00114353	0.000874207	0.00108141	0.000945291	0.00100112	0.00305148	0.0025361	0.00235177	0.00214766	0.00208993	0.00188258	0.00166145	0.0017914	0.00164376	0.00147842	0.0016008	0.00144172	0.00135294	0.00123528	0.001268	0.00125925	0.0014875	0.00138709	-0.993355	0.000903208	1.43488	down	-0.636145	4.27506e-05	1.43881	down	-0.387345	0.000231728	1.54221	down
pos_265	Angelicin	1.0357e-05	1.15244e-07	7.06964e-06	0	1.27649e-05	1.76933e-05	0	0	0	0	0	0	3.58084e-06	1.12169e-05	0	0	6.5175e-06	1.01108e-05	8.40916e-06	2.91576e-06	3.2708e-06	7.5438e-06	0	0	0	0	0	0	0	0	7.85631e-06	5.27486e-06	0	0	8.59873e-06	1.28739e-05	1.11641	0.222366	0.604914	unchanged	0		0	unchanged	-0.13897	0.857654	0.106218	unchanged
pos_266	Cefuroxime	2.33723e-05	3.00958e-05	1.70716e-05	5.27708e-05	2.06052e-05	2.70611e-05	1.90149e-05	2.66849e-05	1.01871e-05	7.21099e-06	1.05439e-05	1.20678e-05	2.17065e-05	1.38644e-05	2.97043e-05	1.57445e-05	3.66872e-05	1.05272e-05	2.41821e-05	2.02019e-05	2.4011e-05	1.62464e-05	1.0857e-05	1.32456e-05	1.28134e-05	8.34129e-06	7.52601e-06	8.30044e-06	9.48818e-06	9.53635e-06	2.29174e-05	1.82207e-05	7.64983e-06	1.18555e-05	1.8515e-05	2.37117e-05	0.652866	0.111646	0.835875	unchanged	0.613882	0.158778	0.686914	unchanged	0.317955	0.408256	0.508608	unchanged
pos_267	Asp Glu Tyr	1.0458e-05	2.1306e-05	1.17203e-05	1.79271e-05	4.02058e-06	5.94672e-06	8.17432e-06	3.85514e-06	3.18289e-06	5.35474e-07	3.74413e-06	3.59345e-06	4.56364e-06	5.72197e-06	7.82904e-06	1.37475e-06	2.62101e-06	7.23433e-07	2.82434e-05	2.41477e-05	2.63574e-05	1.44899e-05	3.1166e-05	1.29427e-05	1.65118e-05	9.51182e-06	2.78635e-05	1.94093e-05	1.57553e-05	1.28441e-05	1.7716e-05	1.82669e-05	1.47358e-05	9.44143e-06	5.69124e-06	1.44362e-05	-0.944263	0.0232997	1.03035	down	-2.14204	0.00255717	1.2332	down	-1.814	0.00323737	1.35958	down
pos_268	Ovalichromene	0.000133273	0.000137684	9.5373e-05	0.000117378	9.61614e-05	0.000234512	0.000333577	0.000262525	0.000134233	0.00013426	0.000248316	0.000165125	0.000176299	6.58862e-05	0.000493816	9.24656e-05	0.000132013	0.000105623	0.000159643	0.000129505	0.000136873	0.000131217	7.7832e-05	0.000109204	9.13809e-05	0.000107435	0.000115379	8.35408e-05	8.04138e-05	9.09515e-05	0.000139971	0.000163115	0.000111147	0.000102194	0.000245305	0.00012291	0.129871	0.63887	0.281236	unchanged	1.16717	0.0154981	1.12465	up	0.269181	0.674181	0.221989	unchanged
pos_269	N-Hydroxy-L-phenylalanine	1.88184e-05	2.63913e-05	1.67104e-05	2.37043e-05	9.08786e-06	3.94298e-05	2.49553e-05	1.21097e-05	1.14043e-05	1.16793e-05	2.31517e-05	1.24558e-05	2.56366e-05	2.2598e-05	0.000102621	3.07379e-05	3.52611e-05	2.24775e-05	6.35312e-06	1.0161e-06	1.08807e-05	2.89659e-06	2.53691e-06	7.74337e-06	3.70923e-06	2.4419e-06	4.42888e-06	2.62161e-06	3.31813e-06	3.65291e-06	1.33291e-05	9.64231e-06	2.51226e-06	3.73255e-06	2.36653e-05	1.43344e-05	2.09369	0.00791666	1.25248	up	2.24696	0.00430796	1.26381	up	1.83214	0.0741273	0.98377	unchanged
pos_270	4-Ethyl-7-hydroxy-3-(p-methoxyphenyl)coumarin	2.55334e-07	1.13555e-06	0	0	4.8707e-07	1.42131e-06	4.79137e-07	3.65122e-07	4.95141e-07	1.38076e-07	8.346e-07	7.56246e-07	8.33541e-07	0	3.43198e-06	1.49804e-07	7.37358e-07	0	3.17185e-06	1.08263e-06	7.36531e-07	1.07787e-06	1.30646e-06	5.5308e-07	5.13958e-07	0	8.425e-07	3.29871e-07	5.65869e-07	4.38971e-07	3.19019e-07	1.9383e-07	3.85188e-07	0	3.72822e-07	1.13224e-06	-1.26489	0.127929	0.774293	unchanged	0.189217	0.692546	0.246413	unchanged	1.10043	0.444073	0.44808	unchanged
pos_271	13,14-dihydro-19(R)-hydroxyPGE1	7.57034e-05	6.35453e-05	6.46686e-05	6.45212e-05	6.8393e-05	6.60922e-05	5.3534e-05	5.3464e-05	5.83873e-05	6.31339e-05	5.92051e-05	6.08458e-05	5.09196e-05	5.14364e-05	3.77262e-05	5.53381e-05	4.89139e-05	4.96114e-05	0.00011455	0.000124952	0.000116439	0.00013213	0.00012158	0.000116233	0.000108219	0.000124836	0.000108728	0.000106905	0.000101251	0.000102984	8.98744e-05	8.31119e-05	8.20914e-05	8.56974e-05	9.71629e-05	7.98193e-05	-0.849232	7.42937e-08	1.55453	down	-0.905463	2.7208e-06	1.45762	down	-0.816727	1.04395e-06	1.6727	down
pos_272	Androstane-3,17-diol dipropionate	6.88425e-05	7.72622e-05	5.71441e-05	3.77448e-05	5.96509e-05	6.11162e-05	0.000108064	8.89239e-05	8.33799e-05	6.32206e-05	7.43231e-05	7.54086e-05	7.8881e-05	3.15053e-05	0.000147312	3.90361e-05	4.85979e-05	3.52883e-05	4.50731e-05	5.82418e-05	5.22861e-05	4.52146e-05	5.0414e-05	5.57777e-05	8.4931e-05	6.92156e-05	7.75369e-05	7.1524e-05	5.90215e-05	7.34556e-05	6.14489e-05	9.67814e-05	9.19282e-05	7.86508e-05	5.67313e-05	8.36691e-05	0.236763	0.165155	0.671311	unchanged	0.179239	0.21984	0.574138	unchanged	-0.301879	0.472558	0.386729	unchanged
pos_273	Gly His Trp Trp	4.42979e-06	1.03068e-05	2.13038e-06	7.72598e-06	6.42407e-06	1.07584e-05	1.6272e-05	7.54518e-06	4.10061e-06	2.25723e-06	9.80216e-06	5.54535e-06	7.12986e-06	2.43762e-06	5.80138e-05	3.54834e-06	3.83615e-06	7.00907e-06	3.53058e-06	5.77135e-06	2.32375e-06	5.1083e-06	9.75316e-07	4.1904e-06	2.12922e-06	2.2663e-06	1.46699e-06	1.62862e-06	1.18462e-06	2.00629e-06	2.48859e-06	4.57905e-06	1.82625e-06	2.67616e-06	6.92373e-06	7.85494e-06	0.931746	0.0668014	0.902752	unchanged	2.09139	0.0359304	1.00692	up	1.63745	0.34725	0.541549	unchanged
pos_274	Serratin	2.5597e-06	1.0287e-07	1.10786e-06	1.32331e-06	1.64945e-06	6.33641e-07	4.16352e-07	1.20957e-06	1.13086e-06	7.22631e-07	0	1.53669e-06	2.348e-06	1.70973e-06	1.09049e-05	2.03578e-06	1.01844e-06	0	2.46805e-05	1.22079e-06	9.71555e-06	2.81137e-06	2.93831e-06	4.13809e-07	3.3291e-06	2.22035e-06	6.37172e-07	6.3748e-06	6.08616e-06	1.74826e-06	3.15206e-06	0	0.000285421	1.98168e-05	7.72412e-07	1.51039e-07	-2.50175	0.191257	0.683823	unchanged	-2.02364	0.0441963	0.968315	unchanged	-4.10165	0.347973	0.552707	unchanged
pos_275	Tetracenomycin B1	2.18841e-05	2.8867e-05	2.07668e-05	2.04458e-05	1.25843e-05	1.78645e-05	4.86238e-05	5.07169e-05	8.00299e-05	0.000119298	9.81228e-05	9.29649e-05	3.23998e-05	1.19546e-05	4.97873e-05	1.08344e-05	1.44955e-05	6.9555e-06	4.41565e-05	4.99812e-05	2.79332e-05	2.95228e-05	0.000582205	0.000210926	0.000489097	0.000449987	0.000616139	0.000553906	0.000660961	0.000590581	1.96076e-05	1.80737e-05	0.000309688	0.000267309	2.0022e-05	1.08256e-05	-2.94814	0.186674	0.753045	unchanged	-2.77861	6.38913e-06	1.45101	down	-2.35217	0.193698	0.702835	unchanged
pos_276	Artonol B	1.54989e-05	1.52077e-05	1.41118e-05	1.36835e-05	1.24668e-05	2.51041e-05	2.60406e-05	2.20579e-05	1.34963e-05	1.08893e-05	1.9767e-05	1.72114e-05	1.85157e-05	1.03602e-05	2.39067e-05	1.13672e-05	1.46074e-05	1.36783e-05	1.09558e-05	1.10855e-05	8.17394e-06	1.29939e-05	8.58409e-06	1.26284e-05	1.07234e-05	1.08181e-05	1.46252e-05	1.15072e-05	1.30127e-05	1.25686e-05	1.09182e-05	1.43278e-05	1.26412e-05	9.2108e-06	1.76891e-05	1.4497e-05	0.576585	0.0371029	1.01849	up	0.579436	0.0447323	0.967363	unchanged	0.221415	0.386185	0.44447	unchanged
pos_277	AFMK	2.12024e-05	1.99328e-05	1.66145e-05	2.58741e-05	1.44546e-05	1.91428e-05	1.42348e-05	1.36214e-05	1.06235e-05	9.50917e-06	1.285e-05	1.1468e-05	1.24094e-05	1.18494e-05	1.37683e-05	1.23165e-05	9.58943e-06	8.9504e-06	1.64179e-05	1.1745e-05	2.39934e-05	1.10172e-05	1.39779e-05	1.79923e-05	1.20569e-05	1.05778e-05	1.52802e-05	1.17694e-05	1.25739e-05	1.19648e-05	1.72604e-05	2.11664e-05	1.04581e-05	1.53126e-05	1.94265e-05	2.04624e-05	0.301052	0.178162	0.712735	unchanged	-0.037733	0.752405	0.112866	unchanged	-0.595552	0.0138005	1.25683	down
pos_278	Nicotinamide Adenine Dinucleotide Phosphate (NADP+)	1.90598e-05	1.80786e-05	2.43742e-05	2.17595e-05	3.84159e-05	3.91443e-05	9.51356e-05	4.8338e-05	2.4705e-05	3.04702e-05	4.7282e-05	5.58123e-05	6.4997e-05	4.49129e-05	0.000190997	9.27717e-05	3.69348e-05	3.39879e-05	0	0	0	0	1.55162e-06	0	4.30163e-06	1.41341e-06	7.41709e-06	1.25267e-05	9.17338e-06	1.50375e-05	2.53547e-06	4.39705e-06	8.53868e-06	1.14068e-05	1.51536e-06	1.15961e-05	6.69564	0.00100805	1.42435	up	2.59709	0.00837589	1.18854	up	3.5383	0.0336905	1.16029	up
pos_279	His-Leu-OH	5.18418e-05	8.58839e-05	6.57496e-05	6.95337e-05	6.3997e-05	8.8041e-05	0.000172795	0.000118732	0.00010736	0.000100427	0.000119117	0.000106649	8.08461e-05	4.1657e-05	0.000122454	6.93539e-05	5.09878e-05	7.07797e-05	0.000108088	8.57055e-05	7.13956e-05	8.26169e-05	7.75205e-05	9.75002e-05	0.000137851	0.000118772	8.12172e-05	9.19043e-05	0.000105542	0.000108235	5.37517e-05	6.92041e-05	8.69754e-05	7.78025e-05	0.000100458	6.14391e-05	-0.29871	0.0657441	0.861027	unchanged	0.172149	0.34056	0.429269	unchanged	-0.0441516	0.871076	0.137968	unchanged
pos_280	4,8,11,14-Eicosatetraynoic acid	1.16152e-05	4.56463e-06	9.0276e-06	2.05398e-06	8.31971e-06	1.75242e-06	6.19335e-06	5.58131e-06	4.20977e-06	5.45815e-06	4.07576e-06	1.0468e-06	1.17367e-06	3.59679e-06	5.98429e-07	2.05223e-06	1.22708e-06	1.99929e-06	2.44323e-05	2.94622e-05	2.82927e-05	3.08835e-05	3.63028e-05	3.53439e-05	2.86802e-05	2.45229e-05	1.56716e-05	2.45855e-05	2.13749e-05	1.77516e-05	2.09698e-05	2.15351e-05	1.62529e-05	1.16579e-05	1.38909e-05	1.42277e-05	-2.30677	1.71872e-06	1.52242	down	-2.31933	0.00010685	1.41835	down	-3.21011	0.000178547	1.62983	down
pos_281	(6E,8E,12E,14E)-hexadeca-6,8,12,14-tetraen-10-ynoic acid	0.000134493	0.000113385	0.000114163	0.000117025	0.000128183	0.000121126	9.60375e-05	9.65183e-05	0.000113838	0.000122157	0.000113807	0.000118912	9.71033e-05	0.000101363	7.60815e-05	0.000111082	0.000102643	0.000102518	0.000195386	0.000208971	0.000196051	0.000218564	0.000208699	0.000185986	0.000168671	0.000212755	0.00017882	0.000179943	0.000182419	0.000174371	0.000155239	0.000144279	0.000150815	0.000150219	0.000174118	0.000143644	-0.736609	2.54878e-07	1.54769	down	-0.730226	5.79411e-06	1.41769	down	-0.636343	9.74252e-06	1.63339	down
pos_282	Isoamyl cinnamate	5.65744e-05	9.29779e-05	4.68954e-05	8.06304e-05	2.61767e-05	6.88274e-05	3.17965e-05	3.25446e-05	4.36271e-05	2.46771e-05	3.96886e-05	6.01526e-05	6.3536e-05	5.19618e-05	3.05501e-05	4.76801e-05	7.22275e-05	2.81184e-05	8.36314e-05	8.53432e-05	6.45967e-05	4.50929e-05	5.76582e-05	5.624e-05	4.46945e-05	3.39207e-05	8.60954e-05	4.65335e-05	4.21969e-05	4.6267e-05	9.03617e-05	9.22786e-05	5.75536e-05	5.48758e-05	5.15309e-05	5.75552e-05	-0.0773007	0.779243	0.117752	unchanged	-0.366411	0.246627	0.501426	unchanged	-0.458733	0.110286	0.813581	unchanged
pos_283	MG(18:1(9Z)/0:0/0:0)[rac]	4.16821e-05	5.86596e-05	3.59821e-05	7.42076e-05	2.68228e-05	5.46908e-05	2.98913e-05	4.23163e-05	3.02178e-05	2.50226e-05	3.20879e-05	4.20693e-05	3.69787e-05	2.75041e-05	1.48586e-05	1.92988e-05	3.41138e-05	1.42705e-05	4.27451e-05	3.90069e-05	4.42697e-05	4.56485e-05	4.19358e-05	3.76591e-05	3.63704e-05	3.70956e-05	4.33216e-05	4.17663e-05	3.57012e-05	3.80973e-05	3.11089e-05	3.81745e-05	3.57449e-05	2.49985e-05	2.7508e-05	3.32442e-05	0.21698	0.381328	0.504691	unchanged	-0.204782	0.148171	0.633387	unchanged	-0.375847	0.146162	0.77861	unchanged
pos_284	3b,15b,17a-Trihydroxy-pregnenone	2.09794e-05	2.28617e-05	2.06488e-05	1.92401e-05	2.01502e-05	2.01158e-05	1.83127e-05	2.36361e-05	2.13144e-05	2.15708e-05	2.20111e-05	2.07618e-05	1.79776e-05	1.66785e-05	1.46577e-05	1.99266e-05	1.84234e-05	1.47005e-05	2.1509e-05	2.60959e-05	2.1444e-05	2.79282e-05	3.07983e-05	2.70869e-05	3.14116e-05	2.82467e-05	2.50168e-05	2.98304e-05	2.5316e-05	2.83581e-05	2.66909e-05	2.45999e-05	2.7709e-05	2.42849e-05	2.04868e-05	2.25189e-05	-0.320692	0.0175994	1.16871	down	-0.398297	0.000426182	1.29346	down	-0.515123	0.000414312	1.47242	down
pos_285	His Phe Val Met	0.000501058	0.000388445	0.000538306	0.000343879	0.000417292	0.000389179	0.000434526	0.000254573	0.000338374	0.000245659	0.000305766	0.000257652	0.000304262	0.000301733	0.000332798	0.000414979	0.00024347	0.000533618	0.00028423	0.000300162	0.000286454	0.000350354	0.000279182	0.000286533	0.000302292	0.000184618	0.000126947	0.000273857	0.000225054	0.000205985	0.000373442	0.000374862	0.000286013	0.000271269	0.000299591	0.000378695	0.52887	0.00592686	1.24838	up	0.477824	0.052587	0.823615	unchanged	0.103116	0.618216	0.237992	unchanged
pos_286	Octulose-1,8-bisphosphate	6.78631e-06	4.98647e-06	6.12108e-06	6.05845e-06	4.40063e-06	5.76703e-06	5.18586e-06	5.00003e-06	4.38359e-06	3.37757e-06	3.59004e-06	4.31625e-06	4.16026e-06	3.51241e-06	3.79228e-06	4.01382e-06	3.62718e-06	3.0891e-06	1.75764e-05	1.37728e-05	1.3003e-05	1.35376e-05	5.71921e-06	8.32382e-06	7.2562e-06	3.59581e-06	4.26597e-06	5.21778e-06	2.54635e-06	3.29449e-06	6.59152e-06	6.24798e-06	3.81346e-06	5.28424e-06	6.25572e-06	4.94757e-06	-1.07603	0.0142864	1.14976	down	-0.0179269	0.94464	0.0559744	unchanged	-0.578357	0.00644928	1.37289	down
pos_287	Juvocimene 1	0.00409978	0.00688846	0.00406444	0.00547834	0.00427426	0.00611849	0.00305232	0.00320371	0.00346959	0.00331184	0.00292756	0.00352224	0.00371346	0.00428106	0.00281183	0.00561854	0.00465298	0.00474628	0.00116999	0.00142824	0.00191392	0.00204431	0.00248593	0.00277754	0.00243874	0.00218743	0.00226594	0.00275534	0.00254456	0.00311451	0.00318528	0.00457929	0.00369884	0.00231495	0.00433352	0.0048786	1.38749	0.000517165	1.39426	up	0.348386	0.00270242	1.19203	up	0.167683	0.415276	0.399762	unchanged
pos_288	Megestrol acetate	7.05424e-09	0	1.47911e-08	2.19097e-10	0	3.81523e-08	3.13681e-07	0	0	0	0	0	1.26566e-10	0	0	0	0	0	3.81654e-06	8.34087e-06	1.22584e-05	1.22738e-05	9.32623e-06	7.10226e-06	2.67619e-06	4.75015e-07	1.13504e-06	1.41949e-08	1.53868e-08	0	4.4302e-09	6.30457e-07	1.5872e-08	9.10127e-09	0	3.37216e-09	-9.78482	0.0011184	1.41028	down	-3.78227	0.183374	0.673117	unchanged	-12.3554	0.336572	0.550039	unchanged
pos_289	Ethyl (2E,4E,7Z)-Decatrienoate	4.04645e-05	3.03473e-05	3.51899e-05	6.49218e-05	3.71642e-05	2.85243e-05	1.4666e-05	1.8131e-05	1.9507e-05	2.52966e-05	1.79629e-05	1.71917e-05	1.43357e-05	1.42046e-05	1.34849e-05	7.48057e-06	1.01045e-05	6.12219e-06	0.000108828	0.000101553	8.05077e-05	0.000108109	0.000106952	6.98813e-05	4.75304e-05	5.46548e-05	0.000117247	6.7113e-05	5.728e-05	5.88719e-05	3.68183e-05	6.59998e-05	7.18117e-05	5.51177e-05	1.70662e-05	3.06124e-05	-1.28312	8.49927e-05	1.43023	down	-1.8365	0.00519932	1.21879	down	-2.07743	0.00955571	1.32397	down
pos_290	DROPROPIZINE	2.64407e-05	2.59823e-05	4.21396e-05	3.45461e-05	2.14966e-05	2.01108e-05	0.000122362	4.60256e-05	6.40481e-05	2.9283e-05	3.17696e-05	2.57037e-05	1.74651e-05	1.87673e-05	1.53087e-05	3.87604e-05	3.73504e-05	4.34252e-05	6.50101e-05	7.98763e-05	6.3668e-05	5.1663e-05	9.44733e-05	6.16681e-05	0.000174819	8.84646e-05	9.94408e-05	0.000145793	0.000138032	8.77455e-05	4.05351e-05	2.54318e-05	2.55911e-05	1.83016e-05	5.12225e-05	4.17599e-05	-1.28623	0.000473744	1.40339	down	-1.20194	0.00797424	1.11207	down	-0.24571	0.48334	0.430318	unchanged
pos_291	Gly Phe Ser	7.85656e-06	1.92242e-05	8.68702e-06	1.17413e-05	8.43965e-06	1.93247e-05	5.90178e-05	3.15161e-05	9.47868e-06	8.14501e-06	2.77792e-05	9.98182e-06	1.44891e-05	7.93543e-07	6.97849e-05	7.06186e-06	1.22362e-05	6.12009e-06	5.93063e-06	3.19716e-06	3.32673e-06	1.76747e-06	2.50545e-06	2.9968e-06	8.12444e-06	2.00411e-06	8.41869e-06	5.20603e-06	3.43283e-06	5.35458e-06	5.81949e-06	8.52351e-06	3.88025e-06	7.23699e-06	2.39104e-06	7.70606e-06	1.93217	0.00733067	1.25907	up	2.16485	0.0662587	0.887872	unchanged	1.63564	0.287097	0.627501	unchanged
pos_292	Tyr Tyr Glu Tyr	0.00413618	0.00203494	0.00592398	0.00217964	0.00686184	0.00286558	0.00967876	0.0100238	0.0115898	0.013633	0.0109321	0.00629991	0.0055421	0.00399305	0.00296254	0.00543425	0.00181773	0.0111263	0.0137603	0.0192559	0.013303	0.0230972	0.0217487	0.0208569	0.0169091	0.0150595	0.00836978	0.0225513	0.0205767	0.013587	0.016326	0.0169245	0.0205699	0.0128112	0.0104113	0.00894833	-2.22255	9.51002e-05	1.47956	down	-0.642853	0.0386853	0.97046	unchanged	-1.47771	0.00247726	1.38928	down
pos_293	Petunidin 3-(6''-p-coumarylglucoside)	0.000469263	0.000419988	0.000518574	0.00142214	0.000874086	0.000923176	0.00119091	0.00140243	0.00107115	0.00100422	0.000964159	0.000358736	0.000734761	0.000490849	0.00132418	0.000727509	0.0018828	0.000453557	0.000610686	0.000684015	0.000618499	0.000669074	0.00128934	0.000754319	0.000518486	0.000727117	0.00019292	0.000345676	0.000326125	0.000286259	0.000298219	0.00139961	0.000330089	0.000440411	0.000746799	0.000729611	0.000405592	0.99911	0.0169016	unchanged	1.32197	0.00668913	1.10193	up	0.50901	0.351467	0.560147	unchanged
pos_294	4-Vinylcyclohexene	2.09673e-05	2.53487e-05	2.17068e-05	2.33073e-05	2.3408e-05	1.7377e-05	1.13497e-05	1.24302e-05	1.30674e-05	1.77267e-05	1.13522e-05	1.17388e-05	1.41252e-05	1.56216e-05	1.08593e-05	1.35629e-05	1.06428e-05	1.2528e-05	2.10256e-05	2.14088e-05	2.45789e-05	2.26562e-05	3.1459e-05	2.75696e-05	2.17548e-05	2.29281e-05	2.58874e-05	2.44685e-05	2.22681e-05	2.33332e-05	1.96233e-05	2.22789e-05	1.95476e-05	1.41364e-05	1.72675e-05	2.20822e-05	-0.170589	0.200908	0.677295	unchanged	-0.856671	1.43012e-05	1.41572	down	-0.571549	0.00260754	1.41199	down
pos_295	3-Hydroxy-11,12-dioxo-5-cholan-24-oic Acid	0.000387388	0.0003339	0.000353568	0.000381415	0.000375089	0.000338779	0.000265198	0.000269011	0.000283796	0.000309535	0.000278884	0.000285165	0.000258446	0.000268209	0.000203977	0.000263978	0.000241179	0.00024839	0.000457207	0.000498096	0.000587517	0.000647583	0.000628225	0.00061125	0.000530497	0.00063652	0.000550052	0.000520429	0.000524482	0.000481388	0.000468998	0.000436282	0.000420008	0.000415969	0.000481388	0.000429455	-0.66037	0.000719623	1.41791	down	-0.939114	2.715e-05	1.44925	down	-0.83747	1.30063e-07	1.69832	down
pos_296	Estra-1,3,5(10)-triene-3,16alpha-diol dipropionate	1.95165e-08	1.12452e-08	3.02786e-09	9.73357e-09	1.42716e-08	2.10985e-11	3.27187e-15	1.07302e-08	1.99547e-08	1.02099e-08	4.87772e-09	0	2.76905e-08	9.96522e-09	4.7792e-09	1.40468e-10	0	0	3.37806e-05	5.4895e-05	5.84369e-05	5.98897e-05	4.22818e-05	3.65313e-05	2.55357e-05	2.40584e-05	1.60139e-05	1.08636e-05	8.77843e-06	8.4019e-06	5.14836e-06	4.58576e-06	2.71189e-06	7.00852e-07	6.50679e-07	1.58998e-08	-12.2713	0.000160869	1.49152	down	-10.9986	0.00407897	1.27883	down	-8.34184	0.0502824	1.09615	unchanged
pos_297	[8]-Paradyl acetate	5.55202e-05	7.32952e-05	4.9523e-05	5.41688e-05	5.45549e-05	6.1595e-05	0.000107935	9.01617e-05	8.70415e-05	8.98441e-05	9.70039e-05	9.55599e-05	6.25294e-05	4.41835e-05	6.24272e-05	5.17647e-05	4.43292e-05	5.18576e-05	9.01965e-05	0.000101134	9.07185e-05	8.53597e-05	0.000100595	9.20456e-05	9.86839e-05	9.93817e-05	9.31876e-05	8.93308e-05	9.67214e-05	9.0395e-05	7.17409e-05	7.74439e-05	8.89946e-05	8.67876e-05	7.38449e-05	6.70605e-05	-0.683745	1.46012e-05	1.48852	down	-0.000391532	0.994389	0.00937515	unchanged	-0.555035	0.000467971	1.47293	down
pos_298	Isopropyl apiosylglucoside	3.61373e-05	2.21242e-05	4.45243e-05	3.58877e-05	3.20034e-05	4.95148e-05	5.53263e-05	4.13406e-05	3.10228e-05	2.42737e-05	3.04814e-05	3.89456e-05	3.71132e-05	1.22214e-05	6.41453e-05	1.55694e-05	3.3938e-05	1.83559e-05	2.79683e-05	4.63759e-05	3.49714e-05	0.0001185	2.96661e-05	1.96212e-05	2.41297e-05	5.69561e-05	2.02587e-05	2.62702e-05	1.67968e-05	2.14801e-05	2.58596e-05	2.70488e-05	2.06606e-05	2.82398e-05	5.5814e-05	2.5137e-05	-0.331665	0.562073	0.268651	unchanged	0.416351	0.247253	0.532642	unchanged	-0.0112244	0.980703	0.0304144	unchanged
pos_299	14-Dihydroxycornestin	9.80307e-06	9.29864e-06	9.96507e-06	9.0329e-06	5.86025e-06	4.10055e-06	3.56899e-06	2.858e-06	2.41763e-06	1.45015e-06	3.05028e-06	3.95581e-06	1.1267e-05	2.5261e-06	2.12102e-05	1.60662e-06	4.29998e-06	7.81789e-07	6.79124e-06	7.92291e-06	4.06208e-06	4.66016e-06	4.38922e-06	3.75184e-06	7.2024e-06	5.24936e-06	5.71388e-06	5.76827e-06	5.4017e-06	4.31804e-06	6.29759e-06	3.13688e-06	5.20603e-06	5.71675e-06	1.9085e-06	3.86282e-06	0.605957	0.0496047	0.921914	unchanged	-0.959919	0.000423232	1.27071	down	0.674133	0.466317	0.43313	unchanged
pos_300	GW 590735	0.000105596	0.000172752	0.000155288	0.000178666	0.00028096	0.000406707	0.000397524	0.000154826	0.00027038	0.000365159	0.000315108	0.000286915	0.000217691	0.000125985	0.000345346	0.000353965	0.000123879	0.000454931	0.000216875	0.000224058	0.000137313	0.00023635	0.000248311	0.000301443	0.000192982	0.000364026	0.00019691	0.00023298	0.000345019	0.000338706	8.60102e-05	0.000188223	0.000199573	0.000106962	0.000301227	0.000348326	-0.0697373	0.834856	0.125773	unchanged	0.0995016	0.684016	0.180523	unchanged	0.398558	0.372564	0.428204	unchanged
pos_301	(4R,5S,7R,11R)-11,12-Dihydroxy-1(10)-spirovetiven-2-one	5.72553e-05	5.86915e-05	3.77534e-05	5.29259e-05	4.45258e-05	5.40358e-05	5.53363e-05	4.99691e-05	4.55998e-05	4.77431e-05	4.91878e-05	4.58283e-05	3.55255e-05	3.41198e-05	2.9949e-05	4.01559e-05	3.57858e-05	4.03676e-05	7.58559e-05	5.93193e-05	6.57643e-05	5.4704e-05	5.39517e-05	5.29916e-05	4.37668e-05	3.22939e-05	3.22141e-05	3.82784e-05	3.55459e-05	2.92338e-05	3.66293e-05	5.10515e-05	4.22916e-05	2.88919e-05	5.47191e-05	5.35982e-05	-0.248629	0.0807598	0.821304	unchanged	0.474652	0.000511591	1.26432	up	-0.307432	0.105557	0.950557	unchanged
pos_302	Luteolin 5-glucuronide	0.000340532	0.000993367	0.000841304	0.000582911	0.000620401	0.000924989	0.000249614	0.000235127	0.000260451	0.000246452	0.00024539	0.000208216	0.000603027	0.00033038	0.000747915	0.000407155	0.00254707	0.000381179	0.00124139	0.00066003	0.00169231	0.000214834	0.00020713	0.000792427	7.01863e-05	0.000157962	8.44515e-05	0.000129763	8.08814e-05	7.44545e-05	0.000431605	0.000503829	0.000181111	0.000333668	0.000373869	0.000437574	-0.15996	0.755038	0.104095	unchanged	1.27383	4.08211e-05	1.39008	up	1.14937	0.246092	0.735219	unchanged
pos_303	Met His Gly	1.36715e-05	3.23117e-05	2.3275e-05	2.52695e-05	3.0628e-05	5.17694e-05	4.36126e-05	1.76253e-05	2.0181e-05	3.37368e-05	3.70252e-05	1.46056e-05	4.80218e-05	1.1916e-05	0.000349048	2.40151e-05	1.64631e-05	9.30485e-05	8.60138e-06	1.09153e-05	1.07538e-05	1.0644e-05	1.29213e-05	1.04411e-05	1.4584e-05	1.45516e-05	1.71779e-05	2.20214e-05	1.37007e-05	2.00323e-05	2.76934e-05	2.62919e-05	1.41108e-05	1.35801e-05	2.85665e-05	2.65886e-05	1.46077	0.0151465	1.19178	up	0.708474	0.0778483	0.830358	unchanged	1.98726	0.259547	0.645119	unchanged
pos_304	Isopropyl 9Z-hexadecenoate	0.000350659	0.000302234	0.000315699	0.000325972	0.000329843	0.000309197	0.000275048	0.000271618	0.000273184	0.0002856	0.000256895	0.000278991	0.000232093	0.000251557	0.000179415	0.00023267	0.000217185	0.000222525	0.00036103	0.000399567	0.000404232	0.000469525	0.000435678	0.000455408	0.000439092	0.00049493	0.000437824	0.000428059	0.000446488	0.000401773	0.000412803	0.000361905	0.000365008	0.000387863	0.000427038	0.000379524	-0.385243	0.000988259	1.37427	down	-0.690122	1.41e-05	1.46099	down	-0.805572	4.782e-07	1.67744	down
pos_305	Ethyl acetate	0	6.48559e-06	0.000269332	4.78937e-05	4.48712e-05	0	0	0	0	0	0	0	1.9585e-05	0	8.26466e-05	6.69114e-05	3.30455e-05	0.000350762	0	0	0	0	0	0	0	0	0	0	0	0	0	0	0	0	0	0	#DIV/0!	0.208175	0.679056	unchanged	0		0	unchanged	#DIV/0!	0.143672	0.818584	unchanged
pos_306	Pachymic acid	0.000337155	0.000774168	0.000282874	0.000211864	0.000518901	0.000607514	0.00290847	0.0023366	0.00260907	0.00256576	0.00294468	0.00298498	0.00193098	0.000495379	0.00281039	0.00106221	0.00052871	0.00135972	0.000225848	0.000251104	0.000290428	0.000198931	0.000239667	0.000510959	0.00125016	0.00100721	0.000873138	0.000811932	0.0013043	0.00114555	0.000305688	0.000468979	0.00132183	0.00110113	0.000479071	0.000434139	0.670373	0.129313	0.735042	unchanged	1.35485	4.01702e-07	1.45102	up	0.993971	0.133634	0.804021	unchanged
pos_307	4-(4-Methoxyphenyl)-2-butanone	1.66151e-05	2.14652e-05	1.28809e-05	1.33834e-05	1.62913e-05	2.25044e-05	5.96251e-05	4.00221e-05	2.17077e-05	1.66483e-05	3.95934e-05	1.91901e-05	2.34704e-05	1.18878e-05	0.000103749	1.8844e-05	2.20864e-05	1.86993e-05	1.75215e-05	2.00082e-05	1.77553e-05	1.89337e-05	1.84716e-05	2.09304e-05	2.37755e-05	2.09267e-05	1.75354e-05	1.7628e-05	2.05394e-05	2.07336e-05	1.612e-05	1.67757e-05	1.55907e-05	1.73157e-05	1.86655e-05	1.66835e-05	-0.139618	0.350361	0.491752	unchanged	0.699974	0.123546	0.754544	unchanged	0.974349	0.304606	0.597732	unchanged
pos_308	Docosanediol-1,14-disulfate	9.62893e-05	0.00011297	9.88388e-05	7.43451e-05	8.34922e-05	7.79921e-05	0.00012607	0.000113232	0.000114969	0.000106374	0.000112083	0.000106561	0.000120861	6.90534e-05	0.000164871	7.18519e-05	8.12305e-05	8.02919e-05	7.45107e-05	9.69733e-05	8.23436e-05	7.04433e-05	8.611e-05	7.12366e-05	0.000109955	9.42193e-05	0.000127362	0.000106437	0.000100354	0.000102909	9.02411e-05	0.000102973	0.000127003	0.000105249	7.19737e-05	9.54359e-05	0.175527	0.189261	0.625318	unchanged	0.0831715	0.280624	0.518188	unchanged	-0.0115218	0.964579	0.00621716	unchanged
pos_309	Cinnamylideneacetone	0	1.19555e-06	2.8774e-07	1.66654e-07	7.03949e-07	7.92006e-07	2.3757e-06	6.06559e-07	3.53991e-07	4.42061e-07	2.60413e-06	5.29172e-07	1.31947e-06	0	8.72232e-06	7.00562e-07	2.43008e-07	1.70037e-07	3.19061e-06	3.0399e-06	2.07964e-06	1.74696e-06	1.53549e-06	1.15473e-06	1.41903e-06	8.56606e-07	3.24275e-07	6.63988e-07	3.53843e-07	1.76144e-07	2.45135e-07	2.89884e-08	2.29175e-07	1.1373e-07	1.76739e-07	1.52149e-07	-2.01865	0.00336825	1.2613	down	0.865348	0.301249	0.50435	unchanged	3.55988	0.274367	0.627942	unchanged
pos_310	Geijerone	1.06742e-05	1.26798e-05	1.07215e-05	1.20704e-05	1.20216e-05	8.73021e-06	4.75873e-06	6.14122e-06	5.86017e-06	8.20471e-06	4.86332e-06	4.7499e-06	6.91755e-06	7.57291e-06	5.16148e-06	6.89361e-06	5.01247e-06	5.14345e-06	1.49008e-05	1.29542e-05	1.5591e-05	1.53178e-05	1.86751e-05	1.5242e-05	1.26578e-05	1.14163e-05	1.46155e-05	1.32574e-05	1.1097e-05	1.24652e-05	9.76517e-06	1.24215e-05	1.10639e-05	6.70434e-06	7.92824e-06	1.09013e-05	-0.470317	0.00130891	1.32301	down	-1.1268	4.08791e-06	1.41461	down	-0.679598	0.00631763	1.34378	down
pos_311	Stearidonic Acid ethyl ester	4.6646e-05	5.26594e-05	4.58027e-05	3.7742e-05	4.3225e-05	4.04475e-05	4.84179e-05	4.43281e-05	4.72441e-05	4.32163e-05	4.32245e-05	4.02768e-05	3.21667e-05	2.9413e-05	2.51687e-05	2.83753e-05	1.93344e-05	1.51949e-05	0.000101985	7.9784e-05	9.76154e-05	8.3522e-05	8.00979e-05	8.07594e-05	7.1189e-05	7.96187e-05	7.92758e-05	7.30929e-05	8.06899e-05	6.97488e-05	6.58175e-05	6.09613e-05	6.11746e-05	5.61899e-05	6.31097e-05	5.94114e-05	-0.974657	1.8935e-05	1.49309	down	-0.766209	5.94773e-07	1.46195	down	-1.29284	3.72165e-06	1.6897	down
pos_312	Prostaglandin A2-d4	0.000254808	0.000189645	0.000162998	0.000158507	0.000151826	0.000147614	0.000142692	0.000138167	0.000155806	0.000130983	0.000116403	0.000109398	7.86263e-05	8.82898e-05	5.19894e-05	6.518e-05	5.68756e-05	3.8442e-05	0.00122465	0.00122527	0.00121453	0.0011501	0.00103464	0.000936847	0.000806498	0.000879426	0.000741565	0.000590587	0.000581671	0.000515133	0.000455663	0.000400153	0.000405094	0.000370839	0.000343387	0.00027393	-2.67118	1.33025e-06	1.55301	down	-2.37464	0.000205292	1.42544	down	-2.56752	2.67993e-05	1.66991	down
pos_313	3-O-Methylanhydrotuberosin	3.02704e-06	6.81231e-06	5.63291e-06	6.28878e-06	5.15649e-06	8.20135e-06	2.19177e-05	1.60116e-05	1.41606e-05	1.60091e-05	1.65477e-05	1.24326e-05	9.52058e-06	4.00326e-06	2.00344e-05	6.49057e-06	3.6499e-06	1.11406e-05	1.34695e-05	1.39477e-05	4.37724e-06	1.1355e-05	9.06056e-06	6.61701e-06	1.70464e-05	1.87575e-05	1.0788e-05	1.06805e-05	1.32507e-05	1.65276e-05	5.03833e-06	9.26347e-06	8.27204e-06	7.20608e-06	7.47199e-06	8.10338e-06	-0.744232	0.0548304	0.943461	unchanged	0.157307	0.403057	0.374239	unchanged	0.273939	0.561387	0.313994	unchanged
pos_314	Glaziovine	4.06562e-06	1.64605e-05	1.04342e-05	5.96604e-06	1.86654e-05	2.06073e-05	0.000110204	4.95375e-05	4.66034e-05	1.98548e-05	5.24796e-05	5.37327e-05	3.20941e-05	1.19891e-05	2.29483e-05	2.41797e-05	1.97525e-05	3.55595e-05	4.95246e-06	3.54408e-06	3.54972e-06	3.5077e-06	4.25327e-06	6.03738e-06	5.76036e-05	1.61733e-05	1.48008e-05	2.88885e-05	2.55262e-05	4.51113e-05	2.09649e-05	4.60768e-05	1.95118e-05	1.54425e-05	1.25557e-05	2.91098e-05	1.55991	0.0301981	1.06342	up	0.821443	0.122597	0.716727	unchanged	0.0284564	0.939191	0.0333157	unchanged
pos_315	Di-2-furanylmethane	0.000198212	0.000184861	0.000193162	0.000245092	0.000158825	0.000202467	0.000130412	0.00018382	0.000135606	0.000100742	0.00013875	0.000181814	0.000181886	0.000172989	9.82183e-05	0.000169858	0.000187107	0.000144707	0.000205033	0.00016762	0.000163673	0.000207436	8.52041e-05	0.000128022	0.000102129	6.75695e-05	6.33776e-05	8.06845e-05	5.13267e-05	6.17956e-05	0.000154588	0.000141225	7.42262e-05	0.000122531	0.000144412	0.000147176	0.305412	0.129423	0.805582	unchanged	1.02907	0.00122071	1.27346	up	0.284002	0.149402	0.766664	unchanged
pos_316	7-Hydroxy-3-(4-methoxyphenyl)-4-propyl-2H-1-benzopyran-2-one	8.40896e-05	0.00012693	5.48686e-05	6.3305e-05	4.56463e-05	8.77593e-05	9.3361e-05	8.06836e-05	6.78343e-05	6.3814e-05	8.83855e-05	7.52119e-05	8.91736e-05	5.12002e-05	9.53751e-05	0.000108137	7.31735e-05	8.13997e-05	2.45451e-05	2.17729e-05	3.13354e-05	2.70507e-05	2.11961e-05	3.87099e-05	3.04355e-05	4.04098e-05	2.35781e-05	2.1681e-05	3.50441e-05	3.80949e-05	4.65365e-05	4.26752e-05	1.61577e-05	9.92429e-05	3.33696e-05	4.77232e-05	1.49071	0.0081418	1.25156	up	1.31024	2.08368e-05	1.40454	up	0.802948	0.0314028	1.1197	up
pos_317	Levan	9.85339e-05	0.000202637	4.25522e-05	9.17032e-05	7.00173e-05	0.000247338	5.18749e-05	0.000346462	4.64416e-05	9.56858e-05	9.46692e-05	0.000147638	0.000666901	2.40469e-05	0.000664499	8.43883e-05	8.39339e-05	6.01792e-05	1.18249e-05	1.9958e-05	1.06635e-05	1.49978e-05	1.73933e-05	5.37231e-05	2.77394e-05	3.18937e-05	2.02943e-05	1.48492e-05	1.37737e-05	3.30892e-05	1.58683e-05	2.42635e-05	1.26641e-05	8.16922e-05	1.33683e-05	2.56379e-05	2.54978	0.0244322	1.11119	up	2.46637	0.0665323	0.90855	unchanged	3.19056	0.12443	0.857312	unchanged
pos_318	Glu Pro Tyr	0.00205477	0.00213481	0.00215021	0.00346974	0.00166799	0.00149134	0.00199102	0.00180814	0.000712449	0.000421133	0.000747832	0.000783527	0.000942233	0.00127983	0.000972385	0.00202356	0.0013802	0.00119374	0.00176779	0.00187998	0.00175636	0.00111877	0.00272798	0.00131929	0.00159609	0.00103399	0.00110869	0.000779265	0.00138478	0.00129308	0.000740418	0.000821313	0.00121915	0.00111262	0.00152835	0.00176431	0.295052	0.29889	0.50795	unchanged	-0.154722	0.687907	0.19848	unchanged	0.116765	0.667936	0.213348	unchanged
pos_319	Gly Cys Pro Met	2.37149e-07	1.41109e-06	4.47714e-07	1.35906e-06	5.34512e-07	6.81838e-06	1.04278e-05	8.03717e-06	1.01034e-06	5.15003e-07	3.78577e-06	2.3538e-06	1.41532e-06	6.04472e-07	2.6765e-05	3.20559e-06	3.38379e-06	2.47717e-06	3.8777e-07	7.12641e-08	0	6.85204e-08	1.1641e-07	8.67672e-07	1.34122e-06	4.9161e-07	1.20269e-06	9.72923e-07	1.62496e-06	9.19735e-07	3.58727e-07	1.09868e-07	3.84885e-07	2.1846e-07	6.68324e-07	1.53393e-06	2.8379	0.191631	0.69917	unchanged	1.99544	0.103512	0.799385	unchanged	3.53113	0.220433	0.711366	unchanged
pos_320	MG(0:0/18:3(6Z,9Z,12Z)/0:0)	5.76174e-05	4.73267e-05	7.92156e-05	0.000119775	6.29384e-05	5.72026e-05	1.80401e-06	1.04321e-05	2.13363e-05	2.3254e-05	2.11396e-05	1.96596e-05	2.90298e-05	3.27693e-05	1.19589e-05	1.77486e-05	2.58393e-05	1.80859e-05	2.61248e-05	3.0603e-05	3.07172e-05	4.75012e-05	4.88814e-05	4.20292e-05	3.3778e-05	3.66023e-05	4.5275e-05	4.66913e-05	4.13582e-05	5.07062e-05	5.98233e-05	5.58907e-05	5.23576e-05	4.02541e-05	3.84586e-05	7.57429e-05	0.908913	0.0258963	1.08723	up	-1.38183	0.000161592	1.30906	down	-1.25185	0.00132791	1.42985	down
pos_321	Tetrahydrocortisone	7.52908e-05	8.61062e-05	5.95194e-05	6.76033e-05	6.96616e-05	7.83627e-05	7.73689e-05	7.61607e-05	7.36689e-05	7.21982e-05	6.6284e-05	7.13485e-05	5.91938e-05	5.45466e-05	4.78348e-05	6.55352e-05	5.40427e-05	6.09075e-05	0.000158308	0.000137274	0.00013509	0.000132053	0.000118394	0.000112657	0.000104131	0.000101414	8.29619e-05	8.77644e-05	8.59613e-05	8.23203e-05	7.94694e-05	8.97289e-05	8.60005e-05	6.53937e-05	8.68519e-05	8.53767e-05	-0.862605	4.93635e-05	1.46505	down	-0.317343	0.00426683	1.23076	down	-0.526812	0.000304232	1.55618	down
pos_322	Pro Val Asn Arg	2.00679e-05	3.23814e-05	2.73194e-05	1.64923e-05	2.64206e-05	3.6943e-05	7.64964e-05	6.51244e-05	4.65601e-05	3.06922e-05	4.24919e-05	4.38404e-05	2.63058e-05	1.48299e-05	2.74741e-05	5.84066e-05	3.20042e-05	2.87819e-05	5.84583e-05	5.88925e-05	4.93411e-05	5.19369e-05	5.78992e-05	6.75419e-05	5.93237e-05	4.80475e-05	3.58371e-05	4.73932e-05	4.42529e-05	4.13107e-05	4.40443e-05	3.78742e-05	3.04237e-05	2.37871e-05	5.0363e-05	3.76237e-05	-1.10802	2.108e-05	1.46911	down	0.14425	0.542385	0.277279	unchanged	-0.25503	0.415098	0.519122	unchanged
pos_323	Arg Phe Val Leu	0.000251557	0.000250177	0.000128491	8.30927e-05	6.24506e-05	5.19011e-05	0.000248134	0.000292413	0.000173885	0.000169799	0.000190113	0.000198237	0.000291022	0.000106857	0.000152162	2.2805e-05	4.7408e-05	3.66981e-05	0.000298081	0.00021819	0.000137571	0.000156791	7.2516e-05	0.000145733	0.0003949	0.000254684	0.000434618	0.000317881	0.000229722	0.000229853	0.000308372	0.00020324	0.000450142	0.000484062	5.34941e-05	6.2851e-05	-0.313953	0.508831	0.340735	unchanged	-0.548831	0.044405	0.897272	unchanged	-1.24968	0.120913	0.800264	unchanged
pos_324	Alpha-Aspartyl-lysine	1.65141e-06	3.91049e-06	1.88019e-06	2.556e-06	1.6916e-06	3.47747e-06	8.7604e-06	4.94307e-06	2.13483e-06	8.78951e-07	4.41662e-06	1.69051e-06	2.78282e-06	7.72304e-07	5.72622e-06	7.66201e-07	1.78863e-06	1.21798e-06	3.84524e-06	2.93348e-06	2.89325e-06	2.67366e-06	2.41055e-06	2.26645e-06	2.94455e-06	1.43887e-06	1.5458e-06	2.34663e-06	1.85609e-06	1.73872e-06	2.22744e-06	2.73695e-06	1.72863e-06	2.56071e-06	1.44108e-06	1.80139e-06	-0.166503	0.517665	0.30775	unchanged	0.943175	0.186532	0.644286	unchanged	0.0630189	0.911649	0.0948018	unchanged
pos_325	HECOGENIN ACETATE	0.000453277	0.000287552	0.000520665	0.000167755	6.97467e-05	0.000140962	0.000303239	0.000348332	0.000108464	8.32052e-05	0.000134962	0.000118327	0.000272607	0.000240771	0.000161169	8.09789e-05	0.000366633	6.69418e-05	0.000249055	6.87318e-05	0.0001506	7.93257e-05	4.17124e-05	5.19225e-05	6.59034e-05	5.05729e-05	0.000117637	3.91378e-05	5.77038e-05	5.44889e-05	0.000421817	0.000136109	3.89279e-05	8.2709e-05	4.95006e-05	5.76767e-05	1.35448	0.0789726	0.877944	unchanged	1.50835	0.049607	0.933311	unchanged	0.595911	0.402176	0.50345	unchanged
pos_326	()10-HDoHE	0.000419205	0.000264019	0.00037789	0.000228428	0.000417415	0.000220684	0.000291965	0.000333638	0.000256086	0.000316383	0.000274758	0.000184334	0.000168844	0.000277558	0.00012114	0.000249242	0.000140976	0.000198289	0.000345389	0.000337845	0.000324347	0.000364655	0.000427182	0.000445403	0.000421281	0.000455224	0.00041072	0.00041711	0.000429387	0.000442222	0.000448322	0.000468621	0.000442067	0.000383324	0.000472284	0.000486332	-0.219764	0.260056	0.628458	unchanged	-0.636384	0.000516957	1.36517	down	-1.22427	1.87898e-05	1.64939	down
pos_327	Provincialin	0.000296429	0.000188335	0.000290059	0.000144926	0.000261449	0.000170821	0.000202439	0.000191133	0.000186088	0.000251104	0.000213961	0.000126817	0.00013336	0.000219821	8.0197e-05	0.000266558	0.000115927	0.000225518	9.19264e-05	0.000147409	0.000190813	0.000216717	0.000227581	0.00027953	0.000224088	0.000273572	0.000209917	0.000328237	0.000334254	0.000220385	0.00039678	0.000389837	0.000338106	0.000317993	0.000336068	0.000407907	0.2285	0.403203	0.397346	unchanged	-0.441029	0.034863	0.953854	unchanged	-1.07025	0.000617427	1.52606	down
pos_328	Patuletin 3-xyloside	0.000208949	0.000368191	0.000187168	0.000612293	0.000276741	0.000384516	5.92034e-05	7.59658e-05	2.33094e-05	1.0731e-05	5.22342e-05	3.26317e-05	0.00025464	0.000149158	0.000378725	0.000354171	0.000128915	0.000157534	0.000199665	0.000141234	0.000110676	0.000122261	4.3192e-05	2.06294e-05	9.88718e-06	4.24067e-06	2.39231e-06	2.82229e-06	1.85776e-06	3.40473e-06	0.000253245	0.000253202	1.55036e-05	3.84517e-05	0.000231558	0.000312229	1.6762	0.0125031	1.18071	up	3.36824	0.0117541	1.16967	up	0.366093	0.451162	0.365504	unchanged
pos_329	Asperlicin	0.00050584	0.000450843	0.000332079	0.000323674	0.000347516	0.000443162	0.00126216	0.000446144	0.00027415	0.000167254	0.000244061	0.000330665	0.000300514	0.000267992	0.000450409	0.000336255	0.000461812	0.000249552	0.000285401	0.000274034	0.000318854	0.000190827	0.000229175	0.000243897	0.000410936	0.000247563	0.000207961	0.000269512	0.000278839	0.00030104	0.000172755	0.000202402	0.000163654	0.000165067	0.000337235	0.000551213	0.639925	0.00393508	1.23474	up	0.667032	0.361656	0.433366	unchanged	0.376078	0.312619	0.575934	unchanged
pos_330	Apocynin	1.02232e-06	2.91679e-06	6.63395e-07	1.71936e-06	1.91165e-07	4.18608e-06	6.02603e-06	5.27448e-07	1.21525e-06	4.0018e-07	5.74682e-06	1.16097e-06	1.39102e-06	1.01882e-07	1.48951e-05	1.91861e-06	1.62331e-06	7.0602e-07	2.9665e-07	7.3698e-07	4.82254e-07	2.03558e-07	9.33412e-07	5.88248e-07	2.13669e-07	9.17615e-08	2.008e-06	1.65604e-07	1.32161e-06	1.45414e-06	1.84685e-06	1.27232e-06	6.01887e-07	4.87925e-07	4.21395e-08	9.80513e-07	1.72293	0.100851	0.855671	unchanged	1.52062	0.196804	0.65166	unchanged	1.97983	0.317935	0.583703	unchanged
pos_331	4,10-undecadiynal	0.000181103	0.00026495	0.000173555	0.000223435	0.000180658	0.000237707	0.000135899	0.000141357	0.000152896	0.000151844	0.000133084	0.000157578	0.000146085	0.000163604	0.000112738	0.000207333	0.000175311	0.000178109	0.000140122	0.000144975	0.000173426	0.000175952	0.000185242	0.000188319	0.000159234	0.000154181	0.000152298	0.000174843	0.000153127	0.000176441	0.000180869	0.000222543	0.000183449	0.000124517	0.000201721	0.000218904	0.323486	0.0424492	0.975097	unchanged	-0.152752	0.0240858	0.959566	unchanged	-0.203352	0.235929	0.690866	unchanged
pos_332	Lys Cys Gly Trp	8.36046e-05	5.36157e-05	4.82923e-05	6.49878e-05	2.96888e-05	0.000100162	0.000103121	5.38197e-05	5.32845e-05	6.82128e-05	0.000121925	6.98914e-05	0.000108223	5.29849e-05	0.000641007	4.08762e-05	0.000103186	5.05281e-05	6.31196e-05	3.9792e-05	7.82787e-05	3.60626e-05	1.38985e-05	4.43453e-05	3.0921e-05	3.94846e-05	3.65086e-05	2.91134e-05	2.69761e-05	2.83169e-05	8.92996e-05	5.55588e-05	3.48991e-05	3.99822e-05	0.00011336	4.38676e-05	0.465298	0.23509	0.647304	unchanged	1.29745	0.0090578	1.19072	up	1.40287	0.331916	0.559075	unchanged
pos_333	Dihydroeuparin	0.000100793	0.000102561	4.64573e-05	5.20951e-05	1.30295e-05	9.079e-05	4.75712e-05	6.74912e-05	2.27437e-05	1.01952e-05	3.19333e-05	4.20581e-05	5.91536e-05	5.00301e-05	4.50344e-05	2.31215e-05	5.99025e-05	1.60943e-05	4.7551e-05	2.63814e-05	4.08255e-05	2.24561e-05	1.01203e-05	1.8927e-05	1.79284e-05	9.28392e-06	1.33757e-05	1.17421e-05	1.08987e-05	1.14066e-05	6.50718e-05	8.14746e-05	1.31243e-05	2.69536e-05	2.6481e-05	3.11975e-05	1.28705	0.0423193	1.00572	up	1.57258	0.0297336	1.04411	up	0.0523845	0.911595	0.0921381	unchanged
pos_334	Allyl cinnamate	8.26288e-06	7.27225e-06	4.51561e-06	6.47537e-06	4.30089e-06	8.49773e-06	2.17274e-05	2.0454e-05	7.91178e-06	4.83838e-06	1.23007e-05	9.28622e-06	8.15408e-06	6.58602e-06	1.80203e-05	7.41967e-06	6.7292e-06	6.18012e-06	6.39358e-06	5.20134e-06	5.52245e-06	4.77387e-06	3.33607e-06	4.77141e-06	6.32075e-06	2.84507e-06	3.85068e-06	3.66362e-06	3.54404e-06	4.15508e-06	5.54545e-06	6.47857e-06	2.98241e-06	5.66186e-06	5.97097e-06	6.41863e-06	0.390535	0.104966	0.820844	unchanged	1.65015	0.0267206	1.04355	up	0.683429	0.136063	0.836096	unchanged
pos_335	Ser Glu Tyr Thr	4.82625e-06	1.29143e-05	7.06077e-06	8.74841e-06	7.48508e-06	1.46193e-05	4.56354e-05	2.53111e-05	1.03151e-05	8.77318e-06	2.16418e-05	9.24768e-06	1.15581e-05	2.36283e-06	4.34672e-05	8.09669e-06	4.32263e-06	7.97754e-06	1.04408e-05	1.08147e-05	7.74123e-06	6.46011e-06	1.08607e-05	1.27219e-05	1.64129e-05	1.48609e-05	1.07031e-05	9.63387e-06	9.90406e-06	1.56869e-05	6.70948e-06	1.46544e-05	1.18635e-05	1.11846e-05	8.19411e-06	1.13343e-05	-0.0851875	0.760797	0.162076	unchanged	0.6474	0.272717	0.536739	unchanged	0.282766	0.730075	0.202632	unchanged
pos_336	Val Phe His Met	0.00275992	0.00251413	0.00253392	0.00211193	0.0027034	0.0029528	0.00276395	0.00214259	0.00293405	0.00215486	0.00250615	0.00250367	0.00258144	0.00275722	0.00227125	0.00313939	0.00227779	0.00329118	0.00136776	0.00173583	0.00162787	0.00188545	0.00190937	0.00215399	0.00240613	0.00147301	0.0010486	0.00193991	0.00165129	0.00161623	0.00240124	0.00243031	0.00213327	0.0020546	0.00237891	0.00249178	0.544386	0.000481985	1.32622	up	0.566098	0.00604717	1.09611	up	0.232431	0.0720194	0.908504	unchanged
pos_337	3alpha,4,5,7alpha-Tetrahydro-5-hydroxy-1H-isoindole-1,3(2H)-dione	1.00979e-05	1.3483e-05	1.79464e-05	2.2444e-05	1.17387e-05	8.0802e-06	8.6217e-06	4.94283e-06	8.31805e-06	1.17809e-05	8.55794e-06	7.40102e-06	1.12635e-05	9.24201e-06	1.53998e-05	1.18841e-05	7.75579e-06	1.23516e-05	1.15263e-05	1.30144e-05	1.83772e-05	1.15813e-05	3.57267e-05	1.14697e-05	9.15777e-06	2.96045e-05	2.16357e-05	2.24541e-05	2.46042e-05	1.42708e-05	9.09891e-06	8.33812e-06	1.33231e-05	7.35846e-06	1.71831e-05	2.42849e-05	-0.279405	0.524041	0.355797	unchanged	-1.29458	0.00904336	1.16203	down	-0.22918	0.521343	0.406341	unchanged
pos_338	Phe Val Val Tyr	2.79237e-05	6.2721e-05	4.06091e-05	3.20966e-05	4.52821e-05	5.72227e-05	0.000161062	8.98607e-05	8.63114e-05	7.27127e-05	9.85834e-05	8.91073e-05	6.81571e-05	3.24384e-05	0.000101945	5.20563e-05	3.9531e-05	5.76189e-05	6.70929e-05	7.91096e-05	4.839e-05	5.73198e-05	8.19612e-05	7.46061e-05	0.000102079	9.18174e-05	8.42731e-05	8.63966e-05	0.000101366	9.6607e-05	3.28342e-05	7.51181e-05	8.45287e-05	5.21422e-05	5.7345e-05	5.6509e-05	-0.619623	0.0118792	1.13793	down	0.0873163	0.672545	0.199982	unchanged	-0.0273449	0.930593	0.0775979	unchanged
pos_339	(S,E)-Lyratol propanoate	4.97891e-05	6.04049e-05	5.29691e-05	5.93893e-05	5.65513e-05	4.76679e-05	3.45035e-05	3.70357e-05	3.67055e-05	4.52521e-05	3.49062e-05	3.46139e-05	3.90761e-05	4.19285e-05	3.2509e-05	3.92683e-05	3.03069e-05	3.40685e-05	5.45145e-05	5.58384e-05	6.62591e-05	6.2766e-05	7.91414e-05	6.71154e-05	5.72769e-05	6.13603e-05	6.31736e-05	6.24329e-05	5.9794e-05	6.05853e-05	5.10998e-05	5.85325e-05	5.20061e-05	4.1873e-05	4.9674e-05	5.73398e-05	-0.238953	0.0488122	0.960738	unchanged	-0.709253	2.8355e-06	1.45457	down	-0.515971	0.000605165	1.49945	down
pos_340	Leukotriene A4 methyl ester	2.03821e-05	3.45139e-05	1.33176e-05	1.48702e-05	2.03973e-05	3.09706e-05	7.43019e-05	7.07802e-05	6.05765e-05	7.45609e-05	8.18903e-05	6.89365e-05	4.05159e-05	2.12552e-05	7.12826e-05	3.43765e-05	2.09477e-05	3.37223e-05	9.18959e-06	1.21789e-05	1.38508e-05	1.92333e-05	1.82552e-05	2.73855e-05	4.12019e-05	4.72165e-05	4.25693e-05	3.49119e-05	4.57117e-05	4.56237e-05	2.0602e-05	2.72976e-05	4.31922e-05	5.75331e-05	2.48312e-05	2.49115e-05	0.425745	0.222487	0.593028	unchanged	0.744756	2.07488e-05	1.41002	up	0.163035	0.687967	0.24733	unchanged
pos_341	Met His Met Leu	8.38401e-06	1.06731e-05	1.1531e-05	1.40042e-05	6.39528e-06	7.99087e-06	2.77358e-05	1.42119e-05	0.000273048	0.000340938	0.000110136	7.62853e-05	1.30893e-05	1.72319e-05	5.26213e-06	3.357e-06	1.7126e-05	9.73445e-06	1.4853e-05	9.79999e-06	2.31698e-06	1.05832e-05	2.54481e-05	0.000117425	0.000257575	0.000205519	0.000308825	0.000297696	0.00045596	0.00058672	1.87776e-05	3.04149e-05	9.74424e-05	7.55726e-05	1.88654e-05	2.08267e-06	-1.61315	0.306118	0.539567	unchanged	-1.32631	0.0246982	0.96271	unchanged	-1.8857	0.111229	0.864439	unchanged
pos_342	D-Ribitol 5-phosphate	4.48902e-06	2.81451e-06	4.34286e-06	3.46973e-06	3.11533e-06	3.42374e-06	2.50768e-06	1.99027e-06	2.80863e-06	2.06973e-06	1.46499e-06	1.85759e-06	1.64972e-06	2.05429e-06	1.41181e-06	1.80652e-06	1.08346e-06	1.28587e-06	4.41551e-06	5.57453e-06	6.80195e-06	9.01039e-06	8.32833e-06	9.35167e-06	8.03221e-06	1.04513e-05	9.73473e-06	8.10387e-06	9.63957e-06	7.71571e-06	7.95539e-06	6.37408e-06	6.87527e-06	6.86668e-06	7.18969e-06	5.22559e-06	-1.00572	0.00513077	1.26487	down	-2.07961	3.8724e-06	1.46241	down	-2.12344	6.70066e-06	1.68852	down
pos_343	cGMP	0.000573619	0.000974532	0.000391849	0.000622054	0.00072709	0.000941696	0.00159566	0.00132293	0.000714076	0.000325569	0.00117735	0.000827971	0.000973505	0.000222508	0.00185662	0.000333018	0.000800143	0.000182526	0.000911464	0.000835128	0.000789953	0.000687321	0.000420863	0.000487635	0.00122362	0.000243252	0.000570467	0.000359197	0.00035837	0.000520639	0.000464245	0.000560754	0.000332459	0.000529704	0.000306687	0.000227794	0.0339762	0.895504	0.0859114	unchanged	0.864439	0.089471	0.779208	unchanged	0.851093	0.274358	0.647281	unchanged
pos_344	12,13 diHOME-(d4)	0.00252001	0.00200645	0.00247178	0.00247907	0.00262363	0.00222059	0.00183091	0.00192552	0.00214348	0.00216159	0.00195405	0.00205291	0.00185423	0.00209638	0.00156368	0.00231167	0.00205203	0.0022203	0.00752137	0.0060146	0.00547089	0.00498297	0.00460807	0.004358	0.00362139	0.00413959	0.0034757	0.00323967	0.00337447	0.00306295	0.00307941	0.00276804	0.0027392	0.00278475	0.00323621	0.00282172	-1.20235	0.00101084	1.41881	down	-0.793212	8.0487e-05	1.42378	down	-0.526715	0.000107238	1.57267	down
pos_345	9Z,12Z,15Z-Octadecatrienal	6.60888e-05	8.62021e-05	5.78062e-05	6.96263e-05	6.59082e-05	7.72377e-05	5.23448e-05	6.79202e-05	5.66336e-05	5.32023e-05	6.62545e-05	6.3066e-05	6.00659e-05	6.34421e-05	5.44902e-05	4.40329e-05	9.02818e-05	3.72315e-05	4.17543e-05	4.30729e-05	5.55695e-05	4.8266e-05	6.85711e-05	5.04553e-05	3.77307e-05	4.27991e-05	6.22077e-05	6.76358e-05	4.58421e-05	4.37894e-05	4.45893e-05	3.92592e-05	5.46428e-05	4.26506e-05	3.32762e-05	4.6543e-05	0.458738	0.00725107	1.13217	up	0.26069	0.116358	0.766324	unchanged	0.421641	0.114886	0.931582	unchanged
pos_346	Tetranor-PGE1	0.000984715	0.00114484	0.000942248	0.00107886	0.00107149	0.00124708	0.000843623	0.00091642	0.000993252	0.00103257	0.000862496	0.000899474	0.000907214	0.00103119	0.000831469	0.00106598	0.000943118	0.00110122	0.000884413	0.00111612	0.0011396	0.00125459	0.0014945	0.00147416	0.00125439	0.00126119	0.00110806	0.00110079	0.00105654	0.00111268	0.00105379	0.00115624	0.00100368	0.000846834	0.0010673	0.00109315	-0.186776	0.198187	0.666269	unchanged	-0.313344	0.000754371	1.27677	down	-0.0812826	0.368813	0.552904	unchanged
pos_347	1-Cinnamoylpiperidine	2.12125e-07	3.20806e-07	0	3.13631e-09	4.78795e-08	7.6736e-07	7.50986e-06	9.27317e-06	2.34755e-06	4.76313e-06	7.91995e-06	3.19781e-06	2.563e-06	0	1.79958e-06	3.45825e-08	2.69511e-07	5.73074e-09	8.71766e-07	2.37418e-07	6.40396e-08	0	1.31284e-07	5.81645e-07	1.54591e-06	1.63388e-06	9.90218e-07	1.65505e-06	1.69379e-06	1.75355e-06	1.77778e-06	2.135e-06	2.05529e-06	2.98219e-06	1.22167e-06	4.2031e-07	-0.48109	0.639055	0.250697	unchanged	1.91681	0.0130585	1.15423	up	-1.18077	0.120848	0.806853	unchanged
pos_348	Cholic Acid Methyl Ester	0.000379483	0.00071507	0.000371687	0.000333252	0.000378072	0.000501593	0.000651629	0.000349225	0.000219535	0.000352422	0.00049988	0.000332915	0.000270704	0.000130247	0.00064253	0.000172221	0.000191912	0.000153918	0.000222426	0.000252282	0.000226756	0.000204404	0.000197831	0.000307522	0.000258652	0.000270389	0.000349739	0.000384863	0.000316634	0.000310999	0.000434193	0.000894584	0.000471203	0.000305364	0.000281036	0.000729314	0.924836	0.0140079	1.16894	up	0.34704	0.235114	0.591875	unchanged	-0.996592	0.0701587	0.922153	unchanged
pos_349	3,5,7-Trimethyl-2E,4E,6E,8E-decatetraene	3.99471e-06	7.14301e-06	3.68114e-06	3.53847e-06	3.7255e-06	5.65999e-06	4.58808e-06	4.55931e-06	3.96219e-06	3.35479e-06	3.72626e-06	4.20931e-06	3.8573e-06	4.11454e-06	4.67175e-06	5.46957e-06	4.78281e-06	4.23104e-06	3.27413e-06	3.30308e-06	4.04637e-06	3.80889e-06	4.13689e-06	4.35399e-06	3.94841e-06	3.18844e-06	3.74054e-06	2.84425e-06	3.09047e-06	3.86272e-06	2.99913e-06	3.89207e-06	3.27557e-06	2.4246e-06	3.71009e-06	3.45468e-06	0.275296	0.246152	0.595647	unchanged	0.239003	0.0463026	0.891358	unchanged	0.457429	0.00334958	1.30067	up
pos_350	(E)-3-(2-Hydroxyphenyl)-2-propenal	0.000117014	0.000115293	0.000120052	0.000145817	9.9271e-05	0.000143137	0.000159861	0.000143578	0.000105884	7.65144e-05	0.000130207	0.000124906	0.000113862	0.000108763	0.000133226	0.000127783	0.000124587	0.000113714	0.000106364	9.38108e-05	8.65249e-05	0.000121375	5.14565e-05	7.6409e-05	6.70349e-05	4.20647e-05	4.02287e-05	5.16975e-05	3.20618e-05	4.27054e-05	9.18932e-05	8.76129e-05	4.56856e-05	8.03e-05	9.10416e-05	9.34663e-05	0.466592	0.0212504	1.09758	up	1.42579	0.000661977	1.3309	up	0.559088	0.00204244	1.42905	up
pos_351	Gossypetin 3-glucuronide	5.2613e-06	7.18022e-06	5.69876e-06	1.50587e-05	8.48537e-06	4.42399e-06	4.86536e-06	4.89799e-06	5.54667e-07	0	3.41784e-06	1.25878e-06	7.5727e-06	8.14512e-06	8.5606e-06	6.5372e-06	1.09986e-05	6.39519e-06	3.7705e-06	2.12684e-06	2.90295e-06	3.81954e-06	0	2.90578e-07	0	0	0	0	0	0	3.85288e-06	2.02452e-06	0	0	4.35803e-06	5.51259e-06	1.83649	0.015719	1.14919	up	#DIV/0!	0.0376366	1.01143	up	1.61414	0.00121682	1.43366	up
pos_352	7E,9E,11-Dodecatrienyl acetate	6.08272e-05	8.02695e-05	6.67644e-05	7.08059e-05	7.36369e-05	5.62759e-05	3.75283e-05	4.09803e-05	4.0109e-05	5.95719e-05	3.91698e-05	3.72362e-05	4.94914e-05	5.21067e-05	3.9708e-05	4.69976e-05	3.66456e-05	4.37941e-05	6.11104e-05	6.35458e-05	7.57522e-05	6.66096e-05	9.08986e-05	7.95122e-05	6.27399e-05	6.55444e-05	7.30801e-05	7.24135e-05	6.79622e-05	7.13196e-05	5.52614e-05	6.7786e-05	6.04428e-05	4.14822e-05	4.74109e-05	6.75897e-05	-0.0984303	0.430588	0.436226	unchanged	-0.698143	0.000212187	1.36293	down	-0.339191	0.045751	1.07024	down
pos_353	Alosetron	1.2284e-08	2.07977e-07	8.82413e-08	0	1.02604e-08	3.42156e-08	1.42926e-07	6.38132e-08	1.19868e-07	3.82701e-08	4.11626e-08	1.1974e-07	2.51163e-08	9.5778e-09	1.1764e-08	2.67404e-09	0	2.27528e-10	9.17077e-05	6.30201e-05	5.12397e-05	2.95228e-05	2.2099e-05	1.45619e-05	9.27197e-06	7.1363e-06	3.50624e-06	9.21865e-07	4.67129e-07	1.01303e-07	2.80098e-08	4.23714e-08	4.08217e-08	5.1431e-08	6.80379e-08	5.11308e-08	-9.59061	0.0124657	1.21068	down	-5.34733	0.0774146	0.883015	unchanged	-2.51328	0.000268803	1.53657	down
pos_354	DG(18:3(6Z,9Z,12Z)/18:3(9Z,12Z,15Z)/0:0)	0.0313136	0.0248866	0.0270952	0.0238745	0.0358133	0.0376004	0.0306145	0.0360949	0.0439277	0.0452323	0.0404017	0.0442956	0.0395718	0.0408231	0.035559	0.0510737	0.041055	0.0471733	0.0110557	0.0141855	0.0180461	0.0219462	0.0257652	0.0322212	0.035142	0.0366832	0.0329187	0.0367177	0.0380409	0.0392928	0.0203367	0.0264881	0.0362607	0.0317966	0.0389387	0.0340838	0.551432	0.0379255	0.937498	unchanged	0.136857	0.195487	0.620675	unchanged	0.441944	0.0115996	1.17172	up
pos_355	(3beta,5alpha,9alpha,22E,24R)-5,9-Epidioxy-3-hydroxyergosta-7,22-dien-6-one	1.67063e-06	5.08993e-06	6.35231e-06	3.88162e-06	1.32818e-05	1.25647e-05	1.38008e-05	6.49061e-06	1.04339e-05	9.29452e-06	8.44056e-06	4.99814e-06	2.27329e-06	3.80052e-06	6.43025e-06	2.03404e-05	1.46056e-06	1.367e-05	1.14647e-05	8.87649e-06	2.46072e-06	1.06169e-05	1.32846e-05	1.89086e-05	1.32355e-05	1.15405e-05	5.82203e-07	4.45491e-06	6.53301e-06	1.23785e-05	9.25265e-08	6.19901e-06	3.96902e-06	5.60573e-06	9.92293e-06	1.08741e-05	-0.614969	0.225195	0.642795	unchanged	0.133772	0.753077	0.116136	unchanged	0.387946	0.601089	0.23918	unchanged
pos_356	Allosamidine	0.0171243	0.0227249	0.0279172	0.0230481	0.0200399	0.0166682	0.0137519	0.0128951	0.0121656	0.0131794	0.0164594	0.0178883	0.0226294	0.0216764	0.012163	0.0162221	0.0141728	0.0143036	0.00821527	0.00854776	0.00954329	0.0096948	0.00992253	0.0127709	0.0111868	0.0118309	0.0201551	0.0174305	0.0203959	0.0126695	0.0245662	0.0208308	0.0186136	0.0207027	0.0117166	0.0184245	1.11945	0.000617668	1.4209	up	-0.117541	0.550774	0.251786	unchanged	-0.183063	0.377869	0.464168	unchanged
pos_357	Ethyl menthane carboxamide	1.24828e-05	3.75257e-05	1.80198e-05	2.48394e-05	2.91305e-05	7.29531e-06	6.88514e-06	1.79359e-05	2.2959e-06	3.78259e-06	1.69606e-05	1.04417e-05	7.54044e-06	1.36061e-05	1.82424e-05	5.21707e-06	3.71219e-06	2.21623e-06	6.37374e-06	3.99206e-06	1.38213e-05	1.04269e-05	9.02134e-06	1.21444e-05	5.54803e-06	3.34377e-06	3.62707e-06	2.06171e-05	2.08542e-05	9.62791e-06	1.18881e-05	1.04649e-05	1.5246e-05	1.07055e-05	2.09146e-05	3.09826e-05	1.21284	0.0426197	0.989484	unchanged	-0.125893	0.84069	0.064697	unchanged	-0.987565	0.0758115	0.935898	unchanged
pos_358	Trp His Lys Gly	1.07017e-05	2.40909e-05	1.43865e-05	7.4464e-06	1.32029e-05	1.616e-05	3.95427e-05	2.68945e-05	2.75809e-05	2.88584e-05	3.11368e-05	2.7768e-05	2.37102e-05	7.00512e-06	1.98574e-05	9.33851e-06	5.63745e-06	3.32078e-05	3.60891e-05	3.19963e-05	2.04931e-05	2.4555e-05	2.73615e-05	2.92243e-05	4.20307e-05	3.92785e-05	3.25146e-05	3.32545e-05	3.61517e-05	3.517e-05	1.39682e-05	1.81643e-05	3.59206e-05	2.69239e-05	1.25773e-05	1.4834e-05	-0.980937	0.00149063	1.29973	down	-0.264769	0.0334523	0.948583	unchanged	-0.30952	0.515921	0.367809	unchanged
pos_359	N-Acetyl-L-glutamic acid	1.20775e-05	9.40123e-06	1.01891e-05	1.12269e-05	3.86542e-06	7.75635e-06	8.85283e-06	9.3842e-06	3.8735e-06	2.30723e-06	3.75219e-06	5.45381e-06	6.429e-06	5.57085e-06	7.10634e-06	2.72371e-06	6.94268e-06	2.5839e-06	8.01303e-06	7.5672e-06	1.11865e-05	5.14968e-06	7.85987e-06	4.50839e-06	5.90598e-06	4.41304e-06	1.15185e-05	5.89879e-06	5.596e-06	6.02238e-06	1.1851e-05	6.74149e-06	5.34231e-06	4.44142e-06	4.30013e-06	5.22626e-06	0.299884	0.298722	0.557631	unchanged	-0.227054	0.555458	0.256605	unchanged	-0.273532	0.466443	0.373056	unchanged
pos_360	Estriol	0.000206681	0.000192337	0.000176347	0.000201738	0.000197628	0.000193657	0.000169748	0.000176385	0.000171558	0.000183358	0.000162001	0.000168881	0.000151482	0.00015892	0.00011878	0.000162718	0.000144619	0.000156752	0.000525266	0.000562395	0.000545039	0.000523649	0.000495569	0.000428258	0.000358161	0.000378701	0.000314548	0.000289413	0.00029058	0.000269525	0.000250161	0.000244261	0.00021888	0.00021013	0.000246138	0.000224328	-1.39849	7.93851e-06	1.5466	down	-0.881356	0.000346912	1.40733	down	-0.641957	4.92184e-06	1.65044	down
pos_361	fluorometholone	2.27405e-05	2.96691e-05	3.49004e-05	2.35031e-05	3.08881e-05	5.2278e-05	8.65224e-05	5.45252e-05	4.98577e-05	4.85428e-05	5.92045e-05	4.03361e-05	2.91265e-05	2.12433e-05	6.53764e-05	3.15218e-05	2.2381e-05	3.18826e-05	9.23397e-05	6.76801e-05	4.83856e-05	5.70281e-05	5.42842e-05	6.09783e-05	8.42345e-05	7.32985e-05	3.48132e-05	4.36732e-05	5.56771e-05	6.21149e-05	3.28044e-05	6.88396e-05	3.79535e-05	3.80762e-05	3.70102e-05	3.98615e-05	-0.972737	0.00306225	1.24889	down	-0.0617433	0.80881	0.147812	unchanged	-0.336917	0.325464	0.540358	unchanged
pos_362	alpha-Antiarin	1.3435e-05	2.84236e-05	1.69171e-05	1.69621e-05	2.07075e-05	3.14107e-05	9.18698e-05	5.54464e-05	0.000236663	7.42021e-05	0.00010332	6.80494e-05	3.42915e-05	1.47692e-05	2.71897e-05	2.12636e-05	1.06741e-05	3.56174e-05	0.00014287	9.95629e-05	6.28617e-05	7.54197e-05	0.000144717	5.20219e-05	6.8728e-05	5.72508e-05	5.73892e-05	6.24243e-05	4.80565e-05	3.42999e-05	9.49118e-05	5.65283e-05	0.000148028	6.35725e-05	0.000114589	2.24598e-05	-2.17518	0.00548321	1.33455	down	0.939973	0.125834	0.710965	unchanged	-1.79807	0.0220947	1.27186	down
pos_363	Tyr Arg Thr	8.88522e-06	1.82546e-05	1.09444e-05	1.32089e-05	1.5032e-05	1.61166e-05	2.8157e-05	1.38696e-05	1.4396e-05	1.41877e-05	1.54188e-05	1.55889e-05	1.25375e-05	9.65993e-06	1.50039e-05	1.46132e-05	1.1723e-05	1.50777e-05	2.31516e-05	2.84141e-05	1.67198e-05	1.70921e-05	1.95955e-05	1.77026e-05	1.91333e-05	2.55951e-05	2.02439e-05	2.1563e-05	2.52031e-05	2.14112e-05	1.10255e-05	1.61165e-05	1.62834e-05	1.12319e-05	1.90974e-05	2.02006e-05	-0.573403	0.0178282	1.07894	down	-0.389893	0.0732211	0.841193	unchanged	-0.257163	0.195274	0.763505	unchanged
pos_364	Trp Glu Tyr	2.28734e-05	3.37801e-05	2.56016e-05	3.15465e-05	3.12333e-05	3.35548e-05	4.86589e-05	3.84096e-05	3.2268e-05	2.60714e-05	3.09784e-05	2.87154e-05	2.66596e-05	1.71217e-05	3.25352e-05	4.81835e-05	2.09149e-05	2.17499e-05	3.92317e-05	4.2141e-05	2.70839e-05	2.84972e-05	3.89501e-05	3.81865e-05	4.33737e-05	3.31361e-05	2.18243e-05	2.52683e-05	2.76838e-05	3.08191e-05	1.8012e-05	2.40623e-05	1.99492e-05	2.20674e-05	2.57492e-05	2.31747e-05	-0.261571	0.0927583	0.845944	unchanged	0.171567	0.419127	0.358539	unchanged	0.329684	0.278896	0.560769	unchanged
pos_365	S-Ribosyl-L-homocysteine	1.03536e-05	1.16609e-05	1.26277e-05	1.16292e-05	7.37873e-06	1.74555e-05	6.66235e-05	2.27004e-05	1.29181e-05	8.31913e-06	3.40825e-05	9.8917e-06	7.86881e-06	4.79834e-06	7.80598e-05	8.35772e-06	9.89924e-06	1.15778e-05	1.75591e-05	1.37865e-05	8.17793e-06	1.20633e-05	1.49494e-05	6.90421e-06	2.07471e-05	1.16241e-05	1.67011e-05	1.08907e-05	8.99899e-06	1.34461e-05	1.10034e-05	1.60402e-05	1.01782e-05	1.69944e-05	8.79632e-06	1.26579e-05	-0.0466138	0.85948	0.106298	unchanged	0.907079	0.246314	0.568848	unchanged	0.671968	0.550192	0.364822	unchanged
pos_366	9alpha-Hydroxyandrosta-1,4-diene-3,17-dione	3.78091e-05	2.05517e-05	1.97865e-05	1.44897e-05	9.10879e-06	1.95187e-05	3.94722e-05	2.78405e-05	8.29591e-06	5.62868e-06	1.45059e-05	8.5422e-06	1.27318e-05	1.70175e-05	2.28527e-05	1.02326e-05	1.14183e-05	8.96388e-06	2.46894e-05	1.0959e-05	1.74095e-05	7.22194e-06	6.77912e-06	9.32942e-06	1.47857e-05	7.83096e-06	3.91149e-06	3.01057e-06	5.01267e-06	7.61327e-06	1.51256e-05	1.42002e-05	5.70082e-06	5.83847e-06	1.67366e-05	9.29059e-06	0.666732	0.158606	0.696196	unchanged	1.30643	0.122439	0.732057	unchanged	0.315037	0.370886	0.454607	unchanged
pos_367	Rhamnetin	6.3633e-05	0.000114621	0.000100529	0.000237883	5.4016e-05	6.29615e-05	4.81682e-07	5.81876e-07	1.6226e-07	5.79205e-07	0	0	3.21991e-05	4.59844e-05	6.16318e-05	2.75804e-05	5.51053e-05	1.34593e-06	3.46821e-05	2.44593e-05	5.83628e-05	1.6338e-05	1.42707e-05	6.33537e-06	2.25096e-06	3.96292e-06	4.78915e-06	3.92906e-06	2.28781e-06	3.29955e-07	6.6178e-06	5.11824e-06	1.93679e-06	9.05456e-07	2.45134e-06	3.29532e-05	2.03655	0.0356339	1.07628	up	-3.28137	0.0101406	1.17342	down	2.16301	0.0226163	1.19162	up
pos_368	Devapamil	3.68045e-05	5.28719e-05	3.4181e-05	5.35959e-05	3.05512e-05	3.3567e-05	3.34703e-05	3.12316e-05	3.20191e-05	3.32961e-05	3.47126e-05	3.72746e-05	3.98307e-05	4.65088e-05	3.16689e-05	3.30805e-05	3.38994e-05	2.80787e-05	4.99778e-05	4.77631e-05	4.4007e-05	3.74412e-05	3.92346e-05	3.92011e-05	3.63483e-05	4.0411e-05	4.60364e-05	3.98188e-05	4.13237e-05	3.61147e-05	3.30756e-05	3.39625e-05	3.46709e-05	3.55249e-05	3.5428e-05	3.49071e-05	-0.0928216	0.584453	0.254595	unchanged	-0.248965	0.00624881	1.11203	down	0.0377154	0.749667	0.174461	unchanged
pos_369	(all-E)-3,5,7-Tridecatriene-9,11-diyn-1-ol	1.86147e-05	1.93993e-05	1.62427e-05	1.66882e-05	1.70181e-05	1.75052e-05	2.45387e-05	2.2588e-05	2.34726e-05	2.24151e-05	2.06043e-05	2.44189e-05	1.94828e-05	2.09792e-05	1.62806e-05	2.03454e-05	1.88499e-05	2.03027e-05	2.5272e-05	2.28725e-05	2.47402e-05	2.31241e-05	2.08317e-05	2.43184e-05	2.40537e-05	2.75655e-05	2.58752e-05	2.4055e-05	2.62407e-05	2.401e-05	2.07886e-05	2.04183e-05	2.20616e-05	2.18708e-05	2.1442e-05	1.97422e-05	-0.420513	4.21091e-05	1.43521	down	-0.137111	0.0230828	0.98533	unchanged	-0.120009	0.0651039	0.998929	unchanged
pos_370	Val His Gly Ala	1.47335e-08	7.46673e-11	0	4.7181e-07	0	6.12734e-07	9.43537e-07	3.91446e-06	1.39489e-08	8.31118e-07	3.73318e-06	2.46725e-08	5.85383e-07	3.15867e-09	3.0389e-06	1.64318e-09	0	0	0.000352989	0.00023658	0.00021617	0.000129226	0.000119038	8.82122e-05	5.97094e-05	4.21903e-05	2.01149e-05	1.84709e-06	3.9524e-06	2.35995e-06	2.19429e-06	6.73349e-07	1.25131e-06	0	6.9326e-07	6.1292e-07	-10.021	0.00519761	1.30968	down	-3.78232	0.0983435	0.828187	unchanged	-0.580051	0.620528	0.292699	unchanged
pos_371	Phaseolic acid	0.000417671	1.24579e-05	0.0003609	1.02197e-05	0.000295075	0.000466773	1.40178e-05	1.14342e-05	7.87718e-06	6.12284e-06	8.30403e-06	6.45986e-06	0.000129768	0.000411947	1.0152e-05	3.50257e-06	0.000157883	0.000204366	0.000616592	0.000293034	0.000344229	0.000316946	1.37027e-05	7.98129e-06	5.94656e-06	7.6768e-06	6.74321e-06	7.05306e-06	6.57951e-06	7.15111e-06	0.000333369	0.000259925	8.77131e-06	1.42285e-05	0.000216881	0.000283786	-0.0268733	0.969413	0.00792105	unchanged	0.397815	0.146136	0.704097	unchanged	-0.283614	0.700764	0.222528	unchanged
pos_372	Oblongolide	0.000361682	0.000396103	0.000327187	0.000371857	0.000347097	0.000383248	0.000301654	0.000303034	0.000314108	0.000317344	0.000289934	0.000311926	0.000298192	0.000327033	0.00021964	0.000353596	0.000315482	0.000321155	0.000630412	0.000548046	0.000522193	0.000491083	0.000468849	0.000447474	0.00037485	0.000387669	0.000365325	0.000378194	0.000387582	0.000367111	0.000360251	0.000403972	0.000369404	0.000311031	0.00040043	0.000407463	-0.506944	0.00143123	1.35643	down	-0.298652	2.32725e-07	1.46209	down	-0.295702	0.0168972	1.20723	down
pos_373	Isopropyl 2,4-dimethyl-2E,4E-heptadienoate	3.38926e-05	4.74484e-05	3.84169e-05	4.75322e-05	3.32509e-05	2.02647e-05	3.5441e-05	2.57979e-05	1.49953e-05	1.26302e-05	1.31701e-05	2.15189e-05	2.4653e-05	4.93084e-05	3.28927e-06	4.04181e-05	4.43055e-06	1.79705e-05	4.55289e-05	5.06849e-05	4.35533e-05	4.57387e-05	5.51644e-05	4.15155e-05	4.17469e-05	3.9327e-05	4.19078e-05	2.43531e-05	4.37058e-05	4.26819e-05	6.19288e-06	8.81755e-06	6.08901e-06	6.71974e-06	3.41873e-05	5.84847e-05	-0.353867	0.062803	0.916812	unchanged	-0.919662	0.0031802	1.15751	down	0.217218	0.786567	0.102002	unchanged
pos_374	2-(3-Hydroxy-4-methylphenyl)-5-methyl-4-hexen-3-one	0.000400727	0.000470475	0.000311795	0.000474671	0.00017197	0.000351869	0.00023723	0.000283074	0.000215938	0.000125316	0.000218246	0.000282409	0.000294881	0.000300887	0.000200743	0.0001835	0.000346714	0.000126282	0.000488559	0.00040809	0.000473947	0.000292992	0.000335388	0.000325415	0.000288048	0.000213706	0.000411666	0.000282578	0.00024455	0.000260097	0.000476027	0.00048443	0.000301802	0.000320322	0.000289727	0.000305763	-0.0915274	0.687032	0.16216	unchanged	-0.32013	0.155362	0.611653	unchanged	-0.584009	0.0388878	1.00479	down
pos_375	Asp His Gly Leu	3.15055e-05	6.61671e-05	2.40349e-05	2.95936e-05	1.77455e-05	4.02617e-05	7.88345e-05	8.6284e-05	4.90772e-05	1.86949e-05	6.09118e-05	6.06791e-05	3.22886e-05	2.0552e-05	2.28553e-05	2.3258e-05	3.32827e-05	1.43338e-05	2.69041e-05	2.72428e-05	1.69262e-05	2.08138e-05	1.75854e-05	2.18675e-05	2.94571e-05	3.11578e-05	3.12746e-05	2.5453e-05	2.98955e-05	3.27151e-05	1.48146e-05	3.78972e-05	2.67133e-05	1.86746e-05	3.21006e-05	2.32081e-05	0.672325	0.124133	0.787533	unchanged	0.97809	0.0307223	1.047	up	-0.0657832	0.808122	0.15865	unchanged
pos_376	Met Trp Arg Glu	0.0319719	0.0148453	0.0436501	0.0149136	0.03661	0.0142479	0.0236196	0.0240607	0.0226652	0.0311933	0.0230312	0.0126619	0.0143933	0.0291194	0.00899049	0.0308989	0.0125962	0.0285597	0.0306588	0.0408284	0.0362393	0.0442668	0.0442627	0.0384159	0.0320585	0.0360164	0.02591	0.0438419	0.0410844	0.0304552	0.0422198	0.0392035	0.0421586	0.0368423	0.0331775	0.0434496	-0.586892	0.0585793	0.950755	unchanged	-0.609414	0.00850681	1.11139	down	-0.928381	0.0038806	1.41314	down
pos_377	Thr Leu	6.44068e-06	5.16611e-06	3.65471e-06	4.85583e-06	3.99739e-06	3.3395e-06	3.14587e-06	4.22418e-06	1.82226e-06	4.37581e-06	2.53839e-06	2.74669e-06	1.97974e-06	3.43183e-06	1.67007e-06	1.78205e-06	1.16758e-06	1.80742e-06	4.50327e-06	6.0443e-06	9.10318e-06	9.09543e-06	6.62662e-06	7.73112e-06	5.18303e-06	7.48056e-06	8.05088e-06	5.90764e-06	7.68055e-06	5.54373e-06	6.53327e-06	5.90019e-06	5.57472e-06	5.75958e-06	6.35301e-06	6.74726e-06	-0.650792	0.0166352	1.05522	down	-1.07964	0.00035151	1.29171	down	-1.63886	2.43928e-06	1.67221	down
pos_378	3-Hydroxy-10'-apo-b,y-carotenal	0.000361137	0.000417124	0.000368364	0.000409387	0.000365986	0.000469414	0.00055677	0.000511506	0.000530018	0.000550591	0.000522026	0.000560211	0.000583905	0.00062268	0.000453346	0.000585903	0.000550588	0.000524838	0.000335067	0.000278208	0.000316244	0.000312198	0.000319289	0.000331872	0.000345874	0.000382094	0.000401395	0.000375849	0.00038918	0.000386425	0.000332421	0.000313183	0.000381287	0.000394974	0.000372964	0.000365355	0.337281	0.00310686	1.29281	up	0.502484	6.70476e-08	1.45963	up	0.620575	0.000138642	1.56977	up
pos_379	Ethylmethylmaleimide	2.01072e-07	4.69532e-07	9.1734e-08	0	1.91833e-07	8.68289e-07	2.72961e-06	5.44017e-07	1.23311e-07	1.08654e-07	1.09098e-06	1.49881e-07	1.06572e-07	0	9.56283e-06	0	8.2615e-07	0	1.02421e-06	5.98372e-07	2.24515e-07	1.39179e-07	7.26565e-08	0	0	0	0	0	0	0	2.05963e-07	2.29913e-07	0	9.17445e-08	7.96509e-08	0	-0.176012	0.852777	0.100306	unchanged	#DIV/0!	0.116707	0.766592	unchanged	4.11129	0.341511	0.561825	unchanged
pos_380	Formylfusarochromanone	1.16335e-05	1.47882e-05	9.79623e-06	1.64015e-05	1.01104e-05	1.99146e-05	3.58488e-05	2.89836e-05	1.31875e-05	1.18568e-05	1.85653e-05	1.54248e-05	1.44958e-05	5.8012e-06	3.96155e-05	1.09517e-05	1.1823e-05	1.17838e-05	9.52444e-06	8.46362e-06	1.09782e-05	6.89073e-06	7.07811e-06	1.10034e-05	1.04376e-05	1.39224e-05	1.1655e-05	1.02014e-05	9.77154e-06	1.32984e-05	8.04758e-06	1.4937e-05	1.03711e-05	9.13276e-06	2.14702e-05	1.31464e-05	0.6156	0.0318324	1.06043	up	0.838149	0.0688896	0.878668	unchanged	0.293048	0.60357	0.271909	unchanged
pos_381	Physalolactone B	5.83968e-05	1.65684e-05	4.01922e-05	1.11871e-05	2.50088e-07	2.46264e-06	3.9348e-06	5.84153e-06	2.50002e-07	0	1.0816e-06	1.97726e-06	8.79708e-06	1.99958e-05	4.02643e-06	0	6.13921e-06	0	0.000171843	3.3107e-05	0.000112315	2.95467e-05	7.46688e-06	5.16813e-06	4.31766e-06	2.25158e-06	2.10796e-05	2.55174e-06	1.71333e-06	2.35591e-06	5.31903e-05	1.52569e-05	1.3398e-06	1.09111e-05	1.06695e-06	4.89324e-07	-1.47777	0.233238	0.590621	unchanged	-1.389	0.317306	0.461712	unchanged	-1.07816	0.443077	0.414044	unchanged
pos_382	DG(18:3(6Z,9Z,12Z)/18:4(6Z,9Z,12Z,15Z)/0:0)	0.00661594	0.0174315	0.00599332	0.00475343	0.00848443	0.00991676	0.0288282	0.0303024	0.0231147	0.0314223	0.0363372	0.0270491	0.0164688	0.00724545	0.0291401	0.00964841	0.00820799	0.0127072	0.00125243	0.00144731	0.00162942	0.00201021	0.00307457	0.00556396	0.0101432	0.0113517	0.0114002	0.00861014	0.012738	0.012639	0.00652616	0.00927912	0.0134544	0.0232421	0.00634858	0.00686422	1.82847	0.0173652	1.10958	up	1.40449	5.94098e-05	1.43078	up	0.344145	0.508114	0.405772	unchanged
pos_383	QUINALIZARIN	5.82122e-06	1.04282e-05	1.34391e-05	1.60282e-05	5.36955e-06	7.6656e-06	3.11528e-08	0	0	0	0	9.23363e-09	2.5247e-06	2.97159e-06	4.60462e-06	3.0714e-06	1.89793e-06	0	2.11032e-07	1.96996e-09	2.46502e-06	5.84953e-08	3.355e-09	2.41288e-10	0	3.31622e-08	1.14978e-08	2.80202e-08	5.74669e-08	0	2.146e-07	2.33285e-08	0	0	1.78974e-07	2.67321e-06	4.42233	0.00262147	1.38488	up	-1.6882	0.191067	0.637853	unchanged	2.28597	0.0272985	1.10945	up
pos_384	Gly Glu Arg Phe	3.54506e-05	1.37082e-05	1.79012e-05	8.38839e-06	1.28492e-05	2.54331e-05	1.65949e-05	9.23178e-06	1.39333e-05	7.70461e-06	9.01967e-06	8.08591e-06	8.15241e-06	9.89003e-06	6.34093e-06	1.13834e-05	5.67325e-06	8.73909e-06	6.99061e-05	7.27063e-05	5.88248e-05	6.03142e-05	5.26764e-05	6.08979e-05	5.26321e-05	3.45614e-05	2.00449e-05	3.36335e-05	2.26061e-05	1.9566e-05	3.24697e-05	2.66438e-05	2.50726e-05	1.71376e-05	1.69514e-05	1.64396e-05	-1.72252	1.00449e-05	1.4835	down	-1.50325	0.0111946	1.16189	down	-1.42475	0.002519	1.47226	down
pos_385	8-Prenylquercetin 7,4'-dimethyl ether 3-rhamnosyl-(1->4)-rhamnoside	1.81484e-05	1.57968e-05	8.89618e-06	1.10676e-05	1.01224e-05	3.47889e-05	6.75912e-05	3.74486e-05	1.92976e-05	1.78547e-05	4.96793e-05	2.23172e-05	4.32542e-05	9.0484e-06	0.000216905	9.15062e-06	2.12686e-05	9.2568e-06	9.73311e-06	8.06664e-06	1.05082e-05	9.3893e-06	1.88613e-06	9.5981e-06	7.25984e-06	6.11704e-06	9.36058e-06	7.73301e-06	3.58333e-06	6.33799e-06	2.55564e-05	2.05492e-05	1.19132e-05	1.14254e-05	3.49568e-05	1.26256e-05	1.00669	0.0926133	0.871756	unchanged	2.40675	0.0159354	1.12647	up	1.40023	0.385828	0.49635	unchanged
pos_386	6-Sialyl-N-acetyllactosamine	9.10393e-05	9.25504e-05	4.42393e-05	7.1437e-05	4.50549e-05	0.000206112	0.000242626	0.000190102	7.43193e-05	5.46367e-05	0.000158403	9.08108e-05	0.00012388	3.90804e-05	0.000578892	4.9929e-05	0.000107348	4.90073e-05	5.84003e-05	5.01367e-05	7.49344e-05	5.29288e-05	1.40646e-05	4.84244e-05	2.50228e-05	3.26791e-05	4.58466e-05	2.94506e-05	2.20293e-05	3.52155e-05	9.93633e-05	0.000137673	5.86931e-05	5.00444e-05	0.000162282	7.22926e-05	0.880956	0.154108	0.76135	unchanged	2.09167	0.0183	1.10972	up	0.708176	0.511485	0.372372	unchanged
pos_387	Leu Glu	3.58427e-06	4.63237e-06	3.81107e-06	5.05542e-06	5.56414e-06	5.53269e-06	1.02876e-05	6.4943e-06	3.57877e-06	2.34651e-06	5.31555e-06	3.3304e-06	3.12834e-06	1.97737e-06	3.10215e-05	4.58534e-06	2.77171e-06	2.59625e-06	8.92016e-06	6.44309e-06	6.74678e-06	3.47926e-06	4.49684e-06	3.85136e-06	4.93745e-06	4.05238e-06	4.09908e-06	3.48622e-06	4.87454e-06	4.58694e-06	3.74482e-06	3.63421e-06	3.88315e-06	3.88728e-06	4.82347e-06	4.15105e-06	-0.26821	0.333719	0.49181	unchanged	0.268069	0.492222	0.33967	unchanged	0.933689	0.470009	0.419678	unchanged
pos_388	Fenitropan	5.69637e-06	2.31743e-05	6.93453e-06	5.59626e-05	2.85356e-07	2.799e-06	2.75572e-06	2.85192e-06	1.11922e-06	3.06913e-07	1.21048e-06	8.35173e-07	7.37899e-07	2.47192e-06	7.11392e-07	5.54855e-07	7.23357e-06	1.19439e-07	7.07573e-06	4.34018e-06	5.74953e-06	2.88368e-06	2.71819e-06	4.36582e-06	3.97696e-06	2.46962e-06	5.27305e-06	2.38153e-06	1.85088e-06	1.90536e-06	5.58641e-06	5.49481e-06	2.50726e-07	2.95597e-06	5.21164e-07	2.04806e-06	1.80562	0.250607	0.637544	unchanged	-0.975848	0.0656891	0.815683	unchanged	-0.511022	0.578468	0.221149	unchanged
pos_389	1,4,6-Trimethylnaphthalene	0.000111742	0.000126121	8.42579e-05	9.84439e-05	9.79294e-05	0.000115801	9.79814e-05	9.3749e-05	8.7955e-05	8.63208e-05	8.22224e-05	8.51428e-05	7.36116e-05	7.8793e-05	5.8383e-05	9.39751e-05	7.89509e-05	7.92297e-05	0.000155495	0.00015281	0.000167093	0.000158791	0.000158315	0.00014402	0.000123593	0.000119223	0.000111696	0.000117095	0.000115512	0.000110614	0.000112951	0.000130598	0.000119113	9.05593e-05	0.000130044	0.000125252	-0.56216	0.000120214	1.45071	down	-0.387537	6.30113e-06	1.42437	down	-0.613966	0.000441408	1.523	down
pos_390	Arg Ile Gln Gly	4.03808e-06	2.44623e-06	1.83305e-06	4.84006e-06	5.12681e-07	3.90923e-06	1.96947e-06	3.03937e-06	1.06184e-07	0	8.2711e-07	8.93349e-07	7.29897e-07	0	3.97639e-06	2.5673e-07	1.01028e-06	0	3.40346e-06	1.20305e-06	7.2212e-06	1.68203e-06	5.49504e-07	1.21288e-06	8.98672e-07	0	1.96175e-06	5.08521e-07	0	3.83336e-07	2.08812e-06	3.91269e-06	2.73358e-07	1.89017e-06	0	6.54886e-07	0.20298	0.758483	0.232447	unchanged	0.865277	0.387409	0.441798	unchanged	-0.562126	0.594032	0.248693	unchanged
pos_391	6-Hydroxyluteolin 7-apioside	3.00224e-05	3.93232e-05	2.44616e-05	5.93638e-05	4.76643e-05	4.44396e-05	3.72057e-05	3.96418e-05	1.03484e-05	3.87767e-06	2.12613e-05	1.02687e-05	3.13328e-05	2.32546e-05	4.71985e-05	2.94281e-05	3.31226e-05	3.98446e-05	3.56927e-05	2.59015e-05	2.42066e-05	2.79254e-05	1.38558e-05	1.78843e-05	2.07626e-05	6.39868e-06	4.1496e-06	8.64876e-06	1.33947e-05	1.15191e-05	2.90107e-05	2.82487e-05	7.95224e-06	6.38587e-06	3.69756e-05	4.17188e-05	0.753714	0.0236969	1.05765	up	0.918302	0.19108	0.630021	unchanged	0.442083	0.231165	0.624171	unchanged
pos_392	()14(15)-EET methyl ester	0.000558277	0.000591901	0.000546505	0.000492455	0.000716867	0.000806631	0.000617435	0.000676219	0.000844012	0.00089142	0.000771122	0.000851687	0.000795726	0.000800511	0.000712462	0.00100895	0.000793671	0.000970431	0.000212339	0.000258213	0.000298601	0.000399741	0.000547682	0.000605214	0.000725604	0.000707339	0.00066393	0.000729917	0.000765938	0.000832986	0.000440634	0.000554014	0.000731194	0.000599281	0.000782179	0.000711439	0.677207	0.0187653	1.02916	up	0.0719082	0.474305	0.346076	unchanged	0.412228	0.013924	1.13605	up
pos_393	Asn Gly Phe	1.52482e-06	8.72816e-07	8.3563e-07	5.21575e-07	2.41113e-06	4.12131e-07	1.06177e-06	9.19584e-07	3.5928e-07	5.072e-07	5.44792e-07	0	0	7.04398e-07	1.36853e-07	0	0	0	7.72325e-06	1.35464e-05	1.40149e-05	1.2148e-05	1.17108e-05	9.67418e-06	6.71223e-06	7.23231e-06	2.68621e-06	4.93448e-06	5.64599e-06	2.63736e-06	5.88488e-06	3.61981e-06	3.53034e-06	4.04466e-06	3.44056e-06	2.96436e-06	-3.38703	5.46124e-05	1.50301	down	-3.13719	0.00234524	1.31567	down	-4.80304	0.000161451	1.61665	down
pos_394	Gly Lys Met Tyr	6.37776e-06	1.52161e-05	3.01812e-06	4.17799e-06	1.22161e-05	6.91503e-06	1.45126e-05	8.96661e-06	1.44402e-05	1.27978e-05	9.69349e-06	1.24156e-05	1.5146e-05	4.13065e-06	9.8453e-06	5.82006e-06	1.87569e-06	5.99139e-06	1.46036e-05	1.2866e-05	1.05205e-05	7.80103e-06	7.92544e-06	8.32442e-06	1.09351e-05	7.56986e-06	7.42484e-06	8.7056e-06	9.552e-06	8.58314e-06	8.42678e-06	1.00651e-05	1.31204e-05	9.90361e-06	5.22016e-06	6.03222e-06	-0.37256	0.32863	0.527359	unchanged	0.464726	0.0162283	0.994729	unchanged	-0.301755	0.483039	0.419578	unchanged
pos_395	PD116740	3.22126e-07	5.94294e-07	9.41327e-07	3.88554e-07	6.76226e-08	6.96875e-07	7.17887e-06	8.77821e-06	5.40727e-06	5.76334e-06	6.35191e-06	7.705e-06	1.21423e-06	1.94811e-07	1.11596e-06	5.52331e-07	3.52362e-07	3.9443e-07	1.24512e-07	2.47267e-07	2.67197e-07	5.10988e-07	1.62334e-05	5.12199e-06	1.88481e-05	9.88758e-06	1.43336e-05	2.05395e-05	1.56385e-05	1.82941e-05	2.71193e-07	3.70294e-07	1.03715e-05	1.51739e-05	5.67846e-07	5.45931e-09	-2.90205	0.270018	0.640412	unchanged	-1.24391	0.00122242	1.29692	down	-2.80689	0.216611	0.652279	unchanged
pos_396	LysoPC(18:3(6Z,9Z,12Z))	0.00857934	0.00791946	0.00847548	0.00528424	0.00816892	0.00748252	0.0117936	0.00545943	0.0111379	0.00877352	0.00652341	0.00946825	0.0135071	0.00812255	0.0225982	0.00808581	0.0103666	0.00997314	0.00476231	0.00588361	0.00435644	0.00492323	0.00572381	0.00590189	0.00777351	0.00760744	0.0119837	0.0088112	0.00801676	0.0086223	0.00480038	0.00544712	0.00663914	0.00499369	0.00685187	0.00644066	0.541108	0.00323955	1.22657	up	0.00929016	0.963806	0.00469027	unchanged	1.04657	0.0385257	1.12938	up
pos_397	Met Lys Asn Met	0.00281846	0.00252082	0.0025115	0.00206438	0.00272503	0.00290086	0.00260676	0.00201225	0.0028057	0.00202997	0.00224577	0.00223775	0.00239662	0.00253995	0.00208541	0.00287236	0.00203172	0.00282656	0.00286297	0.0033466	0.00303107	0.00326813	0.00308409	0.00333325	0.00343106	0.0022677	0.00158101	0.00257049	0.00210232	0.00204656	0.0028429	0.0028012	0.00247604	0.00224268	0.00259074	0.00260513	-0.284293	0.00427379	1.23628	down	-0.00629311	0.972735	0.0622174	unchanged	-0.0767485	0.45479	0.494957	unchanged
pos_398	Arg Cys Arg Ser	5.81995e-05	6.32166e-05	5.05024e-05	3.42227e-05	4.026e-05	7.06106e-05	7.16068e-05	5.42467e-05	5.25897e-05	3.87637e-05	4.80664e-05	5.57958e-05	7.37322e-05	2.80766e-05	7.00695e-05	2.58256e-05	4.56101e-05	2.10977e-05	5.24338e-05	5.53383e-05	4.88771e-05	2.86411e-05	3.34859e-05	4.16794e-05	5.15045e-05	4.75117e-05	7.06089e-05	5.35362e-05	5.37367e-05	5.46878e-05	6.59102e-05	7.96058e-05	5.66367e-05	5.92981e-05	4.07926e-05	5.0261e-05	0.283499	0.218907	0.619686	unchanged	-0.0464978	0.755664	0.129052	unchanged	-0.414855	0.214723	0.652506	unchanged
pos_399	DG(18:4(6Z,9Z,12Z,15Z)/18:2(9Z,12Z)/0:0)	0.0238244	0.0244941	0.0261374	0.0262647	0.031406	0.0298514	0.0178898	0.0227954	0.0266853	0.0291272	0.0259517	0.0269411	0.0251979	0.0276212	0.0195076	0.0330182	0.0278471	0.030474	0.0134509	0.0167867	0.0163012	0.0212514	0.0271488	0.0258092	0.0271446	0.0288326	0.0251486	0.027026	0.028031	0.0312551	0.0225278	0.023421	0.0258539	0.0221717	0.0288779	0.0283096	0.423796	0.0292078	0.986371	unchanged	-0.164538	0.142401	0.680818	unchanged	0.11466	0.37937	0.432992	unchanged
pos_400	1,3,6,8-Naphthalenetetrol	1.16787e-05	4.95852e-07	8.5805e-06	0	1.52485e-05	1.75464e-05	0	5.51616e-08	0	0	1.70915e-07	1.72133e-07	4.8197e-06	1.27961e-05	1.76172e-07	0	9.22386e-06	1.24117e-05	1.15356e-05	3.86835e-06	4.40362e-06	9.23427e-06	0	0	0	0	0	0	0	0	8.45155e-06	5.98558e-06	0	0	1.04017e-05	1.46853e-05	0.882752	0.285155	0.524903	unchanged	#DIV/0!	0.111415	0.838741	unchanged	-0.00352986	0.996267	0.0054152	unchanged
pos_401	Priverogenin A	3.17034e-05	4.15044e-05	3.76583e-05	2.20543e-05	2.60385e-07	6.28317e-06	9.33573e-06	6.70025e-05	8.40954e-06	8.9323e-06	2.44683e-05	2.99512e-05	3.77913e-05	1.74938e-05	3.56333e-05	1.38707e-06	1.63247e-05	9.31377e-07	1.72629e-05	2.02489e-06	2.59448e-05	5.05849e-06	4.33023e-06	1.30999e-06	2.40274e-06	1.22865e-05	3.82067e-05	7.16734e-06	2.7523e-06	4.13736e-06	3.50411e-05	3.53876e-05	1.18232e-05	2.19253e-05	1.67633e-05	5.94021e-06	1.31816	0.12029	0.793614	unchanged	1.14535	0.245666	0.59109	unchanged	-0.211731	0.731966	0.181442	unchanged
pos_402	SPHONDIN	2.50477e-05	2.37147e-05	1.96393e-05	2.22838e-05	2.67028e-05	2.86005e-05	2.31869e-05	2.12423e-05	2.72143e-05	2.43956e-05	2.29504e-05	2.38366e-05	1.98043e-05	2.00527e-05	1.58223e-05	1.84018e-05	1.78825e-05	1.15788e-05	8.51048e-05	7.62931e-05	5.91544e-05	5.6536e-05	4.91625e-05	4.45631e-05	3.70256e-05	4.483e-05	3.95915e-05	3.41905e-05	3.65279e-05	3.5521e-05	3.10102e-05	2.88058e-05	3.04068e-05	3.00813e-05	3.28437e-05	2.93243e-05	-1.34484	0.00178746	1.38345	down	-0.67279	5.94511e-05	1.40041	down	-0.817453	3.72745e-05	1.64456	down
pos_403	Fluoranthene	2.05743e-05	2.20046e-05	1.38924e-05	2.00479e-05	1.53399e-05	1.68469e-05	1.48316e-05	1.48425e-05	1.40533e-05	1.48804e-05	1.21862e-05	1.27788e-05	1.12831e-05	1.19462e-05	8.24533e-06	1.38344e-05	9.46272e-06	8.03272e-06	4.07498e-05	3.50502e-05	3.83945e-05	3.43658e-05	3.27347e-05	3.21619e-05	2.64756e-05	2.77227e-05	2.66534e-05	2.67546e-05	2.69667e-05	2.33048e-05	2.3601e-05	2.54065e-05	2.31469e-05	2.02077e-05	2.37107e-05	2.15287e-05	-0.973513	3.45917e-06	1.48762	down	-0.917703	4.90856e-08	1.47723	down	-1.13156	1.56445e-06	1.67539	down
pos_404	Burimamide	1.21057e-05	1.78143e-05	1.08547e-05	1.89027e-05	1.7573e-06	8.7236e-06	9.20054e-06	5.63381e-06	2.23126e-06	7.04633e-07	6.64374e-06	6.95147e-06	1.13845e-05	1.68017e-06	2.4318e-05	3.91497e-07	5.4505e-06	2.17712e-07	3.09676e-05	2.92691e-05	2.33776e-05	1.72804e-05	2.38956e-05	8.59647e-06	1.00015e-05	7.51842e-06	3.88384e-05	1.44563e-05	9.28284e-06	1.51691e-05	1.53711e-05	1.47468e-05	1.04503e-05	1.19618e-05	1.5295e-06	5.97673e-06	-0.92693	0.0336333	0.969923	unchanged	-1.60279	0.0759363	0.807099	unchanged	-0.466733	0.547849	0.298014	unchanged
pos_405	Pro Ser Glu	2.86949e-06	4.41139e-06	1.52407e-06	7.18641e-06	3.32089e-06	2.95701e-06	3.52979e-06	1.13472e-06	1.59863e-06	2.01534e-06	1.8749e-06	8.09609e-07	1.82662e-06	1.21166e-06	5.73661e-06	3.17848e-06	6.34824e-07	2.42341e-06	7.98155e-06	4.69002e-06	8.87407e-06	4.94183e-06	6.29906e-06	3.52116e-06	3.59104e-06	4.10521e-06	2.27336e-06	3.44984e-06	2.92331e-06	2.46743e-06	1.30304e-06	2.14766e-06	1.8123e-06	6.08646e-07	5.1074e-06	5.94208e-06	-0.705223	0.0704105	0.83189	unchanged	-0.778873	0.0234684	1.012	down	-0.172748	0.789068	0.204507	unchanged
pos_406	1-Linoleoylglycerophosphocholine	0.0327784	0.0262807	0.0283284	0.0231807	0.0180171	0.0194574	0.0192146	0.0153035	0.0188576	0.011522	0.0113655	0.0236817	0.0338325	0.0296051	0.0219116	0.0143786	0.0263835	0.0155343	0.0195096	0.0211739	0.0219075	0.0184812	0.0163576	0.0153935	0.0237805	0.0172077	0.0342263	0.0222406	0.0170956	0.0205031	0.0255532	0.0209433	0.0233843	0.0222762	0.0198193	0.0175267	0.391949	0.0515796	0.959823	unchanged	-0.434332	0.104279	0.719883	unchanged	0.129301	0.56927	0.340512	unchanged
pos_407	7-Tridecynoic acid	5.44677e-05	0.000121699	0.000110931	9.37373e-05	0.000167983	0.00016496	0.000369177	0.000161322	0.000161542	0.0001699	0.000198051	0.000117467	0.000143242	7.40942e-05	0.000228614	0.000230479	7.02027e-05	0.000256362	0.00011228	0.000134313	7.16675e-05	0.000123689	0.000155052	0.000134894	0.000161558	0.000171292	8.32732e-05	0.000114454	0.00015479	0.000170343	0.00012497	0.000150082	8.60489e-05	8.04661e-05	0.000180767	0.000211396	-0.0361579	0.889794	0.120583	unchanged	0.460479	0.214113	0.572273	unchanged	0.266662	0.499329	0.313826	unchanged
pos_408	NAC-Diketide	2.5014e-05	3.26108e-05	3.63979e-05	3.32487e-05	3.17296e-05	3.32884e-05	6.82308e-05	3.9403e-05	5.4396e-05	4.03877e-05	4.7815e-05	3.80788e-05	3.63532e-05	3.76222e-05	4.83473e-05	4.44964e-05	3.52723e-05	4.36965e-05	8.66542e-05	8.39706e-05	5.69469e-05	4.99047e-05	6.77132e-05	4.98812e-05	9.93823e-05	7.54752e-05	6.87464e-05	0.000100006	8.04392e-05	6.94604e-05	4.34255e-05	3.47797e-05	3.82596e-05	3.32413e-05	5.074e-05	5.29026e-05	-1.03883	0.00338876	1.34277	down	-0.775452	0.00113653	1.25396	down	-0.0437107	0.760106	0.231396	unchanged
pos_409	8-O-Methyloblongine	1.79572e-05	9.90651e-06	2.63746e-05	2.49888e-05	1.51108e-05	1.10477e-05	3.38781e-06	1.91185e-06	1.9375e-06	2.71512e-06	1.33425e-06	6.65339e-06	1.02248e-05	6.52926e-06	9.3637e-06	8.29862e-06	1.28083e-05	4.6767e-06	6.53504e-06	1.23453e-05	7.57303e-06	2.58968e-05	1.56697e-05	8.27854e-06	2.1388e-06	1.31537e-05	8.04883e-06	5.77998e-06	6.74777e-06	8.1916e-06	1.05967e-05	1.19458e-05	1.37775e-05	1.33594e-05	1.73768e-05	1.61888e-05	0.465953	0.265654	0.567611	unchanged	-1.29632	0.0323505	0.935459	unchanged	-0.681591	0.00752512	1.24883	down
pos_410	Lys Ala Tyr Trp	0.000769193	0.000562369	0.000752774	0.000702614	0.000657252	0.000463208	0.000436793	0.000451675	0.000422367	0.000490965	0.000415533	0.000360045	0.000394354	0.000629712	0.000191712	0.000594437	0.000332209	0.000476481	0.000578065	0.000705001	0.000793981	0.000836131	0.000732536	0.000804665	0.000670943	0.000719064	0.000668328	0.000810832	0.000795427	0.000594457	0.00100745	0.000913946	0.000845392	0.000745715	0.000785944	0.000871542	-0.187716	0.174389	0.645845	unchanged	-0.724627	0.000106142	1.3921	down	-0.9812	0.000607919	1.51636	down
pos_411	DL-o-Tyrosine	1.25661e-05	1.65479e-05	1.11636e-05	1.74476e-05	9.36156e-06	2.20321e-05	1.70385e-05	1.04826e-05	1.11829e-05	1.14025e-05	1.65483e-05	1.11223e-05	1.64602e-05	1.02114e-05	4.99133e-05	1.83666e-05	1.37081e-05	1.6985e-05	7.45243e-06	7.3191e-06	8.2459e-06	5.02569e-06	6.21523e-06	1.15679e-05	7.00117e-06	9.40857e-06	8.52107e-06	7.60539e-06	8.89337e-06	8.92425e-06	1.10477e-05	1.25286e-05	9.0594e-06	7.42177e-06	1.93703e-05	1.16236e-05	0.959557	0.0110639	1.18848	up	0.627242	0.0118336	1.13285	up	0.822416	0.191047	0.710696	unchanged
pos_412	Sporidesmolide I	0.000306956	0.00041235	0.000357448	0.000435191	0.000352927	0.00044626	0.000268541	0.00024998	0.000253627	0.000282541	0.000237505	0.000297848	0.000357283	0.00041988	0.000322025	0.000418796	0.000452716	0.000409229	0.00180824	0.0016035	0.00111033	0.00111068	0.00107108	0.000753574	0.00058828	0.00058585	0.000455228	0.000446763	0.000403887	0.000395234	0.000372821	0.000385475	0.000334654	0.000256268	0.000289612	0.000319966	-1.69007	0.00270416	1.36404	down	-0.854619	0.00134095	1.33155	down	0.28095	0.0309751	1.07727	up
pos_413	4-Hydroxytestosterone	9.66039e-06	1.24178e-05	1.0886e-05	1.02356e-05	1.2758e-05	1.20268e-05	5.80115e-06	7.05892e-06	6.63917e-06	8.58371e-06	5.57783e-06	8.82238e-06	8.47088e-06	1.15319e-05	7.95409e-06	1.03647e-05	9.38373e-06	9.29451e-06	1.96537e-07	5.62215e-07	1.00136e-06	1.98003e-06	6.65973e-06	7.22646e-06	5.37946e-06	6.65167e-06	9.01466e-06	8.92749e-06	7.62389e-06	8.74471e-06	8.88991e-06	1.01352e-05	9.4777e-06	7.56231e-06	1.05577e-05	1.29034e-05	1.94748	0.0006772	1.37659	up	-0.125425	0.451405	0.334548	unchanged	-0.0625666	0.652564	0.284668	unchanged
pos_414	SOLIDAGENONE	2.05762e-05	3.22881e-05	1.97964e-05	2.53388e-05	1.75327e-05	2.44903e-05	1.68847e-05	1.5713e-05	1.52002e-05	1.49881e-05	1.3162e-05	1.6312e-05	1.32372e-05	1.4675e-05	9.36085e-06	1.92631e-05	1.52971e-05	1.48981e-05	3.77333e-05	3.34934e-05	4.05496e-05	3.63527e-05	3.57908e-05	2.87986e-05	2.75241e-05	2.62249e-05	2.49183e-05	2.4697e-05	2.2145e-05	2.30822e-05	2.27665e-05	2.77615e-05	2.46813e-05	1.49844e-05	2.2765e-05	2.51569e-05	-0.603287	0.00140519	1.27219	down	-0.687577	6.03005e-06	1.43118	down	-0.671253	0.00356706	1.37504	down
pos_415	Phe Phe Met Arg	0.00016744	0.000242967	0.000227928	0.000305804	0.000239188	0.000131175	9.36869e-05	6.69002e-05	0.000103486	9.65375e-05	8.75801e-05	8.66071e-05	0.000119777	0.00015696	0.000101289	8.53944e-05	9.35803e-05	0.000122815	0.000338275	0.000237914	0.000156724	0.000163264	0.000237446	0.000145744	9.07313e-05	0.00011169	0.000111151	0.000117067	0.000118855	0.000102765	0.000117736	0.000113831	9.51798e-05	9.53984e-05	0.000128864	0.000180342	0.0390828	0.884252	0.0428562	unchanged	-0.286451	0.0152882	1.03915	down	-0.105423	0.617495	0.292444	unchanged
pos_416	Val Ala Leu His	0.000333579	9.85803e-05	0.000167681	5.09995e-05	1.66242e-05	2.91491e-05	9.13803e-05	7.96941e-05	2.49374e-05	1.88354e-05	3.03099e-05	2.90156e-05	5.43447e-05	0.000148744	2.90154e-05	3.51508e-05	5.4437e-05	1.90008e-05	0.00019602	3.91546e-05	8.7769e-05	3.00566e-05	1.71056e-05	2.14911e-05	2.9304e-05	1.62595e-05	2.90702e-05	1.35561e-05	1.4269e-05	2.4242e-05	7.49436e-05	8.36747e-05	1.1409e-05	3.75088e-05	1.33603e-05	1.12353e-05	0.830989	0.394485	0.426413	unchanged	1.11366	0.114567	0.763234	unchanged	0.553528	0.461755	0.427256	unchanged
pos_417	Caffeoquinone	2.38581e-05	2.18956e-06	1.99467e-05	2.72501e-06	1.70933e-05	3.04398e-05	2.35704e-06	1.52643e-06	1.28728e-06	5.64348e-07	9.23e-07	9.3116e-07	9.48412e-06	2.22368e-05	2.02218e-06	9.85379e-07	1.4309e-05	1.67362e-05	9.20515e-06	5.50481e-06	7.63548e-06	7.99484e-06	7.21781e-07	9.63532e-07	1.24871e-06	1.01041e-06	7.91237e-07	9.13474e-07	1.0062e-06	8.06253e-07	1.34689e-05	1.13042e-05	1.02229e-06	1.25433e-06	1.28179e-05	1.80021e-05	1.5876	0.0716335	0.901853	unchanged	0.393819	0.30139	0.481597	unchanged	0.184699	0.77371	0.163327	unchanged
pos_418	PC(18:1(9Z)/0:0)[U] / PC(18:1(9Z)/0:0)[rac]	0.0284496	0.0321829	0.0229615	0.0191536	0.0174176	0.027767	0.0492845	0.0485132	0.0411895	0.0226114	0.0314876	0.0456749	0.0315725	0.0280183	0.0240733	0.0242666	0.0381861	0.0151522	0.0108435	0.0147635	0.0132013	0.00898151	0.0115583	0.0128475	0.0325732	0.0217297	0.0353602	0.029931	0.0202052	0.0220428	0.0151411	0.0158563	0.0292495	0.0270809	0.0147433	0.0141358	1.03495	0.00208833	1.34294	up	0.560981	0.0348908	0.941525	unchanged	0.472774	0.10744	0.898258	unchanged
pos_419	Dihydrorhodamine 123	7.29818e-05	7.05108e-05	6.24936e-05	4.94478e-05	6.41385e-05	7.58393e-05	7.42718e-05	5.30166e-05	7.63477e-05	5.34504e-05	6.23289e-05	6.24568e-05	6.05704e-05	5.97014e-05	4.98575e-05	7.40561e-05	4.48512e-05	7.07118e-05	0.000128451	0.000120386	9.32989e-05	9.67883e-05	8.67947e-05	9.2433e-05	8.82178e-05	6.73911e-05	4.27643e-05	7.15317e-05	5.92631e-05	5.3742e-05	7.31624e-05	7.12769e-05	6.52792e-05	5.78034e-05	6.22543e-05	6.48674e-05	-0.644605	0.00173176	1.31483	down	-0.00391522	0.982345	0.0573146	unchanged	-0.133562	0.297369	0.651919	unchanged
pos_420	2-Hydroxycinnamic acid	0.000686235	0.00128981	0.00074855	0.000638457	0.00105924	0.00226916	0.00301402	0.000892	0.00149812	0.00167513	0.00277661	0.00128933	0.00148997	0.000437461	0.00587634	0.00186377	0.00168209	0.00180229	0.000703662	0.000751028	0.000648962	0.000662443	0.00085068	0.000739527	0.000631506	0.000670233	0.000616631	0.000736764	0.000773588	0.000717782	0.000481942	0.000713425	0.000429278	0.000634297	0.000666458	0.00075689	0.619215	0.184678	0.684487	unchanged	1.42646	0.0198183	1.08901	up	1.8366	0.0948842	0.948627	unchanged
pos_421	Arg Arg Arg	7.63424e-05	5.47644e-05	7.84382e-05	2.875e-05	1.09904e-06	4.76195e-06	1.89076e-05	2.51707e-05	8.77629e-06	5.45661e-06	1.06357e-05	1.20769e-05	2.93887e-05	3.11766e-05	8.45281e-06	7.64148e-06	2.64301e-05	3.81476e-06	0.000138499	3.65113e-05	0.000141152	2.12764e-05	1.08457e-05	7.95491e-06	1.69064e-05	7.16617e-06	4.18024e-05	6.18446e-06	5.22292e-06	9.33062e-06	7.14836e-05	4.02906e-05	4.16777e-06	3.14229e-05	2.88572e-06	1.99524e-06	-0.545044	0.54267	0.275997	unchanged	-0.0962372	0.889046	0.0410502	unchanged	-0.51008	0.563703	0.285778	unchanged
pos_422	Glu Tyr Asp	7.08786e-07	5.2456e-06	4.96953e-06	1.71003e-06	1.33433e-06	4.20269e-06	4.43155e-05	1.48081e-05	3.55361e-05	3.02099e-05	1.68973e-05	2.17731e-05	6.16834e-06	1.90361e-06	1.56872e-06	3.34387e-06	4.38929e-06	1.22531e-05	6.38724e-06	6.30389e-06	9.73555e-06	7.79542e-06	1.79966e-05	3.43656e-05	4.00492e-05	6.80947e-05	3.04567e-05	5.91005e-05	7.3827e-05	5.17244e-05	1.02007e-05	1.25591e-05	3.30547e-05	2.1161e-05	4.07761e-05	8.90312e-06	-2.18423	0.0621056	0.950433	unchanged	-0.983017	0.0103929	1.1019	down	-2.09592	0.028808	1.21152	down
pos_423	Lactapiperanol D	9.75978e-05	0.000105513	9.03411e-05	0.000108614	8.66504e-05	9.60248e-05	7.06416e-05	7.58005e-05	7.45672e-05	7.93068e-05	6.93335e-05	8.10319e-05	6.48054e-05	7.12642e-05	5.23161e-05	8.22444e-05	7.26268e-05	7.56158e-05	0.000124367	0.000129383	0.000142299	0.000132992	0.000134119	0.000133749	0.00011202	0.00012589	0.000112328	0.000114217	0.000112571	0.000106082	0.000109081	0.000104897	9.79836e-05	8.98822e-05	0.00011877	0.00010809	-0.446617	1.58423e-05	1.45881	down	-0.600007	8.37342e-07	1.45068	down	-0.585868	0.000134661	1.55956	down
pos_424	1-(5-Acetyl-2-hydroxyphenyl)-3-methyl-1-butanone	5.00795e-05	4.56755e-05	4.51416e-05	4.3052e-05	5.08885e-05	4.40136e-05	5.54323e-05	5.16793e-05	5.56096e-05	5.67879e-05	4.89991e-05	5.13313e-05	3.64266e-05	3.45405e-05	3.04297e-05	4.19612e-05	3.3151e-05	3.48932e-05	6.4009e-05	6.25986e-05	6.84513e-05	7.96784e-05	7.31243e-05	7.55931e-05	7.42847e-05	8.54095e-05	7.68792e-05	7.39672e-05	8.39047e-05	7.08761e-05	5.75628e-05	6.05753e-05	6.62646e-05	6.40888e-05	7.31979e-05	5.8365e-05	-0.602715	8.35103e-05	1.47651	down	-0.540879	2.64625e-05	1.42812	down	-0.846216	5.639e-06	1.66905	down
pos_425	Myricetin 3-xylosyl-(1->2)-rhamnoside	0.00036886	0.000453161	0.000474542	0.00105582	0.000875751	0.000620429	0.000330436	0.00042815	3.27387e-05	9.35269e-06	0.000206694	7.77642e-05	0.000419864	0.000331898	0.000597446	0.000492233	0.000433697	0.000589175	0.000416798	0.000294544	0.000259664	0.000299599	2.88618e-05	0.000128584	2.70721e-06	3.7903e-06	0	1.83001e-06	1.26559e-06	1.57702e-07	0.000288214	0.00035263	2.53171e-05	3.18606e-05	0.000354625	0.000509677	1.43027	0.0127548	1.1534	up	6.79814	0.0501774	0.957985	unchanged	0.874496	0.0432887	1.02385	up
pos_426	Deinoxanthin	0.00763308	0.00951631	0.00627201	0.00866839	0.00773199	0.0103183	0.00657087	0.00662342	0.00895296	0.00908078	0.00853759	0.00788445	0.00735251	0.00779144	0.00598355	0.00914931	0.0071962	0.00710065	0.0062527	0.00716481	0.00698932	0.00730402	0.00848617	0.00882894	0.00980713	0.0110915	0.0101755	0.0103179	0.00960732	0.0119133	0.00788429	0.00880941	0.00955041	0.00858867	0.0087748	0.00953413	0.155207	0.26347	0.551081	unchanged	-0.400872	0.00156328	1.2076	down	-0.253654	0.0195239	1.19438	down
pos_427	Val Tyr Arg Pro	6.16764e-05	7.14661e-05	0.000101837	5.07333e-05	5.27534e-05	2.90657e-05	8.0703e-05	4.34031e-05	5.14109e-05	6.17661e-05	5.86197e-05	5.48319e-05	9.6843e-05	2.73155e-05	0.000117917	3.6493e-05	3.98366e-05	0.000120104	4.76414e-05	4.23218e-05	2.48909e-05	1.55717e-05	1.41087e-05	2.47953e-05	7.05892e-05	8.10177e-05	0.000139728	6.59303e-05	7.37561e-05	4.40571e-05	4.66185e-05	3.10811e-05	7.28848e-05	0.00010734	1.80575e-05	2.61089e-05	1.11803	0.0205136	1.0701	up	-0.437787	0.18871	0.630267	unchanged	0.537624	0.335969	0.556492	unchanged
pos_428	14-Hydroxyandrosta-1,4-diene-3,17-dione	8.80739e-06	1.4971e-06	5.15912e-06	6.9419e-07	0	0	1.92505e-06	2.67406e-07	3.98087e-10	1.09965e-08	0	0	1.18259e-06	3.33561e-06	0	2.18796e-08	1.05911e-06	0	3.09602e-06	3.19161e-07	2.24948e-06	3.34257e-07	1.91613e-07	6.45073e-08	3.74521e-07	6.01458e-08	5.2145e-07	9.86328e-08	3.31991e-07	2.03416e-07	3.29887e-06	5.52385e-07	0	1.99533e-07	0	2.44481e-08	1.36914	0.325139	0.504506	unchanged	0.470858	0.762895	0.132632	unchanged	0.458333	0.741924	0.196593	unchanged
pos_429	3,4-Dimethyl-5-pentyl-2-furanheptanoic acid	0.00135321	0.00114706	0.00108021	0.00120084	0.00057172	0.000942687	0.000715212	0.000929811	0.000714598	0.000690135	0.000731352	0.000857333	0.000776194	0.000680702	0.000522752	0.000283339	0.000601085	0.000269489	0.00185391	0.00139783	0.00214946	0.00164707	0.00166137	0.00118932	0.00114349	0.00108295	0.00188147	0.00131967	0.00104143	0.00110726	0.00175783	0.00170183	0.00146423	0.00163486	0.000810404	0.00080386	-0.652902	0.00714748	1.13071	down	-0.707847	0.0115274	1.10035	down	-1.38306	0.00379601	1.34987	down
pos_430	20a-Hydroxydydrogesterone	0.00219416	0.00174826	0.00184545	0.00175206	0.00173156	0.00163461	0.00160195	0.00156681	0.00174434	0.00161022	0.00147472	0.00145991	0.00118439	0.0012668	0.000954379	0.00114941	0.00103961	0.000915807	0.00344854	0.00337102	0.00360556	0.00365981	0.00362389	0.00354913	0.00339869	0.00399709	0.00373778	0.0031715	0.0033474	0.00312455	0.00291597	0.00267453	0.00282961	0.00273881	0.00280328	0.00234973	-0.962869	7.50313e-08	1.55983	down	-1.13539	1.402e-05	1.45841	down	-1.32511	5.335e-08	1.70344	down
pos_431	Glu Cys Glu His	2.37081e-05	1.31612e-05	1.80365e-05	1.7594e-05	1.8545e-05	1.72064e-05	1.42278e-05	1.36956e-05	2.06404e-05	1.72313e-05	1.77729e-05	1.75665e-05	1.47174e-05	1.879e-05	7.38083e-06	1.1612e-05	1.39578e-05	1.52311e-05	3.35001e-05	2.63935e-05	2.85437e-05	3.11999e-05	3.47718e-05	3.72309e-05	2.44022e-05	4.14664e-05	2.89029e-05	1.97555e-05	2.73417e-05	2.29914e-05	2.56168e-05	1.85324e-05	2.28304e-05	2.35888e-05	2.9779e-05	2.94982e-05	-0.824012	8.20648e-05	1.43956	down	-0.704968	0.016881	1.08182	down	-0.875258	0.000710858	1.4578	down
pos_432	Isolinderanolide	0.00156482	0.00170981	0.00177558	0.00180883	0.00121344	0.00122791	0.000691039	0.000689063	0.000743621	0.000698715	0.000707057	0.000871713	0.0010903	0.00109034	0.00068377	0.000622225	0.000896361	0.00065434	0.000561487	0.000597436	0.000750868	0.000681078	0.000836988	0.000711436	0.000557186	0.000596821	0.00107507	0.000918983	0.000829581	0.000907065	0.00127136	0.00128356	0.000935071	0.000815547	0.000858051	0.00126889	1.16791	0.000243954	1.46207	up	-0.150372	0.387896	0.374255	unchanged	-0.352711	0.098427	0.850456	unchanged
pos_433	3-Methoxy-19-norpregna-1,3,5(10)-trien-20-one	9.15506e-06	1.4892e-05	1.10903e-05	1.43383e-05	1.19525e-05	1.48377e-05	8.21003e-06	6.79927e-06	9.87064e-06	1.06333e-05	7.14967e-06	1.10626e-05	9.44864e-06	1.1631e-05	7.16317e-06	1.49051e-05	1.42029e-05	1.02727e-05	3.74765e-05	2.43227e-05	1.97851e-05	2.40397e-05	1.21421e-05	1.05652e-05	8.18876e-06	6.7648e-06	6.88931e-06	8.48004e-06	9.64114e-06	8.48745e-06	9.45698e-06	9.3566e-06	7.6544e-06	7.17472e-06	1.26245e-05	1.51845e-05	-0.750763	0.0828873	0.862815	unchanged	0.149065	0.33903	0.432447	unchanged	0.138071	0.567362	0.302559	unchanged
pos_434	Capillone	4.85163e-06	4.78976e-06	4.03025e-06	5.20135e-06	4.33043e-06	5.12256e-06	4.83294e-06	3.83971e-06	4.07688e-06	3.81948e-06	3.54373e-06	4.80614e-06	3.7266e-06	3.42251e-06	2.99843e-06	3.50681e-06	3.95456e-06	3.42484e-06	9.17183e-06	7.72603e-06	6.77549e-06	8.3703e-06	8.6105e-06	9.4106e-06	8.96702e-06	9.22489e-06	9.31116e-06	7.46934e-06	7.62718e-06	6.97918e-06	6.216e-06	6.351e-06	5.91404e-06	5.08229e-06	6.76534e-06	5.61818e-06	-0.821669	6.88935e-05	1.48855	down	-0.992484	3.16022e-05	1.41007	down	-0.773159	2.23974e-05	1.65299	down
pos_435	17a-Hydroxypregnenolone	2.93391e-05	2.80947e-05	2.70429e-05	2.85633e-05	3.03066e-05	3.01758e-05	1.98607e-05	2.10552e-05	1.98935e-05	2.1405e-05	1.89028e-05	2.02376e-05	2.2772e-05	2.59809e-05	1.73648e-05	2.44045e-05	2.2257e-05	2.31717e-05	1.41303e-05	2.09205e-05	2.42943e-05	2.99688e-05	3.52114e-05	3.41587e-05	3.15095e-05	3.32061e-05	3.12507e-05	3.08209e-05	2.93091e-05	2.97699e-05	3.19681e-05	2.91045e-05	2.91781e-05	2.69749e-05	3.61132e-05	3.42027e-05	0.128964	0.496282	0.331278	unchanged	-0.615034	1.11135e-07	1.4719	down	-0.464125	0.000980978	1.46754	down
pos_436	1-Methyl-1,3-cyclohexadiene	6.50358e-06	8.24716e-06	6.59237e-06	7.39214e-06	7.41745e-06	5.47522e-06	2.76217e-06	3.35053e-06	3.65626e-06	5.70821e-06	3.00976e-06	2.83788e-06	4.33746e-06	4.66377e-06	3.35657e-06	4.09711e-06	3.14337e-06	3.35361e-06	6.30561e-06	6.75234e-06	8.22554e-06	6.89136e-06	1.07108e-05	8.60564e-06	6.81811e-06	6.32421e-06	7.99271e-06	7.91931e-06	6.39479e-06	7.2723e-06	5.74069e-06	6.88967e-06	5.35487e-06	3.81392e-06	4.51323e-06	7.42117e-06	-0.190112	0.242053	0.629174	unchanged	-1.00243	0.000120294	1.35549	down	-0.555572	0.0224651	1.18851	down
pos_437	Glucosyl (2E,6E,10x)-10,11-dihydroxy-2,6-farnesadienoate	4.50432e-05	3.83499e-05	6.48409e-05	4.66409e-05	4.95004e-05	5.45798e-05	3.62727e-05	3.0611e-05	3.52023e-05	3.68841e-05	7.21567e-05	2.72204e-05	6.32224e-05	6.62586e-05	3.04777e-05	6.67889e-05	5.13474e-05	5.49772e-05	4.41685e-05	4.70635e-05	3.5004e-05	2.32213e-05	3.97782e-05	3.63685e-05	4.99785e-05	4.19317e-05	6.09579e-05	3.83682e-05	4.12966e-05	3.36766e-05	5.6299e-05	3.24001e-05	2.93057e-05	3.12096e-05	2.49145e-05	4.92635e-05	0.406137	0.0361762	0.955427	unchanged	-0.159497	0.565557	0.25222	unchanged	0.576255	0.0370183	1.03826	up
pos_438	Benzeneacetonitrile, 4-hydroxy-3-methoxy-a-[3-(methylamino)propyl]-a-(1-methylethyl)-	4.13628e-06	5.9063e-06	5.49914e-06	4.60421e-06	4.34147e-06	3.75424e-06	2.4828e-05	1.17206e-05	7.84777e-06	3.92275e-06	3.84043e-06	4.89676e-06	2.86457e-06	1.93164e-06	2.7094e-06	2.50795e-06	3.8926e-06	3.21329e-06	8.12105e-06	9.89734e-06	1.11016e-05	9.4408e-06	1.59697e-05	1.0784e-05	1.59169e-05	1.65942e-05	1.12519e-05	1.85855e-05	1.67232e-05	1.79021e-05	7.43821e-06	6.10954e-06	9.66001e-06	6.22649e-06	1.22724e-05	7.43993e-06	-1.20958	0.0018128	1.38284	down	-0.765209	0.103253	0.795995	unchanged	-1.52145	0.00204291	1.5205	down
pos_439	Megastigmatrienone	1.77483e-06	2.0041e-06	4.22745e-06	4.35738e-06	4.24156e-06	8.75624e-06	1.12949e-05	7.87853e-06	6.61454e-06	5.94561e-06	6.92933e-06	4.45933e-06	2.41872e-06	3.54595e-06	4.54799e-06	9.05718e-06	2.92088e-06	8.97017e-06	9.40012e-06	7.87685e-06	3.40214e-06	6.54571e-06	5.51608e-06	8.46308e-06	9.12497e-06	5.6461e-06	3.20066e-06	3.92381e-06	6.17601e-06	8.17203e-06	1.37905e-06	4.94975e-06	3.27866e-06	3.20962e-06	5.6947e-06	4.42349e-06	-0.700141	0.0812254	0.825054	unchanged	0.250708	0.410745	0.37047	unchanged	0.455992	0.334746	0.479794	unchanged
pos_440	alpha-Methyl-2-furanacrolein	7.32244e-06	6.72863e-06	5.63834e-06	4.53899e-06	4.41115e-06	6.85456e-06	8.57246e-06	8.81269e-06	5.1513e-06	4.58841e-06	6.32739e-06	5.3862e-06	4.28714e-06	4.92682e-06	4.11726e-06	4.37658e-06	5.41398e-06	4.67075e-06	6.00462e-06	4.83177e-06	4.40952e-06	5.98074e-06	3.64483e-06	4.30809e-06	5.15296e-06	5.12103e-06	4.44686e-06	4.22357e-06	4.25496e-06	5.11192e-06	6.16011e-06	5.36593e-06	3.26813e-06	8.9916e-06	5.00325e-06	5.3218e-06	0.282621	0.13347	0.740601	unchanged	0.456108	0.0637228	0.889169	unchanged	-0.295532	0.235165	0.581506	unchanged
pos_441	Pinolenic Acid	0.00106741	0.000640518	0.000752125	0.000800443	0.000254672	0.000397771	0.000240969	0.000390366	0.000258888	0.000257251	0.000294017	0.000366257	0.000402824	0.000409542	0.000269494	0.000100306	0.000326458	9.89492e-05	0.00144328	0.00079393	0.0012685	0.00143965	0.000854031	0.000507073	0.00045471	0.000512337	0.00116061	0.000549806	0.000461779	0.00044359	0.00114508	0.000998882	0.000683335	0.00101676	0.000331909	0.000358638	-0.688579	0.0741859	0.821517	unchanged	-0.986909	0.0479134	0.908219	unchanged	-1.49609	0.0176602	1.17465	down
pos_442	Thr Trp Met Arg	0.0393772	0.0333254	0.0410338	0.0321967	0.0357246	0.0363752	0.0359857	0.0245843	0.0323804	0.0241583	0.029362	0.0279149	0.0305903	0.0296612	0.0316075	0.0384497	0.0276795	0.0455493	0.0249564	0.0255913	0.0239732	0.0279706	0.0226478	0.0242423	0.0258832	0.0158165	0.0117973	0.0213605	0.0181647	0.017773	0.0298155	0.0296489	0.02286	0.0236553	0.0276142	0.0312496	0.545543	0.000110534	1.45348	up	0.654385	0.00290574	1.14197	up	0.304198	0.074121	0.908123	unchanged
pos_443	His Val His Tyr	1.75165e-06	2.48586e-07	3.97646e-06	1.17569e-06	7.11781e-06	3.67728e-06	3.49868e-05	1.95105e-05	5.79238e-05	8.39746e-05	3.7596e-05	2.38032e-05	1.13257e-05	1.07917e-06	2.40075e-06	3.51002e-06	1.05622e-06	1.03983e-05	4.91046e-06	8.5454e-06	2.31637e-06	2.00028e-05	3.03231e-05	5.05784e-05	8.08859e-05	5.74989e-05	4.67607e-05	8.03176e-05	8.95909e-05	0.000101528	1.90903e-05	2.09383e-05	5.7746e-05	4.67005e-05	1.22496e-05	5.62517e-06	-2.70066	0.0813608	0.918038	unchanged	-0.824651	0.0285407	0.97108	unchanged	-2.44717	0.0456302	1.07327	down
pos_444	MG(0:0/18:4(6Z,9Z,12Z,15Z)/0:0)	7.22525e-05	0.000130649	2.83066e-05	2.18903e-05	5.85116e-05	6.14581e-05	0.000340283	0.000302426	0.000157538	0.000212581	0.000288404	0.000284565	0.000215969	3.77989e-05	0.000176504	2.96537e-05	3.20401e-05	8.23273e-05	6.70248e-05	5.77199e-05	3.44501e-05	3.90009e-05	4.87656e-05	5.80951e-05	0.000128524	0.000132	0.000129707	7.29248e-05	0.000105692	9.63604e-05	6.11588e-05	6.82307e-05	0.000114771	0.000187639	3.51954e-05	4.08125e-05	0.290361	0.522123	0.288823	unchanged	1.25333	0.00161459	1.29998	up	0.177504	0.79144	0.168285	unchanged
pos_445	N-trans-Feruloyl-4-O-methyldopamine	9.79432e-06	7.58679e-05	2.29867e-05	2.54319e-05	6.7005e-05	0.000125104	0.000442588	0.000153548	0.000107515	9.28418e-05	0.000234037	5.90965e-05	0.000138117	1.15391e-05	0.000716933	6.35584e-05	5.57316e-05	0.000129513	6.27808e-06	4.82838e-06	1.21205e-05	7.04334e-06	7.06944e-06	1.17691e-05	1.51971e-05	9.97136e-06	6.14296e-06	7.24508e-06	8.90894e-06	1.2967e-05	1.34259e-05	1.76888e-05	7.35297e-06	1.57734e-05	1.32681e-05	1.74951e-05	2.73166	0.0479328	1.00392	up	4.17237	0.0311197	1.0186	up	3.71387	0.17262	0.78074	unchanged
pos_446	Hoslundal	1.31432e-05	1.87902e-05	9.64972e-06	2.19758e-05	2.00935e-05	2.12239e-05	5.34286e-05	3.11567e-05	3.07125e-05	2.12491e-05	2.8438e-05	2.52516e-05	1.68073e-05	1.28527e-05	3.08994e-05	2.66923e-05	8.71738e-06	1.36266e-05	8.00101e-05	5.88691e-05	1.40471e-05	4.11897e-05	3.82767e-05	2.66858e-05	7.32909e-05	3.61898e-05	2.88788e-05	2.89548e-05	2.44073e-05	3.82705e-05	6.16538e-06	1.48657e-05	1.76129e-05	1.22224e-05	1.75635e-05	7.26392e-06	-1.3047	0.0430651	1.03895	down	-0.27379	0.463426	0.376893	unchanged	0.533944	0.20359	0.632735	unchanged
pos_447	Phe Gly Trp His	7.51232e-05	6.72457e-05	8.06815e-05	9.49144e-05	7.06546e-05	7.44411e-05	7.77036e-05	3.9145e-05	5.86955e-05	6.15234e-05	5.83743e-05	6.16106e-05	9.69149e-05	7.45013e-05	8.97137e-05	9.14829e-05	6.51703e-05	7.03194e-05	0.000104622	0.000113508	8.22374e-05	7.86588e-05	9.15099e-05	9.59231e-05	6.05387e-05	9.64498e-05	9.07277e-05	8.34413e-05	9.52654e-05	9.86863e-05	6.47356e-05	7.5856e-05	7.40887e-05	5.92106e-05	0.000100503	0.000103001	-0.290772	0.0299733	0.992011	unchanged	-0.556482	0.00469474	1.1222	down	0.0320028	0.849645	0.0191067	unchanged
pos_448	26,26,26-trifluoro-25-hydroxy-27-norvitamin D3 / 26,26,26-trifluoro-25-hydroxy-27-norcholecalciferol	0.000447684	0.000171077	0.000323853	0.000119197	2.10486e-05	5.94144e-05	0.000104886	0.000111918	2.91004e-05	2.10277e-05	4.62647e-05	5.14096e-05	0.000154206	0.000269987	0.000110631	2.71179e-05	0.000132802	1.47096e-05	0.000220751	5.51756e-05	0.00016526	5.91842e-05	2.72241e-05	2.8518e-05	2.85722e-05	2.21528e-05	8.53981e-05	2.44188e-05	2.36103e-05	2.66077e-05	0.000249199	0.000107391	2.19564e-05	7.05654e-05	2.60155e-05	2.44844e-05	1.03846	0.231339	0.614632	unchanged	0.790742	0.205568	0.617678	unchanged	0.505902	0.51967	0.38303	unchanged
pos_449	Uracil	6.42456e-05	5.51458e-05	4.88978e-05	9.08722e-05	2.29502e-05	3.18224e-05	2.55353e-05	3.58439e-05	2.49564e-05	1.63918e-05	3.06297e-05	3.40168e-05	4.23179e-05	4.68833e-05	3.47552e-05	1.93552e-05	4.12698e-05	1.53493e-05	6.40247e-05	5.44583e-05	6.76442e-05	4.4705e-05	4.24415e-05	3.53533e-05	3.25335e-05	3.49628e-05	8.34006e-05	3.85367e-05	3.03782e-05	3.3111e-05	6.52898e-05	5.70946e-05	4.3435e-05	5.07497e-05	4.16247e-05	4.3913e-05	0.0245973	0.938959	0.0884364	unchanged	-0.595624	0.155449	0.641203	unchanged	-0.595559	0.0283783	1.05995	down
pos_450	D-Erythroascorbic acid 1'-a-D-glucoside	4.50346e-06	5.57639e-06	6.84272e-06	7.06461e-06	8.74484e-06	1.44069e-05	1.22642e-05	4.42645e-06	7.65992e-06	1.08707e-05	8.45434e-06	8.05937e-06	6.17759e-06	4.30506e-06	1.02107e-05	1.08398e-05	3.61057e-06	1.14633e-05	1.79253e-05	1.49518e-05	9.61014e-06	1.39313e-05	1.3494e-05	1.49686e-05	8.23568e-06	1.59173e-05	8.24517e-06	1.08478e-05	1.42522e-05	1.27233e-05	4.08992e-06	7.05025e-06	5.60619e-06	4.05827e-06	1.14243e-05	1.24398e-05	-0.848527	0.00658868	1.17836	down	-0.440773	0.10152	0.763199	unchanged	0.0612818	0.878799	0.0157435	unchanged
pos_451	3-Epiecdysone	0	2.97171e-06	1.27583e-06	9.1148e-07	8.19741e-06	5.64529e-06	1.3833e-05	2.62208e-06	1.12204e-05	1.45036e-05	7.59582e-06	5.23681e-06	1.97121e-06	5.94445e-06	1.26348e-06	3.27767e-05	1.37231e-06	1.94852e-05	3.27615e-06	3.67672e-06	1.36863e-06	2.0972e-06	5.13009e-06	3.29647e-06	9.11088e-06	7.34047e-06	5.87421e-07	2.73324e-06	2.80643e-06	6.99475e-06	0	5.52133e-06	1.61429e-06	3.39064e-06	4.23748e-06	6.8359e-06	0.0119286	0.985673	0.0547679	unchanged	0.895449	0.10976	0.682217	unchanged	1.54006	0.254615	0.60014	unchanged
pos_452	Serinyl-Serine	2.80082e-10	1.37888e-06	0	1.83095e-07	8.96556e-07	1.17662e-06	4.5301e-06	1.17582e-06	1.51974e-06	1.29288e-06	4.84042e-06	9.22503e-07	2.95389e-06	0	1.12676e-05	1.80973e-06	1.27837e-06	1.65066e-06	2.5205e-10	0	1.24196e-09	0	0	1.17381e-09	1.62823e-08	7.17894e-10	0	2.50568e-10	2.31125e-08	6.17539e-09	0	0	0	0	0	0	10.4123	0.0621511	0.939595	unchanged	8.2615	0.0231725	1.07878	up	#DIV/0!	0.116574	0.889338	unchanged
pos_453	Hericene A	0.000421295	0.000344699	0.000313527	0.000239088	0.000530947	0.000668693	0.000913488	0.000648111	0.00103769	0.00102247	0.000874125	0.000983604	0.00102302	0.000849086	0.00138895	0.00119453	0.000755908	0.00125705	0.000404008	0.000269714	0.000318932	0.000242393	0.00044464	0.000420963	0.000588879	0.00061139	0.000518098	0.000673818	0.000750895	0.000725066	0.000210029	0.000385217	0.000741003	0.000581838	0.000789053	0.000611149	0.261586	0.369332	0.408631	unchanged	0.502397	0.00432401	1.14274	up	0.963003	0.00301042	1.30398	up
pos_454	Ile Leu Arg Lys	0.00070303	0.0025337	0.000611087	0.000376228	0.00140808	0.00117461	0.00493518	0.00427808	0.00361408	0.00376708	0.00445803	0.00400306	0.00280396	0.000791103	0.00374518	0.00137071	0.000780041	0.00171277	0.000534867	0.000531161	0.000436966	0.000362292	0.0004332	0.00110154	0.00255625	0.00218127	0.00175287	0.00143915	0.00241361	0.00229873	0.000777264	0.00125428	0.00234353	0.00234148	0.000778945	0.000872501	1.00142	0.14294	0.716912	unchanged	0.986917	1.54775e-05	1.388	up	0.421029	0.432358	0.439473	unchanged
pos_455	Phenylgalactoside	2.19957e-06	2.17572e-06	2.18728e-06	2.30191e-06	1.50316e-06	1.67466e-06	3.04237e-07	4.11068e-07	1.24344e-06	6.14529e-07	6.93844e-07	1.35583e-06	1.00165e-06	1.81654e-06	1.12433e-06	2.77985e-07	4.57668e-07	4.60174e-07	8.0724e-06	5.35166e-06	5.76243e-06	5.47092e-06	4.25405e-06	3.40681e-06	1.37768e-06	3.05313e-06	4.08402e-06	2.3202e-06	3.50933e-06	6.30221e-07	2.43552e-06	2.08501e-06	1.79797e-06	1.57709e-06	1.71213e-06	2.64942e-06	-1.42424	0.00293567	1.33436	down	-1.69563	0.0219784	1.04019	down	-1.25425	0.0027544	1.3578	down
pos_456	Phe Asp Asp	7.20233e-06	9.61995e-06	2.77278e-06	9.08859e-06	2.99426e-06	9.96581e-06	2.12179e-05	1.57324e-05	4.94529e-06	9.77005e-07	6.90132e-06	8.30809e-06	5.93853e-06	3.82531e-06	1.12318e-05	8.98247e-06	1.81405e-05	6.38104e-06	4.47144e-06	4.59737e-06	2.20884e-06	4.77695e-07	2.11129e-06	6.59463e-07	1.50039e-06	2.16688e-06	3.18395e-06	1.25676e-06	1.18972e-06	2.02859e-06	4.4503e-06	2.85154e-06	1.4857e-06	2.00196e-06	6.02484e-07	2.84533e-06	1.51945	0.018868	1.08966	up	2.35841	0.0503746	0.94667	unchanged	1.93657	0.0226711	1.26665	up
pos_457	p-Hydroxyphenobarbital	5.18211e-06	6.13448e-06	6.47453e-06	5.39308e-06	9.17624e-06	1.27526e-05	2.24555e-05	1.35045e-05	1.03724e-05	1.05983e-05	1.49908e-05	1.11508e-05	7.31951e-06	6.14574e-06	1.58124e-05	1.17501e-05	7.50193e-06	1.23157e-05	1.22276e-05	1.05868e-05	3.15958e-06	9.81403e-06	9.44656e-06	1.26523e-05	1.38256e-05	1.34523e-05	8.02504e-06	9.25027e-06	1.1431e-05	1.21831e-05	3.64981e-06	7.94177e-06	6.18873e-06	5.97632e-06	9.82729e-06	9.61619e-06	-0.359691	0.275393	0.57798	unchanged	0.285289	0.273266	0.514418	unchanged	0.494112	0.141644	0.756632	unchanged
pos_458	Ser Cys Thr Asn	3.99788e-06	1.30732e-05	1.30622e-05	3.20984e-06	3.49424e-06	1.18006e-05	0.000127264	3.11918e-05	0.000109394	7.27558e-05	3.52212e-05	5.65024e-05	1.16488e-05	5.37274e-06	2.93571e-06	1.25925e-05	1.81106e-05	4.65373e-05	1.22487e-05	1.26796e-05	2.42239e-05	1.81884e-05	4.28586e-05	8.35415e-05	9.99311e-05	0.000182557	7.63291e-05	0.000162262	0.00020728	0.000136801	3.54697e-05	3.60558e-05	7.5232e-05	5.46945e-05	0.00012945	2.55956e-05	-1.99397	0.0843691	0.885183	unchanged	-1.00084	0.0201799	1.02391	down	-1.8749	0.0404873	1.13614	down
pos_459	3b,6a-Dihydroxy-alpha-ionol 9-[apiosyl-(1->6)-glucoside]	8.23351e-06	2.62969e-07	1.03964e-05	2.32647e-07	1.43007e-05	1.84706e-06	2.27423e-05	2.36375e-05	3.14702e-05	4.44355e-05	3.42749e-05	1.76371e-05	7.46183e-06	1.68928e-06	4.11754e-06	1.1763e-06	3.68194e-08	6.68829e-06	2.27442e-05	3.97739e-05	4.29344e-05	5.26166e-05	4.68825e-05	7.66216e-05	6.38028e-05	5.11917e-05	1.34843e-05	6.55033e-05	6.88272e-05	6.36946e-05	3.85438e-05	4.18636e-05	5.41977e-05	4.38159e-05	2.72425e-05	1.81677e-05	-2.99686	0.00158828	1.36265	down	-0.906377	0.0306244	0.994932	unchanged	-3.40231	0.000996551	1.53976	down
pos_460	Trp Gly Met	6.7658e-06	1.24905e-05	5.45438e-06	1.04937e-05	8.36996e-06	1.53688e-05	2.02611e-05	1.62147e-05	8.37657e-06	6.71514e-06	1.16892e-05	8.56465e-06	7.7671e-06	3.53001e-06	2.05211e-05	8.24144e-06	9.20401e-06	5.81912e-06	3.58766e-06	5.52808e-06	5.37297e-06	4.99735e-06	6.30919e-06	4.86799e-06	6.72262e-06	6.11286e-06	5.27125e-06	5.01219e-06	3.87983e-06	9.06242e-06	4.97208e-06	8.86621e-06	5.30946e-06	6.35108e-06	9.34441e-06	1.09686e-05	0.942815	0.0254683	1.10013	up	0.993968	0.0386409	0.964116	unchanged	0.265882	0.573448	0.327139	unchanged
pos_461	Palmitic amide	0.000304949	0.00014439	0.000121248	0.00016779	0.000168238	0.000212211	0.000220383	0.000218205	0.000296076	0.000254532	0.000253114	0.000238509	0.000179016	0.000257897	9.97381e-05	0.000129308	0.000136614	9.98708e-05	0.000382201	0.000391337	0.000341695	0.000391117	0.000373872	0.000367136	0.000324551	0.000371654	0.000357576	0.000287092	0.000346197	0.00033166	0.000284164	0.00027927	0.000287688	0.000284712	0.000295039	0.000265431	-1.00624	0.00057985	1.44464	down	-0.447052	0.000334969	1.29221	down	-0.910487	0.00269815	1.49167	down
pos_462	gamma-Tocopheryl quinone	6.05808e-06	1.31975e-06	6.22666e-06	3.07142e-06	5.81143e-06	2.51245e-06	1.55434e-06	3.91938e-07	8.42233e-07	7.30417e-07	7.64481e-07	2.63961e-06	3.82983e-06	6.35725e-06	1.49808e-07	7.57381e-07	2.04945e-06	1.32925e-06	2.89479e-05	2.34826e-05	3.40726e-05	2.99277e-05	1.79437e-05	1.28598e-05	7.42053e-06	5.51391e-06	1.48242e-05	9.23755e-06	9.46405e-06	9.9415e-06	1.09607e-05	6.69545e-06	6.08647e-06	3.56329e-06	7.52828e-06	2.6516e-06	-2.55813	0.00113697	1.37863	down	-3.02626	0.000948781	1.31436	down	-1.37299	0.0330901	1.10503	down
pos_463	D-Homo-17a-oxa-5alpha-androstan-3beta-ol acetate	0.000793193	0.000964082	0.000877515	0.000839806	0.00104317	0.00101518	0.000981345	0.000972518	0.00113611	0.00118028	0.00110984	0.00115256	0.00106598	0.00111885	0.000904745	0.00116246	0.00103451	0.00118484	0.00023407	0.00031424	0.000330982	0.000432553	0.000653998	0.000639375	0.000731415	0.000769489	0.000795324	0.000821303	0.000878585	0.000957636	0.000770071	0.000820107	0.000962027	0.000859409	0.00101322	0.000994125	1.08664	0.000377731	1.36997	up	0.399147	0.000347748	1.2943	up	0.256057	0.0133791	1.14268	up
pos_464	24-Methylenepollinastanone	0.00291053	0.00230194	0.00261196	0.00261961	0.00261703	0.00223243	0.0019644	0.0019951	0.00206262	0.00209628	0.00191297	0.00196337	0.00167365	0.00175021	0.00136734	0.00178538	0.00158974	0.0015798	0.00878747	0.00886314	0.00897511	0.00879592	0.00804078	0.00704168	0.0058788	0.0065269	0.00529796	0.00470484	0.00475541	0.00423145	0.00399732	0.00353636	0.00342565	0.00350708	0.00392006	0.00327896	-1.72348	1.60298e-06	1.55257	down	-1.38815	0.000226117	1.42591	down	-1.1525	6.15629e-07	1.70245	down
pos_465	11-Hemiglutaryloxy-1,25-dihydroxyvitamin D3	0.000353474	0.000408528	0.000320496	0.000310497	0.000379273	0.00046756	0.00487509	0.00247055	0.00186767	0.00212029	0.00189596	0.00169649	0.000829784	0.00044377	0.000961343	0.00106549	0.000732377	0.00220433	0.000382907	0.000367772	0.000454365	0.000370333	0.000430178	0.000557406	0.0010094	0.000835115	0.000621153	0.000894596	0.00117031	0.00103343	0.000432523	0.000428337	0.000821422	0.000657739	0.0010252	0.000493678	-0.194423	0.189928	0.643753	unchanged	1.42364	0.023826	1.03532	up	0.692684	0.185071	0.692765	unchanged
pos_466	Ala Met Arg Ile	2.25688e-05	2.34829e-05	1.26493e-05	1.59818e-05	3.01813e-05	2.5764e-05	4.84662e-05	1.38752e-05	4.42102e-05	1.78188e-05	2.26066e-05	3.73796e-05	4.60594e-05	8.24992e-06	0.000155623	5.22618e-05	3.32882e-05	4.03685e-05	2.09749e-05	1.81407e-05	1.29553e-05	1.29231e-05	1.23143e-05	1.78752e-05	1.35398e-05	1.24098e-05	1.69856e-05	1.28141e-05	1.34848e-05	1.52344e-05	1.03054e-05	1.13964e-05	9.51551e-06	1.21743e-05	8.19701e-06	7.58966e-06	0.456681	0.0860581	0.790104	unchanged	1.12601	0.0375287	0.977146	unchanged	2.50468	0.0782475	0.98959	unchanged
pos_467	8-Deoxy-11,13-dihydroxygrosheimin	4.86794e-05	3.63084e-05	4.15525e-05	4.38348e-05	4.34659e-05	4.67796e-05	3.85874e-05	3.82208e-05	4.95283e-05	4.56346e-05	4.45334e-05	4.56267e-05	4.2529e-05	4.81117e-05	3.56333e-05	3.85158e-05	4.22626e-05	4.44874e-05	3.68464e-05	3.38994e-05	3.88232e-05	4.65064e-05	5.2419e-05	5.06865e-05	4.21717e-05	6.13122e-05	5.14278e-05	3.84436e-05	4.56762e-05	4.86917e-05	4.33839e-05	3.69043e-05	4.29214e-05	4.63657e-05	5.23943e-05	5.41375e-05	0.00799119	0.948684	0.00110654	unchanged	-0.134393	0.287219	0.507012	unchanged	-0.134442	0.230183	0.658951	unchanged
pos_468	Decarbamoylgonyautoxin III	5.03651e-05	6.83299e-05	3.54476e-05	4.12857e-05	2.94081e-05	4.92121e-05	9.4898e-05	8.67027e-05	4.51785e-05	2.93808e-05	6.33954e-05	5.67633e-05	4.71553e-05	3.04074e-05	7.41091e-05	2.70068e-05	5.91219e-05	2.96341e-05	2.6846e-05	1.57729e-05	1.6965e-05	2.29827e-05	1.67508e-05	9.91117e-06	2.05325e-05	1.11842e-05	1.24024e-05	1.62774e-05	9.7009e-06	1.15888e-05	3.33271e-05	2.21975e-05	1.225e-05	1.76516e-05	3.26894e-05	1.8845e-05	1.32708	0.00295153	1.29463	up	2.20379	0.00428138	1.25679	up	0.965424	0.0386351	1.1021	up
pos_469	4-aminohippurate	1.77203e-05	1.77807e-05	1.32273e-05	3.05076e-05	1.68218e-05	2.35803e-05	1.44028e-05	1.27914e-05	1.38256e-05	9.14756e-06	1.47079e-05	1.22989e-05	1.70336e-05	2.00566e-05	2.27607e-05	1.99643e-05	1.716e-05	1.1023e-05	1.22415e-05	9.12977e-06	2.24517e-05	9.43682e-06	1.05465e-05	1.23312e-05	1.19553e-05	9.36926e-06	1.02542e-05	9.62229e-06	1.05144e-05	1.08786e-05	1.38298e-05	1.87337e-05	8.87494e-06	1.2645e-05	2.11769e-05	2.3494e-05	0.651997	0.0496841	0.965654	unchanged	0.302096	0.0328133	0.978823	unchanged	0.129092	0.596771	0.274652	unchanged
pos_470	Chelirubine	0.000347592	0.000484269	0.000541582	0.00048193	0.000331465	0.000373239	0.000349604	0.000628007	0.000201993	0.000198448	0.000324005	0.000410821	0.00036957	8.04384e-05	0.000194436	0.000150993	0.000312541	0.000232314	0.000350693	0.000355312	0.000170799	0.0002176	0.000297066	0.000268085	0.000403204	0.000300747	0.000472385	0.000332603	0.000316743	0.000296383	0.00034967	0.00040161	0.000323552	0.000393355	0.000176166	0.000305181	0.625391	0.00927899	1.1287	up	-0.00625936	0.983392	0.0280632	unchanged	-0.540582	0.0946578	0.817125	unchanged
pos_471	Pterosterone	0.00277701	0.00211448	0.00283548	0.00114602	0.000261666	0.000640922	0.00174979	0.00214697	0.000552544	0.000428963	0.00089533	0.000978989	0.00182051	0.00295307	0.000994794	0.000617387	0.0021347	0.000363818	0.0020872	0.000545152	0.00173231	0.000478855	0.000233553	0.000191267	0.000467352	0.000222556	0.000961143	0.000193649	0.000208222	0.000362242	0.00257619	0.00218776	0.000225747	0.00100576	0.000279308	0.000316508	0.891836	0.212525	0.640492	unchanged	1.48332	0.0494565	0.920875	unchanged	0.430699	0.53022	0.387695	unchanged
pos_472	Ser Gln	5.03964e-06	4.73478e-06	5.52539e-06	5.81162e-06	6.2056e-06	2.78718e-06	4.69383e-07	7.09641e-07	2.07223e-06	4.23561e-06	1.30373e-06	1.40761e-06	2.42486e-06	3.96323e-06	4.78464e-07	2.34809e-06	1.35665e-06	3.7647e-06	1.37523e-05	1.51729e-05	1.30995e-05	1.19527e-05	1.60244e-05	1.07206e-05	6.10155e-06	1.18326e-05	1.07728e-05	1.1134e-05	9.44008e-06	8.14834e-06	1.08176e-05	8.37598e-06	9.2291e-06	4.96869e-06	7.56723e-06	1.11512e-05	-1.423	1.5653e-05	1.5079	down	-2.49348	4.7545e-05	1.38464	down	-1.86191	0.000379031	1.53619	down
pos_473	(E)-2-Tridecene-4,6,8-triyn-1-ol	5.02933e-06	1.84836e-05	4.0401e-06	5.01869e-06	1.26846e-05	1.69097e-05	5.571e-05	1.40578e-05	2.03079e-05	1.57894e-05	5.25449e-05	1.37251e-05	3.28401e-05	2.02529e-06	0.00017487	1.99665e-05	1.66401e-05	1.9588e-05	6.05114e-06	7.9551e-06	6.01972e-06	5.73255e-06	7.40426e-06	6.64128e-06	7.38956e-06	7.63784e-06	7.33615e-06	7.0484e-06	7.69261e-06	5.76554e-06	5.55757e-06	6.4171e-06	4.51261e-06	5.51358e-06	5.25728e-06	5.20153e-06	0.64321	0.220694	0.614616	unchanged	2.0055	0.0450759	0.968548	unchanged	3.03432	0.200745	0.734918	unchanged
pos_474	Latanoprost Lactone Diol	7.73526e-07	6.96857e-07	1.8764e-06	1.05324e-06	8.18302e-07	1.31136e-06	8.60948e-06	3.71923e-06	2.65176e-06	3.20917e-07	2.52277e-06	2.77958e-07	9.28373e-07	6.09515e-07	1.99423e-06	1.84543e-06	1.34019e-06	1.39351e-06	2.1889e-06	2.28821e-06	1.43981e-06	9.34239e-07	1.74287e-06	1.02497e-06	5.33082e-06	2.36771e-06	4.22199e-06	5.1385e-06	3.8655e-06	2.91967e-06	1.69373e-06	9.17905e-07	6.02452e-07	6.84979e-07	2.55707e-06	2.13277e-06	-0.558875	0.114933	0.761135	unchanged	-0.39748	0.500168	0.348329	unchanged	-0.0825495	0.845697	0.158062	unchanged
pos_475	Panfuran S	3.10685e-06	7.28244e-06	3.19944e-06	3.86242e-06	1.82757e-06	1.91329e-06	5.42698e-06	3.56767e-06	5.01052e-06	5.53591e-06	3.3097e-06	3.89371e-06	2.47289e-06	1.25952e-06	3.29192e-06	2.37626e-06	1.07318e-06	3.1542e-06	1.52235e-05	1.35205e-05	1.32656e-05	1.27881e-05	1.56553e-05	8.85006e-06	1.04854e-05	1.26564e-05	1.22052e-05	1.23825e-05	1.10642e-05	1.03118e-05	5.12983e-06	6.85974e-06	8.70151e-06	7.02602e-06	5.14641e-06	3.45382e-06	-1.90385	2.3632e-05	1.46795	down	-1.36956	2.57755e-07	1.45883	down	-1.41409	0.00250662	1.41868	down
pos_476	Diosgenin 3-[glucosyl-(1->4)-rhamnosyl-(1->4)-glucoside]	0.000779111	0.000644572	0.000676223	0.00109874	0.00109465	0.000798542	0.00135054	0.000904996	0.000972805	0.000807929	0.00121594	0.00151421	0.00125358	0.00117982	0.00103386	0.00119135	0.00104773	0.000945219	0.000809731	0.000137713	0.000474471	0.00215957	0.00157284	0.000375217	0.000350804	0.000421733	0.000402884	0.000397947	0.000515098	0.000549591	0.000459606	0.000537476	0.000622846	0.00070767	0.000905176	0.000662667	-0.118973	0.833236	0.137749	unchanged	1.35892	0.0012499	1.33777	up	0.771905	0.000219683	1.48711	up
pos_477	Antibiotic X 14889A	0.00880515	0.00932169	0.0072333	0.00713462	0.0100946	0.0132343	0.0126115	0.0124587	0.0158487	0.0157	0.013901	0.015433	0.0142554	0.0135016	0.0141261	0.0175875	0.0135903	0.0171638	0.00464251	0.0053551	0.0057454	0.00699004	0.00846895	0.0106342	0.0135304	0.0124295	0.0118854	0.0127985	0.0129523	0.0141583	0.00624385	0.00868681	0.0125941	0.0106267	0.0130262	0.0112174	0.416126	0.102623	0.758214	unchanged	0.144624	0.0941594	0.762181	unchanged	0.53209	0.00558261	1.25835	up
pos_478	4-hydroxyestradiol	0.00011255	5.56699e-05	9.72534e-05	5.69198e-05	0.000105036	5.45701e-05	8.84778e-05	9.44465e-05	7.08838e-05	8.51056e-05	7.4296e-05	5.30155e-05	4.92154e-05	7.35894e-05	3.72172e-05	6.17619e-05	4.28189e-05	5.28286e-05	6.51943e-05	6.79008e-05	7.49422e-05	8.26145e-05	8.4327e-05	0.000100069	8.40704e-05	8.83155e-05	7.39414e-05	8.69349e-05	8.333e-05	7.51258e-05	0.000103831	0.000112073	9.05341e-05	8.15186e-05	9.8892e-05	0.000120145	0.020956	0.927824	0.0063123	unchanged	-0.0768042	0.540654	0.343216	unchanged	-0.935235	0.000112979	1.55255	down
pos_479	11-OXOURSOLIC ACID ACETATE	5.59158e-06	3.26867e-05	3.75433e-06	1.04459e-06	1.44865e-05	2.50008e-05	0.000162436	0.000110156	9.88782e-05	0.000112689	0.000119128	9.90058e-05	6.35834e-05	1.0492e-05	9.28331e-05	1.60837e-05	8.27008e-06	5.81338e-05	1.32222e-05	1.56078e-05	8.08542e-06	1.10454e-05	1.20922e-05	2.63595e-05	7.57874e-05	6.78328e-05	4.94205e-05	5.06605e-05	7.95997e-05	6.95847e-05	2.92334e-05	3.33656e-05	6.83288e-05	6.99332e-05	2.51796e-05	2.51014e-05	-0.0657199	0.915196	0.0743208	unchanged	0.837965	0.00170137	1.22792	up	-0.0100635	0.986531	0.00287522	unchanged
pos_480	Ricinoleic Acid methyl ester	0.00161236	0.00198561	0.00171371	0.0020654	0.001345	0.00132236	0.000700205	0.000981266	0.000921771	0.000829865	0.000852469	0.000831854	0.00123333	0.00147569	0.000886836	0.000810048	0.00130579	0.000788419	0.00132618	0.00157406	0.00170014	0.00146067	0.00173067	0.00124764	0.00125168	0.00101637	0.00163389	0.00126908	0.00108778	0.00115146	0.00162424	0.00152611	0.00137447	0.00151457	0.00101793	0.00154672	0.152105	0.29706	0.545775	unchanged	-0.534104	0.00586372	1.14911	down	-0.404549	0.0423456	0.966683	unchanged
pos_481	Ile Ile Arg Arg	6.57904e-06	2.14617e-05	1.09214e-06	1.21451e-06	3.82357e-06	1.94922e-05	0.000113743	0.000118754	6.00919e-05	0.0001137	0.000130734	7.97196e-05	3.29738e-05	3.33238e-06	5.70943e-05	6.79509e-06	4.25716e-06	2.42854e-05	8.87998e-06	6.15124e-06	4.96404e-06	3.58771e-06	2.73219e-06	1.07764e-05	2.88383e-05	4.06834e-05	3.07662e-05	1.91426e-05	4.48295e-05	3.18186e-05	1.22296e-05	2.05077e-05	3.7421e-05	9.53529e-05	6.47449e-06	8.46668e-06	0.532843	0.510725	0.341992	unchanged	1.65323	0.000863628	1.33132	up	-0.48718	0.611276	0.226624	unchanged
pos_482	Spiramycin 3	2.66871e-05	0.00101281	0.00768148	0.00302737	0.00303633	0.000611373	0.000166854	8.58957e-05	2.32973e-05	0.000167012	9.4939e-05	0.000333282	0.00189191	0.000111654	0.00388657	0.00375546	0.00258543	0.0117282	6.38595e-06	1.13084e-06	2.04936e-05	3.13907e-07	2.6232e-05	6.82487e-07	9.21323e-07	8.58898e-07	8.14406e-07	9.25142e-07	9.80804e-07	1.39922e-06	6.74364e-07	1.0537e-06	1.21709e-06	4.62015e-06	0.00025568	0.000393647	8.12267	0.0757489	0.930511	unchanged	7.20633	0.0214184	1.09636	up	5.18878	0.0648748	1.02112	unchanged
pos_483	3alpha,7alpha-Dihydroxy-12-oxo-5alpha-cholestan-26-oic acid	0	6.02293e-07	1.17047e-07	0	1.54005e-06	1.69737e-06	5.89645e-06	2.82809e-06	4.1806e-06	2.87032e-06	2.77414e-06	3.66196e-07	6.3839e-10	2.76104e-07	1.11045e-06	5.44187e-06	0	5.69934e-06	3.57477e-06	2.43757e-06	3.10065e-11	9.12239e-07	4.50731e-06	2.70173e-06	6.41248e-06	3.4418e-06	0	5.12213e-08	1.88515e-06	3.45986e-06	0	2.78801e-06	0	1.39854e-06	1.73543e-06	3.4106e-06	-1.83674	0.0579042	0.990958	unchanged	0.310734	0.634736	0.185939	unchanged	0.424854	0.682752	0.198112	unchanged
pos_484	4-Methoxybenzyl butanoate	3.03334e-06	5.00398e-06	2.96633e-06	3.22727e-06	2.73387e-06	3.29555e-06	1.25517e-05	7.94252e-06	5.18046e-06	4.28958e-06	5.05897e-06	6.43347e-06	4.13445e-06	1.64219e-06	5.12581e-06	3.98298e-06	3.63356e-06	3.51115e-06	6.96178e-06	5.22588e-06	5.40102e-06	5.34526e-06	6.46353e-06	5.64528e-06	8.77494e-06	7.04216e-06	6.98894e-06	6.42494e-06	7.38088e-06	7.73323e-06	4.56588e-06	4.83927e-06	5.8627e-06	5.94313e-06	5.66703e-06	4.59092e-06	-0.790457	0.000258268	1.39168	down	-0.0971703	0.721794	0.183871	unchanged	-0.514448	0.01938	1.17745	down
pos_485	6-Methoxykaempferol 3-robinobioside	1.44373e-05	2.17878e-05	1.2298e-05	2.81898e-05	1.75856e-05	2.51778e-05	2.01796e-05	2.08574e-05	1.54902e-05	1.28345e-05	1.84761e-05	8.81841e-06	2.0579e-05	1.7239e-05	3.24986e-05	1.83038e-05	1.86025e-05	6.82774e-06	1.10135e-05	1.18187e-05	1.03935e-05	8.84426e-06	1.18312e-05	9.39357e-06	6.49717e-06	7.20774e-06	5.42672e-06	1.03178e-05	5.6383e-06	5.29108e-06	1.29157e-05	2.89628e-05	8.74138e-06	1.28816e-05	1.63565e-05	2.48649e-05	0.916566	0.0133385	1.20271	up	1.25926	0.00301589	1.22095	up	0.123098	0.7439	0.193513	unchanged
pos_486	Isorhamnetin 3-rhamnosyl-(1->2)-[rhamnosyl-(1->6)-galactoside]	0.000101669	0.000131917	8.44192e-05	0.000227139	0.000120364	0.000151831	0.000114118	0.000120512	0.000102553	9.29669e-05	0.000118314	6.24132e-05	0.000131843	0.000105568	0.000202193	0.000124023	0.000135113	3.72525e-05	7.85257e-05	8.09562e-05	7.3318e-05	6.52113e-05	8.52615e-05	5.72988e-05	3.92555e-05	5.43768e-05	4.65773e-05	6.65319e-05	3.07253e-05	3.54821e-05	7.09372e-05	0.000196222	5.27604e-05	8.75169e-05	8.1847e-05	0.000161365	0.891559	0.0273657	1.10262	up	1.16225	0.00060019	1.28244	up	0.177813	0.664104	0.269774	unchanged
pos_487	Zidovudine diphosphate	6.41497e-05	5.30929e-05	6.82974e-05	8.2351e-05	6.9196e-05	5.57905e-05	8.56017e-05	5.66698e-05	6.01681e-05	3.38922e-05	5.41677e-05	5.98933e-05	0.000103488	9.46194e-05	8.38278e-05	9.3054e-05	8.30988e-05	7.0673e-05	2.36262e-05	3.40941e-05	3.04681e-05	3.05251e-05	4.02094e-05	2.93792e-05	5.31913e-05	3.29108e-05	4.37185e-05	4.08632e-05	4.41208e-05	5.22596e-05	4.95472e-05	3.91339e-05	4.24789e-05	4.01859e-05	6.39444e-05	6.28897e-05	1.06103	0.000146588	1.43889	up	0.391787	0.103394	0.769555	unchanged	0.826433	0.000155577	1.48937	up
pos_488	9(S)-HOTrE	4.67966e-05	3.62496e-05	4.03343e-05	3.60655e-05	2.78502e-05	3.07419e-05	3.2095e-05	3.23459e-05	3.07602e-05	3.30643e-05	3.13448e-05	3.32184e-05	2.63453e-05	2.37133e-05	2.10943e-05	1.75228e-05	2.20283e-05	1.58717e-05	0.000100444	7.74501e-05	7.48195e-05	9.41156e-05	8.52838e-05	6.01418e-05	5.77072e-05	6.62016e-05	7.74246e-05	5.69406e-05	5.65126e-05	5.18411e-05	6.08497e-05	5.23887e-05	5.60766e-05	6.15276e-05	3.90961e-05	3.67548e-05	-1.17482	0.000199057	1.4481	down	-0.926997	0.000560221	1.37686	down	-1.2768	0.00056178	1.52513	down
pos_489	Met Trp His His	0.000365631	0.000340833	0.000373568	0.000156743	0.000494218	0.000521901	0.00473347	0.00302789	0.0100047	0.0143522	0.00639948	0.00297438	0.000911019	0.000338606	0.000711277	0.000532193	0.000198389	0.00121574	0.000679593	0.000774979	0.000514653	0.000966685	0.0018081	0.00370052	0.00854382	0.00631334	0.00695725	0.00739673	0.00907681	0.0127875	0.00126303	0.00164807	0.00533175	0.00480587	0.00121313	0.000520791	-1.90624	0.0914627	0.887171	unchanged	-0.299792	0.462359	0.38668	unchanged	-1.91969	0.08369	0.940196	unchanged
pos_490	Spinacetin 3-O-sulfate	6.64936e-06	3.74238e-06	2.67581e-05	6.96705e-06	6.67893e-06	7.94528e-06	1.10421e-06	1.77497e-06	2.70375e-06	3.22923e-06	8.72946e-07	1.25655e-06	6.18429e-06	2.02068e-06	4.08095e-06	1.44416e-06	2.58799e-06	5.7532e-06	1.4977e-05	8.47107e-06	6.47145e-06	8.035e-06	1.20979e-05	4.15007e-06	1.22035e-06	8.05669e-06	4.48048e-06	5.37464e-06	4.41594e-06	2.55059e-06	3.97081e-06	2.10518e-06	2.93647e-06	1.60165e-06	3.02661e-06	5.14429e-06	0.11601	0.847596	0.0999833	unchanged	-1.25415	0.0474308	0.934373	unchanged	0.232589	0.584496	0.278015	unchanged
pos_491	Eremopetasinorone A	6.93646e-06	8.27794e-06	7.29884e-06	9.27653e-06	2.35761e-05	2.48751e-05	0.000117036	3.74948e-05	2.45892e-05	2.50549e-05	8.36929e-05	1.90155e-05	2.83866e-05	7.10191e-06	0.00022208	2.88009e-05	1.51594e-05	2.98138e-05	8.89821e-06	1.20772e-05	5.20241e-06	1.07078e-05	1.87003e-05	1.69142e-05	2.21949e-05	1.36748e-05	7.73179e-06	9.71708e-06	1.33017e-05	2.00357e-05	3.4101e-06	7.74289e-06	6.13013e-06	4.48016e-06	1.36404e-05	1.01702e-05	0.146358	0.756136	0.108758	unchanged	1.82432	0.0746045	0.864511	unchanged	2.86204	0.215461	0.707929	unchanged
pos_492	5beta-Pregnane-3alpha,17alpha,20alpha-triol	0.001158	0.00136005	0.00131436	0.00157496	0.000805214	0.000763811	0.000391091	0.000466385	0.000546798	0.000422847	0.000409706	0.000534274	0.000955312	0.00104551	0.000676724	0.000457273	0.0009669	0.000422774	0.000907889	0.0010314	0.00114109	0.000843697	0.000968106	0.000706281	0.000650552	0.000585788	0.00114591	0.000815553	0.00059802	0.000652622	0.00110042	0.00090424	0.000786789	0.000745062	0.000570841	0.000768387	0.317452	0.157303	0.742864	unchanged	-0.682841	0.0227695	1.0191	down	-0.107865	0.670939	0.188559	unchanged
pos_493	His Phe Asn	0.000459688	0.000419387	0.000411175	0.000345212	0.000423007	0.000471809	0.000445098	0.000334239	0.000463966	0.000354167	0.000400338	0.000417731	0.000413344	0.000431907	0.000361513	0.000499736	0.000363747	0.000551911	0.000233014	0.000283257	0.000269264	0.000310906	0.000321163	0.000351131	0.000374947	0.000235418	0.000171586	0.000330928	0.000280177	0.000274804	0.000393911	0.000401428	0.000354957	0.000339853	0.000392804	0.000414625	0.516578	0.000476761	1.32528	up	0.534348	0.00676357	1.08667	up	0.19064	0.150651	0.733508	unchanged
pos_494	3alpha,17alpha-Dihydroxy-5beta-pregnan-20-one	0.000555359	0.000578482	0.000588406	0.00063026	0.000718618	0.000690205	0.000442657	0.000550492	0.000634404	0.000687137	0.000617138	0.000638469	0.000604245	0.000641344	0.000478905	0.000754981	0.000651746	0.000723292	0.000181957	0.000253773	0.000261297	0.000369576	0.000473574	0.000500035	0.000498825	0.000591982	0.000544432	0.000577951	0.000623719	0.000673789	0.000504147	0.000519962	0.000594514	0.000515856	0.000703978	0.000663714	0.882523	0.00154924	1.30622	up	0.0242862	0.823575	0.124984	unchanged	0.138299	0.292117	0.515782	unchanged
pos_495	2-amino-14,16-dimethyloctadecan-3-ol	6.18328e-07	4.84243e-07	9.04773e-07	0	6.85072e-07	1.88151e-07	1.85284e-07	2.10048e-07	7.55149e-07	1.96558e-07	0	9.37593e-07	0	0	0	0	0	0	0.000113435	7.67693e-05	5.50532e-05	4.63647e-05	3.57503e-05	3.39758e-05	2.45789e-05	2.81941e-05	2.08723e-05	1.86045e-05	1.92068e-05	1.49679e-05	1.10015e-05	6.3995e-06	6.23651e-06	5.28085e-06	3.68079e-06	3.46505e-06	-6.97089	0.00480258	1.32133	down	-5.79017	0.000110597	1.44331	down	#DIV/0!	0.00300873	1.4821	down
pos_496	alpha-Hydrojuglone 4-O-b-D-glucoside	7.26581e-05	7.5273e-05	5.67222e-05	7.85898e-05	6.7359e-05	0.000131907	0.000178501	7.72358e-05	7.9715e-05	7.05657e-05	0.000110921	6.76669e-05	7.93406e-05	5.71484e-05	0.000132627	8.44609e-05	8.38053e-05	0.000123961	2.2217e-05	1.6492e-05	1.84791e-05	4.3873e-05	2.26541e-05	1.16023e-05	2.68463e-05	2.23905e-05	1.43577e-05	2.29402e-05	1.40341e-05	1.66034e-05	3.32094e-05	3.49657e-05	2.08143e-05	1.80152e-05	4.87486e-05	2.9647e-05	1.83421	0.00184135	1.34183	up	2.31884	0.00628039	1.21047	up	1.59824	0.00206385	1.44141	up
pos_497	4'-Hydroxy-4-(4-hydroxystyryl)-7-methoxyflavan	0.000240693	0.000274298	0.000130765	0.000232208	0.000148879	0.000307763	0.000244555	0.000224328	0.000174202	0.00017904	0.000225324	0.000187789	0.000132962	0.000108403	0.000368878	0.000149233	0.000188357	0.000160474	0.000149412	0.000151176	0.000223908	0.000130204	0.000108911	0.000156678	0.000117159	0.000158965	0.000141844	0.000120681	0.000113512	0.000122465	0.000150107	0.000210142	0.00014333	0.000115003	0.000332029	0.000224162	0.536252	0.0672285	0.922044	unchanged	0.673215	0.00051544	1.30694	up	-0.0840241	0.829499	0.152368	unchanged
pos_498	N-((1S,9aS)-octahydro-2H-quinolizin-1-yl)acetamide	5.72741e-05	4.42614e-05	4.31048e-05	4.6506e-05	4.74324e-05	4.34088e-05	3.57825e-05	3.43025e-05	3.3828e-05	3.6765e-05	3.42115e-05	3.28721e-05	3.19057e-05	3.22071e-05	2.20391e-05	2.72584e-05	2.64949e-05	2.92936e-05	6.3081e-05	6.28131e-05	8.25461e-05	8.07387e-05	8.56631e-05	7.16129e-05	6.65902e-05	7.96243e-05	8.04364e-05	7.36481e-05	8.31906e-05	6.47475e-05	6.75911e-05	6.03535e-05	5.76407e-05	6.35786e-05	6.79363e-05	6.07018e-05	-0.662884	0.000433508	1.40038	down	-1.10933	3.62927e-05	1.45318	down	-1.15891	3.63583e-08	1.69789	down
pos_499	2-Fucosyllactose	9.45428e-06	1.13934e-05	5.01142e-06	2.624e-06	1.1581e-05	7.18164e-06	1.73505e-06	3.12155e-06	2.74761e-06	2.9551e-06	3.08168e-06	2.58805e-06	2.39285e-06	4.03193e-06	1.06193e-06	1.99442e-06	8.26294e-07	0	4.76926e-06	7.29648e-06	6.33762e-06	6.06708e-06	5.55265e-06	9.42108e-06	9.5052e-06	5.43302e-06	1.50778e-06	5.23808e-06	6.53594e-06	6.69474e-06	2.57095e-06	2.82687e-06	2.29309e-06	1.6445e-06	6.0923e-06	1.11208e-05	0.260373	0.446978	0.346297	unchanged	-1.10526	0.0320029	1.02098	down	-1.36495	0.136024	0.840059	unchanged
pos_500	Cellopentaose	2.11745e-05	2.97797e-05	2.69025e-05	1.31301e-05	1.54994e-05	2.04763e-05	4.62513e-06	6.736e-06	2.96899e-06	2.59621e-06	1.02136e-05	1.4048e-05	1.87552e-05	1.53698e-05	3.90546e-06	5.9153e-06	6.72675e-06	2.38729e-06	4.13374e-05	2.87163e-05	3.29139e-05	1.96684e-05	2.02059e-05	3.18357e-05	1.4577e-05	1.26104e-05	3.70288e-05	2.09543e-05	1.63673e-05	1.21856e-05	4.13305e-05	3.63302e-05	2.34075e-05	2.84696e-05	1.49278e-05	2.81044e-05	-0.460292	0.0932884	0.786685	unchanged	-1.46523	0.0244292	0.962899	unchanged	-1.70149	0.0020984	1.36834	down
pos_501	12-[5]-ladderane-dodecanoic acid	5.40061e-06	6.57108e-06	2.67256e-06	2.25005e-06	1.81528e-06	2.70301e-06	4.49224e-06	3.40214e-06	8.97306e-07	1.835e-06	2.28576e-06	2.40911e-06	2.44216e-06	2.12931e-06	6.12356e-07	0	0	0	0	1.5371e-06	3.69587e-06	1.49419e-06	2.404e-06	3.46444e-06	4.30058e-06	3.70246e-06	1.10909e-05	5.08028e-06	5.50699e-06	3.54081e-06	3.67622e-06	4.02485e-06	4.02835e-06	9.12854e-06	2.12708e-06	3.72268e-06	0.765539	0.16457	0.687921	unchanged	-1.11658	0.0505897	0.876479	unchanged	-2.36517	0.0125745	1.19783	down
pos_502	Methyl (7Z,9Z,9'Z)-6'-apo-y-caroten-6'-oate	0.00104757	0.00111792	0.00100747	0.00115445	0.00103659	0.0010871	0.000866396	0.000897085	0.000949766	0.000940752	0.000871843	0.000941488	0.000811596	0.000857903	0.000674344	0.000973828	0.000881353	0.000830345	0.00259689	0.00234492	0.00218305	0.00211185	0.00196844	0.00185703	0.00159138	0.00180886	0.00157351	0.00145161	0.00144969	0.00138536	0.00129985	0.0012327	0.00117065	0.00113012	0.00130828	0.00120458	-1.01778	0.000110942	1.5016	down	-0.76024	9.38247e-05	1.43172	down	-0.546616	2.53253e-05	1.62132	down
pos_503	Trp His Trp Gly	1.41259e-05	2.3789e-05	3.6831e-05	2.30677e-05	1.50881e-05	1.21788e-05	6.04245e-05	4.04066e-05	3.06058e-05	3.04583e-05	3.84342e-05	3.07642e-05	2.83555e-05	8.18142e-06	7.83947e-05	1.58003e-05	1.45547e-05	9.25674e-05	3.72768e-05	3.20972e-05	2.45162e-05	1.52016e-05	1.6495e-05	2.75945e-05	4.51752e-05	3.35929e-05	2.66034e-05	2.38309e-05	2.67849e-05	2.78354e-05	1.13306e-05	1.56603e-05	2.9216e-05	1.81151e-05	1.85828e-05	1.35234e-05	-0.292382	0.38506	0.407743	unchanged	0.330162	0.201482	0.579295	unchanged	1.1602	0.202667	0.709973	unchanged
pos_504	Ala Phe Asp Phe	1.19584e-05	1.51693e-05	1.00053e-05	1.47654e-05	6.94303e-06	1.67638e-05	2.65877e-05	2.05464e-05	1.60749e-05	1.54852e-05	1.67324e-05	1.69488e-05	1.22357e-05	1.41571e-05	1.67049e-05	5.33258e-06	6.95162e-06	9.49027e-06	1.76285e-05	1.2043e-05	1.00212e-05	9.19325e-06	7.67516e-06	1.00256e-05	1.62466e-05	1.85158e-05	1.63962e-05	1.64559e-05	1.75195e-05	1.67855e-05	7.83661e-06	1.56533e-05	1.58548e-05	1.24059e-05	1.63773e-05	1.09351e-05	0.183253	0.485142	0.383419	unchanged	0.140893	0.365835	0.434961	unchanged	-0.285404	0.319972	0.577324	unchanged
pos_505	Pro Tyr Met	7.77768e-06	1.79716e-05	7.29739e-06	4.90542e-06	4.21656e-06	1.07945e-05	0.000109307	2.99743e-05	2.58898e-05	1.2309e-05	1.51311e-05	3.63308e-05	8.52215e-06	4.80675e-06	6.62407e-06	1.11295e-05	2.09194e-05	1.06554e-05	8.1717e-06	1.00719e-05	1.20427e-05	9.21587e-06	1.06334e-05	1.80388e-05	2.23421e-05	2.3255e-05	1.40452e-05	2.16433e-05	2.09768e-05	2.31583e-05	1.80855e-05	2.49596e-05	2.07781e-05	1.99341e-05	8.39795e-05	2.4682e-05	-0.364242	0.339763	0.467431	unchanged	0.868208	0.29441	0.502765	unchanged	-1.6187	0.0940005	0.986621	unchanged
pos_506	Gly Gly Val Ile	6.78796e-06	6.66977e-06	5.74553e-06	8.84823e-06	3.11199e-06	5.00445e-06	1.12565e-06	2.39053e-06	2.2712e-06	1.66426e-06	2.45365e-06	1.59158e-06	3.0966e-06	2.89899e-06	2.32127e-06	1.40136e-06	3.01394e-06	7.07494e-07	9.52412e-06	7.02045e-06	1.70977e-05	8.00755e-06	7.33293e-06	5.53282e-06	5.1262e-06	2.9062e-06	6.83819e-06	4.92177e-06	3.25308e-06	5.10755e-06	5.04985e-06	8.54983e-06	3.0507e-06	4.96495e-06	4.15199e-06	5.2765e-06	-0.591957	0.144198	0.667672	unchanged	-1.29205	0.00377682	1.19519	down	-1.20781	0.00951865	1.24384	down
pos_507	Meconine	4.47698e-06	7.33657e-06	4.98971e-06	4.91025e-06	7.73083e-06	1.44275e-05	3.51279e-05	2.14121e-05	1.32398e-05	8.74491e-06	1.91729e-05	1.282e-05	1.09568e-05	7.77089e-06	1.75208e-05	1.19077e-05	8.28847e-06	1.45009e-05	4.18719e-06	3.87589e-06	2.81312e-06	4.50306e-06	8.108e-06	8.76654e-06	1.56143e-05	5.58811e-06	4.09636e-06	8.09829e-06	1.15497e-05	1.27236e-05	2.21112e-06	7.39372e-06	5.68947e-06	3.45384e-06	9.2734e-06	1.08323e-05	0.443827	0.317609	0.477489	unchanged	0.938373	0.0755704	0.818616	unchanged	0.868654	0.0257734	1.06537	up
pos_508	Thr Lys	2.14007e-06	2.35854e-06	2.03102e-06	2.65234e-06	1.80584e-06	1.21218e-06	4.789e-07	4.54897e-07	7.92203e-07	8.69509e-07	7.20914e-07	5.46219e-07	1.09099e-06	1.5945e-06	5.22087e-07	9.4085e-07	1.00929e-06	4.81583e-07	4.61728e-06	4.21536e-06	4.64493e-06	3.00178e-06	3.62291e-06	3.33041e-06	1.64901e-06	2.4968e-06	1.92617e-06	2.57745e-06	2.30898e-06	2.01401e-06	3.37951e-06	2.53294e-06	2.16512e-06	1.84418e-06	2.22314e-06	2.9831e-06	-0.941641	0.000419765	1.35325	down	-1.74779	2.82474e-05	1.42092	down	-1.42363	0.00036002	1.50002	down
pos_509	3-Furoic acid	3.77133e-06	6.92337e-06	2.16989e-06	9.14706e-05	3.66036e-07	8.02279e-07	1.85349e-06	1.9604e-06	3.59434e-07	4.93153e-07	9.66691e-07	8.69062e-07	7.43907e-07	3.64754e-06	5.6374e-07	4.65048e-07	7.64634e-06	7.94522e-07	4.44705e-07	1.7297e-07	0	2.00792e-07	5.67475e-07	5.08942e-07	4.55926e-07	6.00036e-07	2.53379e-07	1.63403e-07	5.32698e-07	3.15515e-07	2.18026e-07	5.36892e-07	4.41866e-07	2.32974e-07	3.65273e-07	3.80892e-07	5.79904	0.296192	0.582008	unchanged	1.48622	0.0528678	0.921351	unchanged	2.67134	0.15862	0.870204	unchanged
pos_510	Val Glu	7.36902e-05	9.5375e-05	5.90509e-05	7.82308e-05	2.681e-05	6.94254e-05	4.75265e-05	5.5147e-05	2.95492e-05	2.11508e-05	3.57526e-05	3.84519e-05	4.04424e-05	3.27642e-05	8.17097e-05	1.92849e-05	4.62675e-05	1.93411e-05	0.000103636	8.0979e-05	0.000104051	7.15704e-05	7.10072e-05	5.87433e-05	4.79259e-05	3.72643e-05	8.05213e-05	5.11143e-05	3.84854e-05	4.83284e-05	8.36043e-05	8.59674e-05	5.03893e-05	4.979e-05	3.22178e-05	4.71925e-05	-0.283459	0.257224	0.520687	unchanged	-0.416	0.151358	0.624362	unchanged	-0.542003	0.189804	0.660784	unchanged
pos_511	2-Phenoxyethyl isobutyrate	6.55331e-06	1.08667e-05	7.77364e-06	1.86927e-05	4.98163e-06	1.11245e-05	2.1461e-05	1.9738e-05	1.22137e-05	9.34018e-06	1.26721e-05	1.24506e-05	1.38033e-05	2.09869e-06	1.48398e-05	5.69369e-06	1.20043e-05	9.16988e-06	1.57503e-05	1.16844e-05	8.24723e-06	9.04621e-06	1.00749e-05	1.08569e-05	1.41351e-05	1.36247e-05	9.66347e-06	8.84473e-06	9.2393e-06	1.19374e-05	1.72288e-05	1.38092e-05	1.17999e-05	1.41793e-05	1.94763e-05	8.38459e-06	-0.130228	0.688953	0.177154	unchanged	0.381755	0.16023	0.659387	unchanged	-0.559081	0.109969	0.854431	unchanged
pos_512	12-amino-octadecanoic acid	7.51459e-05	3.70719e-05	2.77456e-05	4.26313e-05	4.3355e-05	5.0339e-05	5.21685e-05	5.25103e-05	7.77889e-05	5.88814e-05	5.54884e-05	5.52199e-05	4.60028e-05	5.84983e-05	2.6314e-05	2.99207e-05	3.12732e-05	1.89933e-05	0.000128394	0.000129605	0.000114815	0.000113808	0.000109808	0.000104355	8.55522e-05	0.000103557	9.52241e-05	7.26754e-05	8.60923e-05	8.49242e-05	6.6218e-05	6.68112e-05	6.84519e-05	6.96894e-05	8.0546e-05	6.87065e-05	-1.34279	1.21916e-05	1.49908	down	-0.584797	0.000516664	1.27856	down	-0.994583	0.00121293	1.51664	down
pos_513	Tecostanine	6.52028e-06	1.51502e-05	8.33956e-06	1.13666e-05	1.28615e-05	3.46095e-06	2.48076e-06	6.99791e-06	1.22733e-06	1.94636e-06	6.81197e-06	4.70924e-06	3.43784e-06	6.14644e-06	6.59766e-06	2.76888e-06	1.71631e-06	1.02094e-06	5.01968e-06	4.65477e-06	1.07285e-05	8.23877e-06	6.70242e-06	8.43484e-06	3.0134e-06	2.83271e-06	2.30343e-06	1.1362e-05	9.85039e-06	5.07169e-06	6.69974e-06	5.33112e-06	7.35116e-06	4.85124e-06	1.07963e-05	1.4755e-05	0.398308	0.280705	0.552235	unchanged	-0.510389	0.392731	0.382294	unchanged	-1.1988	0.0316344	1.11651	down
pos_514	24-Dehydroprovitamin D3	0.00136863	0.001094	0.00126905	0.00125485	0.00127211	0.00111849	0.000977219	0.00098493	0.000951897	0.000997345	0.000947842	0.000978673	0.000852537	0.000877216	0.000709375	0.000922949	0.000826836	0.000857449	0.00334037	0.00333585	0.0034721	0.00344387	0.00323026	0.00287086	0.0023718	0.00264706	0.00219398	0.00202556	0.00204942	0.00183494	0.00177668	0.00161769	0.00156812	0.00158437	0.00175146	0.00153223	-1.41657	1.21661e-07	1.55893	down	-1.16855	0.000140662	1.43795	down	-0.962028	7.40977e-08	1.70558	down
pos_515	2-Acetoxy-3-geranylgeranyl-1,4-dihydroxybenzene	0.000159133	0.000178314	0.000147716	0.00017211	0.000152694	0.000149733	0.000165772	0.000159562	0.000146598	0.000154052	0.000151609	0.000155756	0.000128021	0.000123008	0.000110868	0.000115034	0.000109734	0.000117562	0.000422009	0.000375743	0.000375735	0.000341268	0.000308815	0.000305842	0.000253595	0.000262925	0.000250805	0.000228915	0.000235155	0.000215091	0.000187986	0.000188634	0.000189892	0.000175211	0.000181953	0.000173725	-1.1498	6.40443e-05	1.50185	down	-0.632062	2.24314e-05	1.44323	down	-0.639979	1.87652e-08	1.70795	down
pos_516	7-Hydroxycadalene	8.87986e-06	9.24434e-06	8.35785e-06	8.53337e-06	7.30272e-06	8.39148e-06	1.05361e-05	1.12004e-05	9.28176e-06	9.85496e-06	8.91172e-06	1.07467e-05	7.89985e-06	7.95377e-06	6.59726e-06	7.71051e-06	7.17846e-06	8.86533e-06	1.56371e-05	1.19566e-05	1.40904e-05	1.28734e-05	1.25559e-05	1.55057e-05	1.28722e-05	1.32526e-05	1.40813e-05	1.31466e-05	1.35374e-05	1.2849e-05	1.07927e-05	1.14333e-05	1.12578e-05	1.05191e-05	1.13888e-05	9.56647e-06	-0.704216	0.000144076	1.45191	down	-0.3976	7.1774e-05	1.38073	down	-0.491458	2.68525e-05	1.61239	down
pos_517	Gln Tyr Gln Tyr	9.40279e-06	1.22688e-05	2.1036e-05	7.66869e-06	1.33234e-05	9.42281e-06	3.50988e-06	3.27318e-06	4.99957e-06	8.79654e-06	7.67605e-06	8.53941e-06	1.11804e-05	8.27904e-06	3.9342e-06	6.81903e-06	6.51245e-06	1.58801e-06	2.6191e-05	2.21853e-05	1.69211e-05	2.04888e-05	1.6934e-05	1.46656e-05	9.64907e-06	1.36459e-05	2.54793e-05	2.15143e-05	2.12782e-05	9.1023e-06	1.4377e-05	9.97855e-06	1.72203e-05	1.37144e-05	8.76631e-06	1.51801e-05	-0.68287	0.0183501	1.05681	down	-1.45205	0.0110913	1.10841	down	-1.04833	0.00484375	1.28482	down
pos_518	3Alpha,7Alpha,12Alpha-trihydroxy-27-nor-5Beta-cholestan-24-one	1.33708e-06	5.8476e-07	1.95183e-07	3.4653e-07	9.99801e-07	3.2033e-07	3.82277e-07	2.45572e-07	1.1375e-07	1.92582e-07	1.10068e-07	1.7536e-07	5.67036e-08	5.53493e-08	1.14688e-07	5.1838e-08	6.41586e-08	2.10145e-07	6.34369e-05	1.35828e-05	2.05222e-05	1.08411e-05	4.77173e-06	7.29926e-06	2.03098e-06	1.20328e-05	5.75004e-06	6.10635e-06	5.35721e-06	5.93993e-06	2.31145e-06	1.36974e-06	1.43204e-06	5.24593e-07	4.05961e-07	8.80576e-07	-4.99255	0.081975	0.895845	unchanged	-4.93148	0.00615187	1.22528	down	-3.64664	0.014072	1.30779	down
pos_519	Zinnimidine	7.40876e-07	1.13563e-06	2.97947e-07	1.59546e-07	1.79282e-07	1.23172e-06	1.06704e-05	1.32914e-06	1.26225e-06	1.02566e-06	2.19089e-06	7.4231e-07	6.38523e-07	0	4.09527e-06	5.80242e-07	3.49281e-07	1.1637e-06	8.48176e-07	2.03963e-06	2.42775e-06	1.55442e-06	1.67606e-06	1.70672e-06	1.27536e-06	4.69136e-07	1.36121e-06	1.28742e-06	1.05119e-06	1.15242e-06	4.97635e-07	1.77492e-06	1.17434e-06	4.47822e-07	1.66877e-06	9.19275e-07	-1.45297	0.00405904	1.17963	down	1.38432	0.312201	0.484986	unchanged	0.0746439	0.932763	0.0243887	unchanged
pos_520	DIMETHOATE	0	0	1.38479e-07	0	0	0	0	0	0	0	0	0	0	0	0	0	0	0	5.41596e-06	4.02947e-06	2.40755e-06	1.18053e-06	8.41155e-07	2.74142e-07	1.45144e-07	0	3.97363e-07	0	1.49725e-07	0	5.74164e-07	4.41017e-07	0	1.07107e-07	0	1.69122e-07	-6.67487	0.0359213	1.05412	down	#DIV/0!	0.12961	0.73362	unchanged	#DIV/0!	0.0787629	0.969037	unchanged
pos_521	Ile Val	8.11971e-05	8.48041e-05	8.22549e-05	0.000120845	4.84793e-05	7.29636e-05	3.0423e-05	3.94482e-05	4.11917e-05	2.91179e-05	4.05374e-05	4.2698e-05	6.32117e-05	4.6156e-05	7.46935e-05	4.13813e-05	5.24148e-05	2.25674e-05	9.50376e-05	8.37091e-05	0.000130087	8.118e-05	7.99612e-05	6.30144e-05	5.43537e-05	3.77515e-05	6.56276e-05	4.88136e-05	3.44955e-05	5.16489e-05	5.4129e-05	8.11839e-05	4.16022e-05	5.10837e-05	4.88901e-05	6.75099e-05	-0.119725	0.605959	0.191995	unchanged	-0.389643	0.060737	0.816136	unchanged	-0.197076	0.456258	0.386921	unchanged
pos_522	Di-n-octyl phthalate	0.000169361	0.000449525	0.00018394	0.000166717	0.000200656	0.000467231	0.000624316	0.000479203	0.000358102	0.000283784	0.000321006	0.00048614	0.000271206	0.000241946	0.000283673	0.000357073	0.00016855	0.000282309	0.000767007	0.000722535	0.000343641	0.000368861	0.000439403	0.0010256	0.000701479	0.000350189	0.000469163	0.000446334	0.000626254	0.000836868	0.000218672	0.000527547	0.00043793	0.000362229	0.000300433	0.000262499	-1.16319	0.0284877	1.03142	down	-0.426389	0.141538	0.662164	unchanged	-0.394417	0.156137	0.800555	unchanged
pos_523	Lovastatin acid (Mevinolinic acid)	0.000656637	0.0010862	0.000858013	0.00145518	0.00053092	0.000827271	0.000274958	0.000220663	0.000302104	0.000335599	0.000288364	0.000285326	0.000359208	0.000386254	0.000227511	0.000284249	0.000291736	0.000315582	0.00115855	0.000921262	0.00109469	0.00100607	0.000953734	0.00100922	0.000487431	0.000521331	0.000708968	0.000721177	0.000563059	0.000649458	0.000715822	0.0011001	0.000602572	0.00036487	0.000725819	0.000921567	-0.182312	0.418932	0.363892	unchanged	-1.09699	0.000208029	1.36757	down	-1.24873	0.00831115	1.38087	down
pos_524	3beta-Acetoxy-19alpha-hydroxy-12-ursene	0.00183192	0.00229557	0.00176679	0.00214137	0.00181873	0.00200489	0.00156531	0.00154688	0.00159264	0.00157514	0.00141254	0.0016004	0.00153506	0.0015682	0.001255	0.00176832	0.00150994	0.0015333	0.0036288	0.00341639	0.00341009	0.00318988	0.00332691	0.00297823	0.00253672	0.00268625	0.00245591	0.00240245	0.00240923	0.00227128	0.00218196	0.00222976	0.002033	0.0017201	0.00215327	0.00212176	-0.750394	7.90288e-07	1.51456	down	-0.667668	1.34535e-06	1.46905	down	-0.440004	0.000317482	1.52966	down
pos_525	S 26191	1.15547e-05	1.50303e-05	1.18704e-05	1.59786e-05	1.24147e-05	2.32226e-05	3.37547e-05	2.63506e-05	1.69856e-05	1.27529e-05	2.29962e-05	1.95431e-05	1.68892e-05	9.78429e-06	2.63318e-05	1.68609e-05	1.69066e-05	2.01011e-05	1.19352e-05	9.82915e-06	1.0277e-05	8.78879e-06	1.15467e-05	1.26547e-05	1.2661e-05	1.0312e-05	9.84952e-06	1.05503e-05	1.40536e-05	1.29104e-05	8.84807e-06	1.30365e-05	1.0664e-05	7.66115e-06	1.66904e-05	1.62118e-05	0.469929	0.0690641	0.917854	unchanged	0.912369	0.0178629	1.09304	up	0.54773	0.0655757	0.926456	unchanged
pos_526	Gly Glu Trp Trp	2.35332e-08	6.12823e-07	3.87554e-07	4.2545e-07	1.04872e-07	8.40206e-09	1.57906e-05	8.84513e-06	2.90296e-05	4.2507e-05	2.00495e-05	8.00819e-06	1.48777e-06	3.95988e-08	3.26246e-07	7.85764e-09	3.8148e-09	6.37928e-07	2.74493e-07	1.05814e-06	2.9578e-07	1.44264e-06	5.27753e-06	1.5935e-05	3.4031e-05	2.17744e-05	2.81853e-05	3.35564e-05	3.91812e-05	4.95091e-05	1.11715e-06	6.03931e-06	2.48641e-05	1.70318e-05	1.70705e-06	1.01739e-06	-3.95793	0.189752	0.695105	unchanged	-0.731291	0.0692525	0.83759	unchanged	-4.37045	0.101315	0.900983	unchanged
pos_527	Morellinol	0.00288501	0.00120377	0.00325445	0.00145053	0.00263141	0.0011923	0.00198269	0.00209914	0.00147522	0.00169943	0.00173148	0.00103611	0.00117473	0.00221429	0.000867949	0.00183266	0.00129049	0.00142732	0.00179646	0.00273351	0.00363558	0.00363855	0.00350615	0.0032555	0.00244116	0.0024025	0.00141469	0.00283161	0.00266084	0.0022687	0.0033363	0.00320019	0.00260292	0.00266214	0.00293905	0.00322018	-0.557222	0.0669127	0.868548	unchanged	-0.483965	0.0271264	0.978418	unchanged	-1.02806	0.000142131	1.56284	down
pos_528	Trp Phe Met Trp	4.35001e-06	2.13659e-05	7.54197e-06	3.87755e-05	0	3.54767e-06	1.26956e-06	6.78373e-07	9.38686e-07	2.13955e-06	1.79158e-06	3.16545e-06	4.02723e-06	7.46478e-06	1.37992e-06	3.18164e-06	6.20931e-06	1.94482e-06	1.0333e-05	8.23633e-06	6.97721e-06	5.78929e-06	5.70932e-06	6.35956e-06	2.57363e-06	1.45906e-06	1.31458e-05	9.64019e-06	9.47942e-06	1.25822e-06	4.80224e-06	2.40572e-06	2.42549e-06	8.82325e-07	0	1.1295e-06	0.800173	0.417692	0.462519	unchanged	-1.91148	0.0792758	0.83372	unchanged	1.05572	0.113687	0.867055	unchanged
pos_529	3,11,12-Trihydroxy-1(10)-spirovetiven-2-one	0	5.44773e-07	0	0	0	0	6.48554e-06	4.62508e-06	3.21921e-06	8.43192e-06	8.77864e-06	4.35141e-06	2.79688e-06	0	4.84402e-06	0	0	0	4.51255e-08	0	0	2.99289e-07	0	0	1.36186e-06	5.20989e-06	3.02774e-06	1.53686e-06	3.14815e-06	2.16042e-06	5.63154e-07	5.95849e-07	2.19816e-06	6.04924e-06	0	0	0.661511	0.754764	0.163316	unchanged	1.12601	0.0176398	1.02105	up	-0.299901	0.822446	0.07477	unchanged
pos_530	Saphenic acid	5.32626e-06	3.06309e-06	5.35525e-06	9.07193e-06	2.93467e-06	2.90616e-06	0	6.43084e-07	4.23311e-07	1.26922e-06	0	7.25194e-07	6.94698e-07	6.46665e-07	4.9486e-07	0	0	0	3.70414e-05	2.71204e-05	2.13642e-05	2.86928e-05	2.34392e-05	1.66479e-05	9.19375e-06	1.21399e-05	2.58869e-05	1.46786e-05	1.16604e-05	1.15106e-05	7.07691e-06	1.21769e-05	1.28716e-05	9.39059e-06	5.15568e-07	3.7962e-06	-2.42882	0.000399939	1.4389	down	-4.79667	0.00247473	1.2863	down	-4.64141	0.0136726	1.28573	down
pos_531	Dihydromelilotoside	4.75755e-06	5.1662e-06	2.55613e-06	5.00128e-06	4.49274e-06	9.00846e-06	1.13072e-05	7.36325e-06	4.73819e-06	5.28829e-06	9.83329e-06	5.12607e-06	5.38977e-06	3.38161e-06	1.37441e-05	6.55457e-06	3.46757e-06	4.72374e-06	1.9106e-06	2.5968e-06	2.55997e-06	4.41152e-06	2.78983e-06	3.85695e-06	2.34625e-06	4.18758e-06	3.74731e-06	3.69747e-06	4.41243e-06	4.87574e-06	3.91719e-06	8.36625e-06	4.7211e-06	5.7739e-06	9.60995e-06	6.0411e-06	0.773412	0.0574669	0.93733	unchanged	0.907917	0.0278889	1.02641	up	-0.0445341	0.917318	0.0944215	unchanged
pos_532	Nigellicine	2.24624e-06	5.0005e-06	2.44229e-06	3.42658e-06	3.29344e-06	6.48221e-06	9.67174e-06	5.01388e-06	4.90274e-06	6.11282e-06	6.0002e-06	3.27178e-06	3.71581e-06	2.52309e-06	1.44962e-05	3.63777e-06	2.88002e-06	4.94752e-06	4.32033e-06	1.76304e-06	2.3188e-06	3.26952e-06	3.73827e-06	4.06107e-06	5.21066e-06	3.75863e-06	3.12221e-06	3.55544e-06	4.76812e-06	4.83628e-06	2.38383e-06	3.44869e-06	3.2002e-06	2.02915e-06	3.49527e-06	2.8451e-06	0.233468	0.486677	0.3438	unchanged	0.469888	0.13141	0.687509	unchanged	0.887806	0.243315	0.656797	unchanged
pos_533	Urolithin C	2.2821e-05	3.41575e-05	1.99237e-05	3.7352e-05	2.33213e-05	2.78016e-05	3.82311e-05	3.71483e-05	1.79906e-05	1.15631e-05	3.02834e-05	2.31788e-05	2.67577e-05	2.02811e-05	3.86497e-05	2.87894e-05	2.02834e-05	2.38131e-05	1.8089e-05	1.86172e-05	1.64771e-05	2.16876e-05	1.2108e-05	1.54757e-05	1.008e-05	6.96269e-06	5.35486e-06	8.8973e-06	6.22251e-06	6.14875e-06	2.10944e-05	1.74114e-05	9.43544e-06	1.39936e-05	2.44342e-05	2.55644e-05	0.690775	0.0116825	1.18373	up	1.85894	0.00667237	1.2194	up	0.502517	0.0681578	0.903666	unchanged
pos_534	Azulene	1.66982e-06	8.53442e-07	1.1186e-06	7.76841e-07	7.98843e-07	1.66412e-06	4.97172e-06	3.77579e-06	9.67536e-07	8.58221e-08	1.4677e-06	1.17276e-06	1.85102e-06	2.03149e-06	1.69971e-06	1.22177e-06	3.4451e-06	1.31136e-06	7.15792e-07	0	0	3.2779e-07	1.35165e-07	1.22484e-07	9.52756e-07	0	8.50656e-08	1.45959e-07	0	1.3859e-07	1.02405e-06	1.21591e-06	4.03267e-07	9.46752e-07	1.06291e-06	1.04775e-06	2.40288	0.00158821	1.29023	up	3.23394	0.0602564	0.895652	unchanged	1.02	0.0300243	1.20363	up
pos_535	Asp Ile Ser Val	7.57462e-05	5.18567e-05	4.71239e-05	0.000154219	1.67561e-05	3.59278e-05	2.50219e-05	1.70023e-05	1.72035e-05	3.3823e-06	1.09503e-05	2.39303e-05	3.69229e-05	6.73765e-05	1.41463e-05	1.73286e-05	4.52931e-05	5.29575e-06	4.83424e-05	4.1269e-05	0.000108016	2.0143e-05	3.17244e-05	4.29834e-05	3.12977e-05	2.76072e-05	6.40278e-05	4.09311e-05	3.37163e-05	2.85774e-05	5.08942e-05	5.89246e-05	3.64227e-05	5.69545e-05	7.60011e-05	4.4083e-05	0.383846	0.542377	0.372525	unchanged	-1.21399	0.0108415	1.05815	down	-0.794668	0.0712614	0.944111	unchanged
pos_536	1-Phosphatidyl-1D-myo-inositol 3-phosphate	6.46607e-06	5.00502e-06	5.02751e-06	4.96746e-06	5.34022e-06	5.14017e-06	3.12239e-06	2.95722e-06	4.04176e-06	4.40919e-06	2.95517e-06	4.499e-06	2.96161e-06	6.62704e-06	1.96885e-06	2.86189e-06	2.49506e-06	2.90058e-06	2.01241e-05	1.68601e-05	1.715e-05	1.68768e-05	1.52974e-05	1.39967e-05	1.03863e-05	1.29688e-05	1.09849e-05	1.00033e-05	1.21128e-05	9.89885e-06	7.86408e-06	7.99278e-06	6.76477e-06	8.72532e-06	9.58301e-06	6.86645e-06	-1.65067	1.68037e-05	1.53537	down	-1.5937	1.3092e-06	1.45605	down	-1.27031	0.000336901	1.52279	down
pos_537	Abu-His-OH	1.26522e-05	1.63219e-05	7.93516e-06	1.59332e-05	9.04925e-06	1.3217e-05	1.57385e-05	1.43934e-05	8.58961e-06	5.4635e-06	1.02161e-05	1.11329e-05	9.02373e-06	8.59447e-06	1.00564e-05	8.44306e-06	9.51785e-06	7.05708e-06	1.92509e-05	1.96588e-05	2.15497e-05	1.24205e-05	1.68847e-05	1.32238e-05	1.40718e-05	1.45641e-05	1.68666e-05	1.41377e-05	1.39091e-05	1.34258e-05	1.7116e-05	1.9643e-05	1.26571e-05	1.13687e-05	1.50102e-05	1.49256e-05	-0.455431	0.0480291	0.897698	unchanged	-0.408357	0.068911	0.834324	unchanged	-0.783831	0.00246677	1.46112	down
pos_538	Elephantorrhizol	2.57505e-05	2.65137e-05	3.46543e-05	3.78066e-05	3.54637e-05	3.16789e-05	6.16577e-05	5.03732e-05	2.44175e-05	1.94518e-05	2.90298e-05	2.46755e-05	2.26717e-05	2.63347e-05	3.51839e-05	3.02835e-05	2.24161e-05	2.17326e-05	3.95358e-05	4.32016e-05	2.12614e-05	3.11764e-05	3.80176e-05	3.18472e-05	4.22191e-05	2.72832e-05	2.70865e-05	2.77482e-05	2.43008e-05	3.09978e-05	1.60665e-05	2.22245e-05	1.98571e-05	1.94932e-05	2.65974e-05	3.16475e-05	-0.0957938	0.576349	0.326013	unchanged	0.222602	0.523829	0.30559	unchanged	0.223197	0.259683	0.585584	unchanged
pos_539	Polyporusterone C	0.00187681	0.000610322	0.00133563	0.000411648	0.000122021	0.000219515	0.000448885	0.000484419	0.000143226	0.000108972	0.000169084	0.000189421	0.000507291	0.00102692	0.000269458	0.000160414	0.000487715	0.000114563	0.0013852	0.00042193	0.00088603	0.000337622	0.000237694	0.000214497	0.000224614	0.000181867	0.000346165	0.000135155	0.000144891	0.000165879	0.000928247	0.000522059	0.000118249	0.000276424	0.00012956	0.000118465	0.393752	0.607045	0.269994	unchanged	0.365364	0.464272	0.365961	unchanged	0.294151	0.687543	0.247542	unchanged
pos_540	5,7,2',4',6'-Pentamethoxyflavone	6.61304e-05	8.02501e-05	3.8009e-05	5.00235e-05	3.25311e-05	8.1358e-05	0.000136078	0.000129395	6.80456e-05	5.14077e-05	0.000102268	8.08202e-05	6.60478e-05	4.59373e-05	8.47905e-05	6.38967e-05	6.57897e-05	6.3309e-05	4.68544e-05	3.82005e-05	2.25396e-05	3.69533e-05	2.50475e-05	4.19559e-05	5.91338e-05	3.82804e-05	3.78937e-05	3.42957e-05	3.39352e-05	4.53738e-05	3.90103e-05	5.22259e-05	2.55737e-05	5.12207e-05	4.06573e-05	4.15254e-05	0.719333	0.0466607	0.96401	unchanged	1.19029	0.0107872	1.14843	up	0.639468	0.00502983	1.32708	up
pos_541	Trimetrexate	5.05379e-06	4.35705e-06	2.71672e-06	4.24253e-06	8.21938e-06	3.0804e-06	1.65103e-06	1.52454e-06	3.68618e-06	4.29959e-06	4.61206e-06	2.51142e-06	4.02886e-06	3.87521e-06	3.78972e-06	6.78734e-06	3.41333e-06	5.26889e-06	7.06446e-06	9.98371e-06	1.44432e-05	1.61646e-05	1.1625e-05	8.24696e-06	6.76123e-06	6.23896e-06	4.4165e-06	5.5893e-06	4.40379e-06	5.18787e-06	1.23312e-06	7.54155e-07	2.01361e-06	3.6347e-06	5.33583e-06	9.95947e-06	-1.28717	0.00403304	1.23816	down	-0.834122	0.00619033	1.12808	down	0.244369	0.653889	0.239099	unchanged
pos_542	5-Deoxy-5-<WBR>(methylthio)adenosine	0.000131854	0.000262947	9.36545e-05	0.000163252	0.00013762	0.000193809	0.00042306	0.000373927	0.000234574	0.000146301	0.000228994	0.000253902	0.000169684	7.34022e-05	0.000168128	0.000185699	0.00025538	0.000127896	0.000134173	0.000153527	8.6888e-05	0.000183213	0.00014521	0.000112184	0.000218687	0.000119748	0.000109739	0.000147076	0.000119284	0.000170862	0.000108133	0.000137716	0.0001067	0.000133611	0.000103569	0.000146532	0.270246	0.341552	0.466674	unchanged	0.907446	0.0257804	1.00428	up	0.412844	0.168039	0.824831	unchanged
pos_543	Citrinin	7.99052e-06	1.0224e-05	6.3882e-06	5.10309e-06	6.99085e-06	1.32617e-05	2.50363e-05	1.79436e-05	1.32962e-05	7.30953e-06	1.67399e-05	1.35306e-05	1.28877e-05	9.68437e-06	1.98056e-05	1.52226e-05	1.19279e-05	8.78128e-06	4.03535e-06	4.34769e-06	3.35541e-06	3.48114e-06	4.30315e-06	4.7706e-06	7.51215e-06	5.88244e-06	6.09809e-06	5.42982e-06	7.92435e-06	7.57891e-06	6.20633e-06	7.40608e-06	5.01058e-06	7.95739e-06	6.21753e-06	8.26384e-06	1.04017	0.0159969	1.16093	up	1.21518	0.013398	1.13689	up	0.93139	0.0114725	1.30741	up
pos_544	Decanoylcholine	5.86748e-07	3.36947e-07	1.42979e-07	0	0	0	1.41008e-07	0	0	0	0	0	0	0	0	0	0	0	3.58237e-06	3.72073e-06	3.94292e-06	4.11697e-06	4.35808e-06	4.55799e-06	3.974e-06	4.54488e-06	4.23172e-06	3.21639e-06	3.10255e-06	2.65323e-06	2.30486e-06	1.65746e-06	1.55991e-06	1.72974e-06	8.26298e-07	6.27902e-07	-4.50852	1.03917e-08	1.56639	down	-7.26729	6.80013e-05	1.44925	down	#DIV/0!	0.00227986	1.49408	down
pos_545	Allyl benzoate	3.31737e-05	2.34662e-05	3.11568e-05	2.87478e-05	3.23861e-05	2.92321e-05	3.38906e-05	3.53969e-05	4.0509e-05	3.83778e-05	3.89688e-05	3.8332e-05	3.04182e-05	3.90278e-05	2.90883e-05	3.52336e-05	3.16831e-05	2.92477e-05	2.34573e-06	3.74331e-06	7.40197e-06	1.01046e-05	1.203e-05	1.39997e-05	1.6306e-05	2.48953e-05	2.54305e-05	2.63731e-05	3.10776e-05	3.03416e-05	3.0157e-05	2.92106e-05	3.41716e-05	3.72036e-05	3.9105e-05	3.41764e-05	1.84405	6.40737e-06	1.4838	up	0.54607	0.00157283	1.27447	up	-0.0674974	0.504748	0.388427	unchanged
pos_546	Diethylstilbestrol monomethyl ether	5.56227e-06	3.09401e-06	5.05685e-06	2.3667e-06	4.42645e-06	2.58669e-06	3.729e-06	3.72064e-06	2.33266e-06	3.03965e-06	2.77641e-06	1.03701e-06	1.1253e-06	2.67434e-06	8.34488e-07	1.62224e-06	7.37508e-08	1.54274e-06	6.07056e-06	9.91344e-06	9.7961e-06	1.22147e-05	1.24524e-05	1.64379e-05	1.41528e-05	1.13258e-05	7.87964e-06	1.01848e-05	9.21337e-06	9.77629e-06	1.05015e-05	9.01563e-06	8.63609e-06	5.08336e-06	8.08568e-06	7.23381e-06	-1.53423	0.00240132	1.32794	down	-1.91036	9.26843e-05	1.40247	down	-2.62469	6.90665e-05	1.63808	down
pos_547	Corey PG-Lactone Diol	8.67847e-06	2.07355e-05	6.31748e-06	9.744e-06	6.181e-06	1.37923e-05	1.48954e-05	1.46223e-05	1.27844e-05	1.5349e-05	1.68705e-05	1.56208e-05	1.13238e-05	6.78541e-06	1.27628e-05	1.00577e-05	9.27102e-06	9.89471e-06	1.97603e-06	4.28754e-06	5.93731e-06	4.6144e-06	7.50568e-06	8.04864e-06	9.2257e-06	7.15254e-06	6.98439e-06	8.8686e-06	7.17834e-06	6.03945e-06	7.41149e-06	1.2729e-05	1.1827e-05	8.89306e-06	1.0562e-05	5.78531e-06	1.01572	0.0614048	0.919575	unchanged	0.987957	1.65004e-06	1.42803	up	0.0710427	0.731934	0.147333	unchanged
pos_548	Arg Tyr Tyr Tyr	4.7877e-06	6.83703e-06	1.5493e-05	1.3803e-05	4.00114e-05	1.02047e-05	8.78995e-07	5.53298e-07	1.20374e-08	5.43189e-07	1.06161e-07	5.35488e-07	1.29437e-06	1.04202e-05	5.47769e-07	1.2677e-05	4.77168e-06	6.59422e-06	2.16451e-06	7.17552e-07	2.51447e-06	8.08641e-06	5.85352e-06	9.75862e-06	1.47597e-06	4.39506e-06	4.94429e-06	6.7362e-06	2.36505e-05	9.80985e-06	3.25607e-05	1.14615e-05	2.49915e-05	1.19925e-05	1.47979e-06	6.36338e-06	1.64726	0.107569	0.784068	unchanged	-4.27815	0.054756	0.924032	unchanged	-1.29118	0.136859	0.809252	unchanged
pos_549	Archangin	5.30513e-06	5.78958e-06	7.6985e-06	5.637e-06	1.80558e-05	1.43569e-05	1.29757e-05	6.82626e-06	6.73909e-06	9.2557e-06	8.91225e-06	6.54895e-06	8.3407e-06	5.80451e-06	7.8688e-06	7.34696e-06	4.77267e-06	1.55257e-05	0.000107027	0.000134917	1.35095e-05	0.000232214	1.61858e-05	1.10829e-05	8.80159e-06	1.20443e-05	7.77047e-06	8.45976e-06	8.87715e-06	9.22832e-06	8.0022e-05	0.000152344	8.23559e-05	4.27983e-05	0.00012618	1.14834e-05	-3.17934	0.0906951	0.86019	unchanged	-0.106409	0.592726	0.286224	unchanged	-3.31783	0.0169394	1.32795	down
pos_550	Thr His Trp Glu	1.03077e-05	1.56593e-05	1.25171e-05	1.34838e-05	1.07269e-05	7.3908e-06	9.71968e-06	5.25486e-06	3.79341e-06	4.57707e-07	3.73231e-06	4.62334e-06	8.68141e-06	5.03974e-06	1.57927e-06	4.1115e-06	4.21643e-06	4.28171e-06	4.05369e-05	2.74823e-05	1.49543e-05	1.73253e-05	1.73243e-05	1.35242e-05	1.10168e-05	7.08015e-06	9.08783e-06	7.25525e-06	9.28085e-06	8.67708e-06	7.84224e-06	7.21238e-06	5.9606e-06	6.90843e-06	1.36384e-05	1.01643e-05	-0.904001	0.0616647	0.950332	unchanged	-0.925821	0.0183309	1.03144	down	-0.890114	0.0245454	1.1671	down
pos_551	Hederagenin 3-O-arabinoside	6.71569e-05	8.46734e-05	7.86871e-05	5.15378e-05	1.22008e-05	2.05277e-05	2.68552e-05	0.000134653	2.49678e-05	2.5072e-05	5.15109e-05	6.30417e-05	7.82658e-05	4.22699e-05	7.18091e-05	1.34476e-05	3.97581e-05	1.17106e-05	3.79663e-05	1.68408e-05	5.48398e-05	2.00448e-05	1.79311e-05	1.72892e-05	1.65404e-05	3.52718e-05	7.75657e-05	2.06153e-05	1.82214e-05	1.88459e-05	7.39035e-05	7.6342e-05	2.69075e-05	4.83649e-05	4.24185e-05	2.43888e-05	0.932665	0.112825	0.814449	unchanged	0.80181	0.277334	0.557503	unchanged	-0.18434	0.698822	0.207457	unchanged
pos_552	Landomycin A	0.000477293	0.000369153	0.000316948	0.00031667	2.23618e-05	0.000297098	0.000562814	0.00189992	0.000409354	0.000567247	0.000891437	0.00100654	0.000460837	0.00031707	0.000742601	0.000238349	0.000342253	0.000103914	0.000201805	7.02837e-05	9.18919e-05	9.57613e-05	7.97532e-05	8.67279e-05	0.000289316	0.000351494	0.000524723	0.000154373	0.000147545	0.000268533	0.000151377	0.000682243	0.000363968	0.000931007	0.00046763	0.000120139	1.52287	0.0232352	1.1077	up	1.62036	0.0417716	0.985981	unchanged	-0.300882	0.598144	0.253765	unchanged
pos_553	Maritimetin	0.000193616	0.000252027	0.000196627	0.000252898	0.000113364	0.000207094	0.000190918	0.000272435	0.000145529	0.000128738	0.000185892	0.000152723	0.000271372	0.000159653	0.00034686	0.000205643	0.00063903	0.000217799	0.000164893	0.000128737	0.000432195	8.69273e-05	9.20261e-05	0.000247088	8.27581e-05	0.000108723	0.0001052	9.20097e-05	8.00817e-05	0.00010762	0.000168644	0.00025819	0.000100913	0.000157088	0.000139252	0.000160788	0.0777257	0.8593	0.168933	unchanged	0.90087	0.00964239	1.17508	up	0.901973	0.105226	0.963831	unchanged
pos_554	Aristolindiquinone	8.99878e-06	9.70075e-06	6.25491e-06	6.57228e-06	5.6448e-06	8.32926e-06	1.46853e-05	1.39357e-05	8.9015e-06	6.831e-06	1.04385e-05	9.16857e-06	6.89412e-06	5.76659e-06	9.48588e-06	8.80772e-06	4.82658e-06	5.55482e-06	7.98034e-06	7.52535e-06	7.87185e-06	9.07361e-06	9.66319e-06	1.05548e-05	1.24046e-05	1.02511e-05	1.00909e-05	9.19445e-06	1.03128e-05	1.02123e-05	7.82407e-06	7.75053e-06	6.71659e-06	8.99082e-06	7.87642e-06	8.3894e-06	-0.211066	0.183331	0.672502	unchanged	0.0341099	0.856803	0.0942262	unchanged	-0.20199	0.253898	0.649541	unchanged
pos_555	Primuletin	5.04501e-06	2.98975e-06	5.48814e-06	8.04983e-06	4.9443e-06	6.37268e-06	3.117e-06	2.81706e-06	2.46214e-06	2.42572e-06	2.07227e-06	4.2908e-06	3.47851e-06	2.59033e-06	3.78628e-06	7.71954e-07	4.64585e-06	1.52056e-06	2.35471e-06	2.53019e-06	4.89213e-06	1.00207e-05	4.74442e-06	2.48063e-06	1.99488e-06	3.98008e-06	2.85868e-06	2.22767e-06	1.06683e-06	1.61691e-06	3.29384e-06	2.01726e-06	1.11536e-06	1.8425e-06	1.37438e-05	2.13979e-06	0.28346	0.49958	0.383509	unchanged	0.322238	0.302995	0.494195	unchanged	-0.524275	0.572376	0.377394	unchanged
pos_556	CAY10574	3.89275e-05	3.35895e-05	4.79254e-05	3.81425e-05	5.00318e-05	3.42979e-05	3.5238e-05	2.20147e-05	2.4269e-05	2.77599e-05	2.65326e-05	2.71107e-05	3.09873e-05	3.39125e-05	5.74824e-05	3.11684e-05	2.05458e-05	3.40183e-05	7.76553e-05	6.89464e-05	5.19677e-05	5.34668e-05	5.10041e-05	4.4449e-05	4.34496e-05	5.93025e-05	5.77171e-05	5.08601e-05	5.01252e-05	4.63555e-05	4.12975e-05	3.92215e-05	4.2649e-05	4.62829e-05	4.882e-05	4.71096e-05	-0.51652	0.0185825	1.09825	down	-0.917833	2.75811e-05	1.38428	down	-0.350685	0.117681	0.882741	unchanged
pos_557	7-Methyluric acid	1.39673e-09	4.30968e-09	0	1.14177e-09	1.37533e-08	0	5.20301e-08	2.12456e-08	2.26264e-07	3.32575e-07	0	7.23863e-07	3.5695e-06	1.63994e-06	6.37665e-08	7.00218e-07	0	6.49062e-07	2.32074e-08	9.79107e-08	1.96388e-07	1.05186e-07	9.18885e-08	5.49073e-08	1.2565e-07	6.18966e-08	7.11529e-08	6.28268e-08	9.74918e-08	8.17158e-08	5.58482e-08	2.83693e-08	2.27707e-08	8.46922e-09	7.92134e-08	6.76757e-08	-4.78885	0.0121355	1.18398	down	1.43722	0.263322	0.556511	unchanged	4.65783	0.111303	0.853579	unchanged
pos_558	Makisterone A	0.00191451	0.000716859	0.00137542	0.000512761	7.91013e-05	0.00025601	0.000416481	0.000481744	0.000121343	8.24845e-05	0.000186907	0.000238528	0.000686657	0.00117066	0.000472475	0.000112778	0.000604983	5.59478e-05	0.000864464	0.000217716	0.000688733	0.000234634	9.622e-05	9.71409e-05	9.77811e-05	7.16973e-05	0.000359141	8.39637e-05	7.51283e-05	9.36494e-05	0.00105874	0.000461569	7.52831e-05	0.000306996	9.29091e-05	8.75112e-05	1.14258	0.204904	0.650642	unchanged	0.967101	0.156083	0.68357	unchanged	0.575226	0.474219	0.424013	unchanged
pos_559	Ponganone IX	0.000313575	0.000352312	0.000207222	0.000271716	0.000163172	0.000442552	0.00076076	0.000651851	0.000399032	0.000277459	0.000542842	0.000497609	0.000430737	0.000340109	0.000600538	0.00046471	0.000491134	0.000317742	0.000175426	0.000145443	0.000179164	0.000168747	0.000134556	0.000167774	0.000284059	0.000215498	0.000174759	0.000175157	0.000151992	0.000184799	0.000264321	0.000288755	0.000169542	0.000281416	0.000224017	0.000244147	0.850101	0.024675	1.13093	up	1.39953	0.00496817	1.22483	up	0.845279	0.00417225	1.41091	up
pos_560	2-Imino-4-methylpiperidine	4.68216e-05	3.77451e-05	3.95136e-05	4.039e-05	4.08117e-05	3.65097e-05	3.2798e-05	3.21872e-05	3.11371e-05	3.66443e-05	3.14557e-05	3.23321e-05	2.8327e-05	2.9381e-05	2.12135e-05	2.62925e-05	2.55004e-05	2.45706e-05	8.07918e-05	7.46332e-05	8.77391e-05	8.63803e-05	8.70979e-05	8.24937e-05	7.10576e-05	8.06769e-05	7.47613e-05	6.54268e-05	7.08362e-05	5.69865e-05	5.87526e-05	5.18607e-05	4.92101e-05	5.03101e-05	5.7545e-05	5.17619e-05	-1.04567	3.43008e-08	1.55517	down	-1.09459	5.50431e-05	1.44476	down	-1.04063	2.03823e-07	1.69468	down
pos_561	N5,N10-Methenyltetrahydrofolic acid	2.60985e-05	0.000181916	2.13233e-05	0.000164319	5.63078e-06	1.71564e-05	4.01986e-05	2.23991e-05	5.95082e-06	2.63853e-06	9.59829e-06	1.05834e-05	9.91821e-06	2.85705e-05	2.54259e-05	7.22314e-06	5.53338e-05	4.83824e-06	3.02944e-06	2.27388e-06	8.11234e-06	2.50898e-06	2.89745e-06	4.46874e-06	5.22804e-06	1.6144e-06	6.88959e-06	4.43462e-06	2.55958e-06	4.51946e-06	1.02221e-05	9.41659e-06	3.42609e-06	2.84486e-06	1.30612e-05	1.05131e-05	4.16029	0.103769	0.861821	unchanged	1.85566	0.111199	0.77642	unchanged	1.40794	0.143131	0.88243	unchanged
pos_562	Ala Gly Trp	5.63999e-05	6.38481e-05	5.44221e-05	9.94987e-05	4.44387e-05	5.05218e-05	7.11931e-05	5.60622e-05	2.46286e-05	1.66515e-05	3.0582e-05	2.51045e-05	3.10698e-05	3.42066e-05	3.9607e-05	4.56336e-05	3.32414e-05	3.03888e-05	6.37117e-05	6.09746e-05	6.29939e-05	4.33473e-05	8.14241e-05	4.82582e-05	5.2134e-05	3.84099e-05	3.83547e-05	3.01187e-05	4.33207e-05	4.51742e-05	2.80015e-05	3.65677e-05	4.09848e-05	3.47815e-05	4.68864e-05	5.23237e-05	0.0332877	0.888468	0.0740861	unchanged	-0.142571	0.688506	0.19854	unchanged	-0.161697	0.351539	0.552215	unchanged
pos_563	Melithiazol A	1.84461e-05	1.83462e-05	1.56285e-05	2.0501e-05	1.26727e-05	2.86887e-05	2.05255e-05	2.01405e-05	1.35547e-05	9.37461e-06	1.67951e-05	1.74155e-05	1.67919e-05	8.24721e-06	1.92131e-05	9.71049e-06	1.4836e-05	1.00681e-05	2.1259e-05	1.92574e-05	1.3637e-05	1.19595e-05	8.87209e-06	1.69124e-05	1.43157e-05	1.08288e-05	1.60874e-05	1.21468e-05	1.25274e-05	1.43209e-05	1.13059e-05	1.45875e-05	1.23562e-05	9.14032e-06	1.14106e-05	1.30713e-05	0.314518	0.232095	0.627356	unchanged	0.285834	0.166022	0.698491	unchanged	0.13399	0.571502	0.326631	unchanged
pos_564	Formononetin 7-O-xylosyl-(1->6)-glucoside	6.66909e-06	5.77761e-06	4.98301e-06	3.40505e-06	3.02453e-06	2.29065e-06	8.596e-07	2.26425e-06	1.67062e-06	3.01613e-06	2.20058e-06	1.35138e-06	1.0685e-06	1.4122e-06	4.56193e-07	8.77802e-08	1.20699e-07	3.10836e-08	6.24421e-05	7.90526e-05	6.554e-05	6.89407e-05	5.36645e-05	5.64147e-05	4.79603e-05	4.56338e-05	6.22439e-05	4.85142e-05	3.25748e-05	3.27225e-05	3.52869e-05	2.40464e-05	1.65157e-05	1.29842e-05	1.25307e-05	1.03599e-05	-3.88392	1.08722e-05	1.54093	down	-4.56873	0.00021671	1.41582	down	-5.13638	0.00538468	1.43211	down
pos_565	Ile-Tyr-OH	3.03351e-07	8.20769e-14	7.57817e-07	6.10343e-07	1.32567e-07	0	7.24525e-08	1.92052e-08	1.05438e-08	4.21345e-07	1.94353e-07	1.60141e-07	2.33984e-07	1.02328e-07	8.50362e-08	2.2182e-07	1.96093e-07	2.44613e-07	3.32305e-05	2.4411e-05	2.34277e-05	8.77162e-06	4.31772e-06	3.71794e-06	9.65819e-07	0	1.77415e-06	1.12799e-06	4.03979e-07	0	2.71023e-06	1.04042e-06	1.54078e-07	1.57659e-07	1.57243e-08	0	-5.76163	0.0245897	1.10194	down	-2.28253	0.107295	0.775105	unchanged	-1.9117	0.304776	0.585024	unchanged
pos_566	Celastrol	0.0007104	0.000927548	0.000539642	0.000599621	0.000530144	0.000283005	0.000293155	0.000330922	0.000280672	0.000537373	0.000501517	0.000407291	0.000375973	0.000793425	0.000548794	0.000621677	0.000473662	0.000489439	8.91963e-05	0.000197676	0.000287395	0.00108139	0.00104923	0.00121362	0.00132154	0.00125703	0.00177997	0.00183982	0.00141987	0.00163303	0.00174492	0.00127252	0.00115871	0.00141423	0.00203737	0.000716324	-0.126177	0.816609	0.147068	unchanged	-1.97642	1.6595e-05	1.41936	down	-1.33699	0.00543069	1.41733	down
pos_567	Artelinic acid	5.99695e-06	3.70839e-06	5.42451e-06	6.47327e-06	5.58411e-06	4.92742e-06	4.31253e-06	3.04502e-06	5.82747e-06	4.832e-06	3.8316e-06	4.39067e-06	5.13072e-06	6.40118e-06	3.99151e-06	4.40233e-06	3.6785e-06	5.17114e-06	5.10998e-06	4.45214e-06	6.23642e-06	5.678e-06	5.17712e-06	8.04366e-06	5.50425e-06	6.28786e-06	7.65437e-06	5.0555e-06	6.15838e-06	5.8476e-06	4.32046e-06	4.2298e-06	5.74146e-06	5.30871e-06	5.30345e-06	5.70509e-06	-0.111593	0.521516	0.295725	unchanged	-0.476482	0.00883776	1.08227	down	-0.0891196	0.546098	0.368534	unchanged
pos_568	2,3-dinor-6-keto Prostaglandin F1-d9	5.68106e-05	5.27494e-05	3.7747e-05	5.18234e-05	4.83029e-05	5.01831e-05	5.75795e-05	5.62652e-05	6.65708e-05	7.20043e-05	7.43077e-05	0.000132439	7.39353e-05	4.05626e-05	5.17596e-05	3.8513e-05	3.24508e-05	3.27092e-05	0.000131112	0.000108031	9.38786e-05	8.36976e-05	8.35668e-05	7.41382e-05	9.10068e-05	9.26691e-05	9.2037e-05	7.18441e-05	7.14883e-05	7.48702e-05	4.95626e-05	4.51982e-05	7.15406e-05	7.1445e-05	4.73068e-05	4.9336e-05	-0.948664	0.00208809	1.35529	down	-0.105245	0.654887	0.187858	unchanged	-0.30894	0.220515	0.664094	unchanged
pos_569	1-(4-Methoxyphenyl)-1-penten-3-one	1.04109e-06	2.97352e-06	1.71202e-06	1.15207e-06	1.3417e-06	2.24921e-06	8.93114e-06	3.97763e-06	3.63188e-06	2.70849e-06	2.06845e-06	3.50305e-06	2.53854e-06	6.98048e-07	3.42501e-06	1.47974e-06	1.61739e-06	1.12028e-06	2.41427e-06	2.37737e-06	5.61784e-07	1.92554e-06	2.4714e-06	3.37398e-06	2.76982e-06	4.6831e-06	3.82168e-06	4.03311e-06	4.07808e-06	5.00742e-06	2.52917e-06	3.21252e-06	3.97311e-06	3.42429e-06	3.88091e-06	2.08552e-06	-0.326038	0.384206	0.472643	unchanged	0.0250611	0.948051	0.0180871	unchanged	-0.812442	0.0242292	1.13897	down
pos_570	Gly Ile Gly	3.41207e-05	2.92045e-05	2.44523e-05	4.96397e-05	2.02433e-05	2.7214e-05	1.71429e-05	1.48498e-05	1.08694e-05	9.06697e-06	1.61412e-05	1.3193e-05	2.35864e-05	2.22124e-05	5.43163e-05	1.44922e-05	1.67468e-05	8.92854e-06	2.96284e-05	1.97171e-05	4.07553e-05	2.02032e-05	2.37614e-05	2.33633e-05	1.92863e-05	1.57309e-05	2.1879e-05	1.65961e-05	1.62356e-05	1.86956e-05	2.31548e-05	2.47542e-05	1.47294e-05	1.82158e-05	2.03351e-05	2.57616e-05	0.231848	0.411207	0.468395	unchanged	-0.416	0.0187928	0.961369	unchanged	0.144067	0.754853	0.189061	unchanged
pos_571	Ile Thr	0.000168281	0.000218285	0.000156963	0.000228395	8.63965e-05	0.000156514	7.30227e-05	0.000105449	8.30654e-05	6.25377e-05	8.83456e-05	9.22486e-05	0.000113693	0.000118625	8.95326e-05	7.16512e-05	0.000121258	5.87191e-05	0.000230087	0.000210825	0.000248897	0.000156654	0.000189795	0.000156749	0.000138687	0.000107668	0.000199796	0.00014583	0.000115656	0.000130208	0.000205053	0.000222603	0.000139693	0.00013666	0.00011309	0.0001578	-0.233356	0.282795	0.491244	unchanged	-0.731348	0.00684994	1.11746	down	-0.765512	0.0107207	1.21134	down
pos_572	His Asp Asn His	1.88822e-05	2.27236e-05	1.95347e-05	2.40001e-05	1.48379e-05	3.38115e-05	5.9882e-05	4.01732e-05	2.46615e-05	1.71149e-05	3.5952e-05	2.91435e-05	3.47508e-05	2.01701e-05	6.68452e-05	2.36673e-05	2.58953e-05	1.715e-05	2.00733e-05	1.98863e-05	1.14961e-05	2.95363e-05	9.59317e-06	1.11325e-05	1.24321e-05	1.43915e-05	1.57006e-05	1.32275e-05	1.20337e-05	1.51005e-05	1.98247e-05	2.64937e-05	1.64901e-05	1.99267e-05	2.80803e-05	1.72238e-05	0.395402	0.222651	0.642153	unchanged	1.31992	0.0189246	1.10275	up	0.557814	0.244057	0.649205	unchanged
pos_573	N-Feruloyltyramine	2.18435e-05	9.05244e-05	0.000101197	3.57919e-05	0.000118095	9.9585e-05	0.000825396	7.29022e-05	0.000352334	0.000162661	0.000230304	0.00024688	0.000294124	1.77601e-05	0.00153828	9.99372e-05	0.00021898	0.000249675	1.50409e-05	2.00464e-05	2.74404e-05	1.28693e-05	8.44353e-06	1.05893e-05	1.40749e-05	5.97696e-06	8.10647e-06	9.50845e-06	8.12199e-06	1.07288e-05	3.92025e-05	4.24702e-05	9.42717e-06	1.39279e-05	2.33131e-05	3.43372e-05	2.30622	0.011072	1.21509	up	5.06391	0.0376449	0.9744	unchanged	3.89417	0.164268	0.80127	unchanged
pos_574	MG(18:0/0:0/0:0)[rac]	0.000808455	0.000553326	0.000711055	0.00081486	0.000828472	0.000728954	0.000435639	0.000493042	0.000558343	0.000612386	0.00062252	0.000665599	0.000673538	0.000771423	0.00039839	0.000767809	0.00060117	0.000744928	0.000710205	0.000796076	0.000733831	0.000779801	0.00075546	0.000612709	0.000680445	0.000815957	0.00077159	0.000695858	0.000817698	0.000779468	0.000675415	0.000593555	0.000609438	0.000742187	0.000925294	0.000762158	0.0186328	0.854231	0.0822457	unchanged	-0.429122	0.00143076	1.20944	down	-0.122533	0.465717	0.456619	unchanged
pos_575	Benzene	6.777e-07	1.47385e-06	5.57159e-07	6.07256e-07	8.54126e-07	2.06772e-06	5.01871e-06	1.83749e-06	1.68185e-06	1.55576e-06	3.25552e-06	8.14706e-07	1.37532e-06	1.06408e-07	5.66499e-06	1.32227e-06	1.5703e-06	1.19524e-06	1.20293e-06	9.33004e-07	1.05746e-06	8.94144e-07	8.11367e-07	8.26242e-07	7.76404e-07	5.48614e-07	8.02532e-07	7.88588e-07	7.20154e-07	7.9761e-07	3.77911e-07	7.03566e-07	4.97035e-07	3.56177e-07	5.15502e-07	7.33171e-07	0.123725	0.749315	0.177361	unchanged	1.67558	0.0479704	0.945011	unchanged	1.81931	0.149417	0.828163	unchanged
pos_576	3-(2-Propenyloxy)estra-1,3,5(10)-triene-16,17-dione 16-oxime	1.28833e-08	1.00532e-06	4.25497e-07	3.44205e-07	3.33927e-07	1.12412e-06	0.000138019	9.88063e-06	9.16258e-06	1.70189e-06	9.0259e-06	6.0305e-06	2.17838e-07	7.64373e-08	9.23601e-06	9.4718e-06	3.64094e-06	8.71568e-06	3.40166e-07	4.65327e-07	1.29572e-07	1.19482e-07	1.21218e-06	3.76959e-07	2.71691e-06	6.17372e-07	2.69591e-07	1.59444e-06	1.64271e-06	2.40573e-06	2.21947e-07	4.57983e-07	3.15586e-07	2.81033e-07	1.75255e-06	1.11498e-07	0.29609	0.685626	0.165689	unchanged	4.2325	0.264767	0.533617	unchanged	3.31976	0.0497408	1.06495	up
pos_577	Bilirubin	2.15771e-05	2.53475e-05	3.42715e-05	3.67355e-05	2.03846e-05	3.42045e-05	3.77603e-05	2.38104e-05	1.64162e-05	2.05449e-05	2.5987e-05	1.87312e-05	1.81887e-05	5.18545e-06	0.0003605	1.59588e-05	1.72201e-05	5.62878e-05	1.96781e-05	1.67725e-05	3.1116e-05	2.30722e-05	7.49582e-06	1.66238e-05	1.49487e-05	1.49904e-05	1.03404e-05	9.2835e-06	9.29966e-06	1.27883e-05	2.06452e-05	2.09524e-05	1.42909e-05	1.01521e-05	3.02408e-05	1.85363e-05	0.588169	0.0508189	0.996678	unchanged	0.999477	0.0104655	1.12209	up	2.04353	0.341062	0.550203	unchanged
pos_578	(S)-(-)-N,alpha-Dimethylbenzylamine	0.000628073	0.000489807	0.000611013	0.000639206	0.000671789	0.000593463	0.00047146	0.000506292	0.000527658	0.000560793	0.000518276	0.000553889	0.000489917	0.000568289	0.000390271	0.000596143	0.000562896	0.000545808	0.000721805	0.000735096	0.0007622	0.000798739	0.000774403	0.000736012	0.000607993	0.000771736	0.000670327	0.000639929	0.000678562	0.000625499	0.000673199	0.000615207	0.000584187	0.000629104	0.000759655	0.000684887	-0.317654	0.00110418	1.36026	down	-0.347836	0.000849377	1.28226	down	-0.323604	0.00813008	1.27491	down
pos_579	Arg Ala Leu	0.0404827	0.0326076	0.0383631	0.0393046	0.0408075	0.0365238	0.0327938	0.0347568	0.0377995	0.0401376	0.0377408	0.0399003	0.0360972	0.0393206	0.0305327	0.0425964	0.0402527	0.0417533	0.0803926	0.071357	0.0651773	0.0648532	0.0586691	0.0559755	0.0499511	0.0596064	0.0515761	0.047636	0.0499622	0.0464659	0.0464086	0.0419538	0.0414868	0.0446941	0.05053	0.0440244	-0.797448	0.000285582	1.45093	down	-0.451867	0.000238463	1.33315	down	-0.223033	0.0195156	1.17644	down
pos_580	nandrolone	9.70481e-05	9.59437e-05	8.20774e-05	9.70358e-05	8.77049e-05	9.21683e-05	0.000106748	0.000100918	0.000100872	0.000109537	0.000117651	0.000114721	8.86032e-05	7.2807e-05	6.45439e-05	7.22684e-05	6.28275e-05	6.24786e-05	0.00017004	0.000159422	0.000161311	0.000167263	0.000167344	0.000157278	0.000148507	0.000169514	0.000157925	0.000143668	0.000154313	0.000139964	0.000129313	0.000117435	0.000119789	0.000124906	0.000130026	0.000125052	-0.832077	1.17506e-09	1.56744	down	-0.490593	1.95999e-05	1.39478	down	-0.817723	4.53486e-06	1.68274	down
pos_581	Glu Glu Arg Trp	0.000165548	0.00019275	0.000170647	0.000167462	0.00011938	0.000150346	9.70578e-05	7.15281e-05	0.000116907	8.80115e-05	8.86541e-05	0.000120101	0.000171972	0.000119347	0.000152344	9.3902e-05	0.000137339	0.000120065	0.00035876	0.000256666	0.000252004	0.000272053	0.000249788	0.000245101	0.000179326	0.000189598	0.00024016	0.000224477	0.000206629	0.000160565	0.000166743	0.000161315	0.00015786	9.82836e-05	0.000148062	0.00013882	-0.758444	0.000610377	1.36631	down	-1.04421	6.7776e-05	1.36968	down	-0.131913	0.423465	0.47714	unchanged
pos_582	GalNAc1-3Gal1-4Lac-Sp	9.35397e-07	4.28731e-07	8.3761e-07	6.62331e-07	6.94738e-07	2.56284e-07	1.86269e-07	1.36065e-07	1.34012e-07	1.72453e-07	1.30381e-07	2.77974e-08	2.93797e-08	0	1.08712e-06	6.07939e-09	2.76446e-07	1.76329e-08	3.47213e-08	4.11242e-06	0	9.56545e-06	1.1394e-05	8.02992e-06	2.16474e-06	6.69995e-06	1.31568e-05	2.70275e-05	7.22553e-06	1.64919e-06	3.613e-06	9.30796e-07	2.71793e-06	4.70214e-07	7.75805e-07	9.68368e-07	-3.11863	0.0581627	1.00248	unchanged	-6.20169	0.0571026	0.919075	unchanged	-2.7418	0.0490417	1.06327	down
pos_583	cyclandelate	2.2841e-05	1.97686e-05	2.03175e-05	2.4128e-05	1.98172e-05	2.91755e-05	2.12762e-05	2.21183e-05	2.65843e-05	2.16923e-05	2.19801e-05	1.98338e-05	1.74153e-05	2.19927e-05	1.1698e-05	2.79911e-05	1.9239e-05	2.08717e-05	1.81492e-05	2.07649e-05	2.62756e-05	2.43416e-05	2.82056e-05	2.98027e-05	2.79089e-05	2.67675e-05	2.75872e-05	2.64075e-05	2.76835e-05	2.61125e-05	3.36955e-05	3.084e-05	2.27392e-05	2.80572e-05	4.67597e-05	3.39965e-05	-0.116989	0.434967	0.374428	unchanged	-0.283471	0.00254623	1.28063	down	-0.718024	0.010594	1.28503	down
pos_584	PA(18:4(6Z,9Z,12Z,15Z)/12:0)	1.79892e-05	2.27233e-05	1.72189e-05	1.67704e-05	1.53532e-05	2.14248e-05	3.63308e-05	3.01481e-05	2.97856e-05	3.26841e-05	3.42275e-05	2.95725e-05	2.08789e-05	1.53132e-05	1.51459e-05	1.52741e-05	1.50057e-05	2.78643e-05	4.46433e-05	3.58419e-05	3.98083e-05	3.87619e-05	4.11815e-05	3.72466e-05	3.38358e-05	3.18757e-05	3.57376e-05	3.17963e-05	3.62477e-05	3.37209e-05	2.77431e-05	2.62131e-05	3.0896e-05	3.22119e-05	3.10408e-05	2.32659e-05	-1.09105	2.74399e-07	1.53232	down	-0.0762778	0.233579	0.559165	unchanged	-0.646428	0.00321388	1.37658	down
pos_585	Thr Phe	6.44804e-05	6.70922e-05	4.08583e-05	8.5502e-05	2.17531e-05	5.68038e-05	2.72219e-05	3.22874e-05	2.38986e-05	1.62849e-05	2.73413e-05	2.88079e-05	3.69187e-05	3.57004e-05	3.51249e-05	1.92752e-05	3.67887e-05	1.18306e-05	5.03903e-05	3.65757e-05	7.63896e-05	3.54829e-05	3.22664e-05	3.18519e-05	2.96353e-05	2.09438e-05	4.16228e-05	2.50148e-05	2.23252e-05	2.67025e-05	5.71099e-05	6.56285e-05	2.58883e-05	3.52783e-05	3.4816e-05	3.73083e-05	0.355736	0.313239	0.567584	unchanged	-0.0932212	0.657613	0.164948	unchanged	-0.5437	0.113701	0.811133	unchanged
pos_586	Dehydrofalcarinol	2.47525e-06	3.90742e-06	1.03438e-06	1.30922e-06	1.72255e-06	3.68553e-06	9.27759e-06	7.5033e-06	2.73032e-06	1.62786e-06	4.55085e-06	3.6976e-06	2.35221e-06	1.24794e-06	4.88385e-06	2.2778e-06	3.53467e-06	1.8236e-06	2.46296e-06	1.96444e-06	1.88623e-06	1.53506e-06	2.08495e-06	1.92338e-06	3.47976e-06	1.8021e-06	2.41132e-06	3.35018e-06	3.44343e-06	3.20391e-06	3.36803e-06	4.20411e-06	2.41534e-06	1.86481e-06	1.45464e-06	3.47725e-06	0.253465	0.488953	0.339942	unchanged	0.732212	0.167653	0.679114	unchanged	-0.0582437	0.875649	0.0407404	unchanged
pos_587	METAXALONE	2.91188e-06	3.11735e-06	2.24689e-06	2.85826e-06	2.57455e-06	3.98429e-06	9.26557e-06	4.28981e-06	4.0044e-06	3.41276e-06	4.8566e-06	3.26076e-06	2.63362e-06	2.32103e-06	5.90537e-06	3.05971e-06	3.11676e-06	3.36746e-06	3.25493e-06	3.36742e-06	3.21821e-06	3.55421e-06	3.20102e-06	3.64727e-06	3.71247e-06	4.11848e-06	2.63274e-06	3.12862e-06	3.40685e-06	3.37056e-06	2.83882e-06	2.93244e-06	2.61255e-06	3.18555e-06	3.67389e-06	3.0475e-06	-0.194229	0.143884	0.723867	unchanged	0.514093	0.176615	0.639805	unchanged	0.157735	0.542242	0.352009	unchanged
pos_588	Ile Gly	7.89866e-06	9.23145e-06	6.56267e-06	1.17185e-05	5.78882e-06	8.21e-06	5.10269e-06	3.73891e-06	4.19284e-06	3.41397e-06	5.11183e-06	3.35626e-06	6.43442e-06	5.90774e-06	1.30107e-05	5.08923e-06	4.47858e-06	3.86314e-06	7.60264e-06	5.14452e-06	1.10526e-05	6.02336e-06	6.84143e-06	5.83275e-06	4.79116e-06	4.59599e-06	5.53718e-06	5.30182e-06	4.4192e-06	4.28308e-06	5.61036e-06	8.56108e-06	3.5343e-06	4.70171e-06	6.00731e-06	8.23875e-06	0.217436	0.366721	0.508476	unchanged	-0.215388	0.117936	0.712109	unchanged	0.0815027	0.828091	0.123012	unchanged
pos_589	5'-O-beta-D-Glucosylpyridoxine	0.000287517	0.000366672	0.000288172	0.000335323	0.000149583	0.00031808	0.000314228	0.000381327	0.000207466	0.000121204	0.000348299	0.000385746	0.000353886	0.000123559	0.000485165	0.000126366	0.000528211	0.000133905	0.000200225	0.000231297	0.000233171	0.000202004	0.000150314	0.000178969	0.0001963	0.000123021	0.000328708	0.000212988	0.000191586	0.000191474	0.000376933	0.000220057	0.000153765	0.000261156	0.000105372	0.000227232	0.54532	0.0300673	1.08959	up	0.499081	0.132052	0.755322	unchanged	0.381169	0.455144	0.497645	unchanged
pos_590	Di-1-propenyl sulfide	3.70521e-05	4.35667e-05	3.69846e-05	3.68914e-05	5.38248e-05	8.97813e-05	0.000266589	0.000104236	9.03837e-05	6.61423e-05	0.000155385	5.23806e-05	3.99482e-05	3.03289e-05	0.000268713	8.24902e-05	5.40511e-05	8.98413e-05	5.77186e-05	5.53547e-05	3.67852e-05	4.51645e-05	5.36075e-05	5.50443e-05	7.48163e-05	5.02643e-05	3.37899e-05	3.6925e-05	4.70632e-05	5.53891e-05	3.27146e-05	4.48542e-05	3.19413e-05	3.66634e-05	4.36516e-05	3.96734e-05	-0.026726	0.921546	0.071959	unchanged	1.30146	0.0740288	0.850163	unchanged	1.30072	0.182619	0.761515	unchanged
pos_591	Methyl jasmonate	9.15355e-05	0.000149333	8.9333e-05	9.17155e-05	0.000157796	0.000213305	0.000525163	0.000390926	0.000183715	0.00015543	0.000333063	0.000156313	0.000223502	8.08732e-05	0.000676043	0.00021425	0.00020831	0.000250725	0.000108057	9.81185e-05	6.88773e-05	9.67681e-05	0.000105661	0.00011528	0.000196297	0.000114497	7.10846e-05	8.25445e-05	0.000104438	0.000130899	7.19742e-05	0.000126923	7.0849e-05	9.70073e-05	0.000117229	0.000124199	0.419898	0.172631	0.667328	unchanged	1.31797	0.0362916	0.970432	unchanged	1.44313	0.0918746	0.950388	unchanged
pos_592	Acetyl tributyl citrate	0.000804022	0.000620794	0.00077225	0.000746267	0.00194343	0.000679973	0.000635013	0.000693295	0.000692281	0.000750195	0.000706848	0.00073529	0.000611035	0.000649806	0.000564171	0.000666407	0.000589539	0.000634127	0.0024145	0.00213136	0.00204293	0.00185928	0.00168823	0.00174302	0.00134272	0.00149668	0.00131262	0.00123103	0.00123329	0.00112659	0.00104089	0.000948922	0.000910339	0.000939684	0.00122688	0.00088344	-1.09355	0.00216076	1.31407	down	-0.878059	3.50606e-05	1.44155	down	-0.67953	0.000497946	1.60559	down
pos_593	9R,10S-Epoxy-3Z,6Z-eicosadiene	0.00188798	0.00187747	0.00209276	0.00260624	0.00247351	0.0025956	0.00143541	0.00165204	0.00204012	0.00255585	0.00194535	0.00266664	0.00230613	0.00346068	0.00272345	0.00216016	0.00228988	0.0018968	0.0035693	0.00195386	0.0021797	0.00260025	0.00808705	0.00248754	0.00220779	0.00293443	0.00252119	0.00258589	0.0070773	0.00221291	0.00213608	0.00227333	0.00539306	0.00257064	0.00263202	0.00315256	-0.625422	0.255771	0.660432	unchanged	-0.668276	0.183593	0.657779	unchanged	-0.291371	0.342656	0.539613	unchanged
pos_594	Pro Trp His Cys	0.000198061	0.000288521	8.83889e-05	0.000111002	7.44098e-05	0.000188221	0.000281424	0.000345807	0.000197491	0.00018611	0.000265709	0.00022264	0.000126173	5.72984e-05	0.0003821	7.04342e-05	0.000162564	9.75065e-05	6.0916e-05	5.23782e-05	0.000112335	9.91756e-05	8.60096e-05	9.16138e-05	0.000100343	0.000159726	0.000137619	8.43184e-05	6.38833e-05	0.00011002	0.000133239	0.000120267	0.000165881	7.46433e-05	0.000204357	8.92112e-05	0.916889	0.0779097	0.891819	unchanged	1.1926	0.00109251	1.27627	up	0.186162	0.743136	0.174184	unchanged
pos_595	Mutisianthol	1.23899e-06	2.77091e-06	6.41509e-07	1.29395e-06	7.10137e-07	1.66203e-06	4.81751e-06	3.56058e-06	3.9731e-06	4.32455e-06	3.78094e-06	3.49088e-06	2.75705e-06	1.85759e-06	2.46951e-06	1.79369e-06	9.47679e-07	1.7667e-06	2.14513e-07	1.46967e-07	0	9.01457e-08	1.27473e-06	1.95902e-06	2.09502e-06	4.3959e-06	3.21509e-06	3.93634e-06	3.64801e-06	4.13002e-06	1.91277e-06	2.18985e-06	3.68488e-06	3.19384e-06	1.75284e-06	2.27784e-06	1.17435	0.123258	0.719753	unchanged	0.160895	0.317954	0.46532	unchanged	-0.372961	0.190882	0.705412	unchanged
pos_596	13(S)-HpODE	3.97942e-05	2.40274e-05	2.98173e-05	4.05747e-05	1.70165e-05	2.18935e-05	1.92186e-05	1.99901e-05	1.98409e-05	1.88979e-05	1.74522e-05	2.39774e-05	2.21401e-05	1.97096e-05	1.35607e-05	1.16675e-05	1.44125e-05	9.01119e-06	7.28821e-05	5.14447e-05	7.02877e-05	8.061e-05	5.77359e-05	4.44687e-05	3.95654e-05	3.9691e-05	9.06196e-05	4.88917e-05	4.0055e-05	4.26232e-05	5.88154e-05	6.02448e-05	4.68759e-05	5.77073e-05	2.8426e-05	2.77309e-05	-1.1244	0.000839171	1.30863	down	-1.33637	0.0137531	1.11343	down	-1.62838	0.00276763	1.4208	down
pos_597	Eremopetasidione	7.4225e-05	7.91934e-05	7.12052e-05	8.03483e-05	7.00461e-05	7.81077e-05	5.53794e-05	5.9029e-05	6.40134e-05	6.96964e-05	6.13251e-05	6.9096e-05	5.89484e-05	6.58686e-05	4.61524e-05	7.59562e-05	6.66724e-05	6.45226e-05	8.4515e-05	8.59492e-05	8.56933e-05	8.3901e-05	8.27184e-05	8.16987e-05	7.0406e-05	7.99063e-05	7.50619e-05	7.53742e-05	7.74845e-05	7.54398e-05	7.48629e-05	7.30884e-05	7.2229e-05	6.55769e-05	8.04864e-05	8.01891e-05	-0.154873	0.00336562	1.26481	down	-0.261209	0.00154805	1.24333	down	-0.239596	0.0403515	1.09575	down
pos_598	Lunamarine	4.14086e-06	5.75283e-06	4.15635e-06	7.97502e-06	3.29924e-06	3.67926e-06	5.80482e-06	3.42377e-06	1.82232e-06	2.51646e-06	3.92081e-06	2.63348e-06	2.77426e-06	2.57333e-06	4.79943e-06	2.82262e-06	9.25179e-07	2.43993e-06	1.47807e-05	1.21624e-05	1.08054e-05	8.61443e-06	9.45072e-06	7.2551e-06	6.50007e-06	5.83898e-06	7.24699e-06	4.94053e-06	6.70797e-06	6.90225e-06	4.86077e-06	4.96465e-06	6.48984e-06	6.07753e-06	7.16512e-06	6.26363e-06	-1.1207	0.00214668	1.26651	down	-0.922433	0.00193407	1.20852	down	-1.13288	0.000538424	1.5046	down
pos_599	Isorhamnetin 3-xylosylrhamnosyl-(1->6)-galactoside	1.78623e-05	1.23134e-05	2.52555e-05	5.55752e-05	2.15465e-05	2.41878e-05	3.58169e-05	6.57586e-05	2.6079e-05	2.48273e-05	3.12803e-05	1.72038e-05	3.15248e-05	2.95042e-05	5.36657e-05	2.48658e-05	8.90936e-05	1.94752e-05	2.62264e-05	1.13504e-05	3.39503e-05	1.14823e-05	6.20384e-05	3.59508e-05	1.36412e-05	1.70679e-05	5.44994e-06	9.42286e-06	4.35553e-06	5.35621e-06	2.34406e-05	0.000190023	1.91429e-05	1.46083e-05	3.30681e-05	3.96733e-05	-0.207598	0.691685	0.216152	unchanged	1.86176	0.0158448	1.08221	up	-0.366782	0.698817	0.195753	unchanged
pos_600	Tranylcypromine glucuronide	1.31294e-05	6.51222e-06	8.43694e-06	5.13315e-06	3.60579e-06	9.36218e-06	5.17243e-06	3.05749e-06	1.25187e-06	0	1.2591e-06	2.07425e-06	4.82909e-06	6.61592e-06	2.95812e-06	7.31305e-07	7.74841e-06	1.35317e-06	1.5785e-05	9.80628e-06	8.3302e-06	4.6078e-06	5.3434e-06	5.75254e-06	4.8375e-06	3.05943e-06	7.7174e-06	5.54121e-06	3.54161e-06	3.92355e-06	1.02463e-05	6.38992e-06	3.47033e-06	2.86814e-06	2.24418e-06	5.16258e-06	-0.103814	0.799251	0.129863	unchanged	-1.15921	0.026227	0.937184	unchanged	-0.326037	0.554815	0.275713	unchanged
pos_601	4-Ethynylaniline	0.000108273	6.38891e-05	0.00010941	7.45882e-05	6.44465e-05	0.000141751	4.21536e-05	5.37755e-05	5.83211e-05	4.66413e-05	5.94729e-05	7.99228e-05	0.000116847	0.000116896	0.000111802	3.35567e-05	7.00489e-05	1.44522e-05	0.000146579	9.86991e-05	0.000131175	9.03395e-05	8.10632e-05	4.56147e-05	2.02132e-05	6.25375e-05	9.87573e-05	7.05653e-05	6.05799e-05	3.92725e-05	0.000113424	9.12757e-05	7.94714e-05	5.6534e-05	5.45959e-05	4.17703e-05	-0.0776885	0.795955	0.100599	unchanged	-0.0485182	0.878375	0.0379928	unchanged	0.0850225	0.841911	0.114007	unchanged
pos_602	beta-Butoxyethyl nicotinate	5.45384e-05	3.48162e-05	6.58268e-05	5.99929e-05	8.51967e-05	3.98028e-05	3.33189e-05	2.27571e-05	4.92298e-05	8.0549e-05	3.84497e-05	3.76597e-05	4.23928e-05	5.90471e-05	3.1767e-05	6.05644e-05	2.93002e-05	6.69042e-05	7.04573e-05	7.78802e-05	8.25565e-05	9.411e-05	0.000103923	7.94799e-05	5.1587e-05	0.000114227	7.33478e-05	8.05263e-05	9.14263e-05	7.42769e-05	6.21091e-05	5.45511e-05	7.2087e-05	6.37239e-05	0.000105222	9.33337e-05	-0.579713	0.0127371	1.1407	down	-0.889778	0.0102783	1.0795	down	-0.63728	0.0283932	1.15392	down
pos_603	D-Glycerol 1-phosphate	8.11724e-06	5.69769e-06	7.724e-06	1.26051e-05	7.31478e-06	3.94232e-06	4.51776e-07	4.56827e-07	4.53553e-06	2.95433e-06	2.32052e-06	4.65162e-06	8.36536e-06	6.84901e-06	2.80138e-06	5.84242e-06	3.34121e-06	3.48714e-06	6.90151e-06	6.73384e-06	7.68541e-06	8.59419e-06	1.17655e-05	4.93385e-06	6.49754e-06	4.4308e-06	8.48408e-06	8.05269e-06	9.69365e-06	7.23946e-06	7.29984e-06	4.88706e-06	7.7423e-06	6.9285e-06	3.20208e-06	5.44173e-06	-0.0380435	0.89667	0.0826154	unchanged	-1.53033	0.00105556	1.22122	down	-0.210276	0.504819	0.377216	unchanged
pos_604	3-Methylphenylacetic acid	1.2049e-05	9.45823e-06	1.07272e-05	7.98622e-06	1.13369e-05	7.74107e-06	8.12688e-06	9.05777e-06	8.51792e-06	9.40505e-06	7.89974e-06	6.72036e-06	5.86192e-06	7.57336e-06	4.10576e-06	7.67279e-06	5.38827e-06	6.55687e-06	1.91765e-05	2.47369e-05	2.26361e-05	2.33648e-05	2.77879e-05	2.86347e-05	2.4024e-05	2.25055e-05	1.53435e-05	2.05398e-05	1.95281e-05	1.76144e-05	1.9076e-05	1.83946e-05	1.65269e-05	1.27447e-05	1.51101e-05	1.60266e-05	-1.30322	2.79983e-05	1.50713	down	-1.26555	0.000149226	1.42194	down	-1.39729	1.29164e-05	1.65064	down
pos_605	N-Acetylputrescine	4.13299e-06	3.77423e-06	4.30988e-06	4.41977e-06	4.32913e-06	4.18257e-06	3.7233e-06	4.12155e-06	3.92831e-06	3.89895e-06	4.14597e-06	3.9976e-06	3.3287e-06	3.93244e-06	2.79832e-06	3.49964e-06	3.2398e-06	2.99239e-06	7.47093e-06	7.72175e-06	8.08281e-06	9.58326e-06	7.38823e-06	8.35836e-06	5.90347e-06	7.5617e-06	6.15436e-06	5.69208e-06	5.15873e-06	4.8346e-06	5.28596e-06	3.91626e-06	4.07629e-06	4.68346e-06	4.68989e-06	4.564e-06	-0.950638	3.62796e-05	1.50742	down	-0.567958	0.00405947	1.25849	down	-0.459581	0.000815948	1.44311	down
pos_606	N,N-Dimethyldodecylamine N-oxide	0.000303109	0.000181063	0.000168028	0.000222804	0.000229757	0.000245301	0.000229431	0.000243091	0.000308265	0.000288183	0.000264245	0.000281494	0.000301086	0.000330423	0.000150239	0.000195407	0.000196331	0.000142924	0.000298222	0.000316821	0.000292071	0.000360746	0.000323933	0.000334765	0.000335883	0.000356019	0.000331165	0.000276719	0.000317642	0.000299516	0.000330929	0.000273734	0.000311445	0.000324262	0.000314426	0.000290823	-0.513	0.00296946	1.28969	down	-0.247533	0.0127229	1.05206	down	-0.487496	0.0392473	1.12359	down
pos_607	Gemcitabine	0	3.4666e-07	1.14303e-06	0	1.85612e-07	1.65235e-07	2.74468e-06	1.044e-06	3.80341e-06	4.87278e-06	2.47851e-06	2.17277e-06	8.54793e-07	2.40217e-07	1.5058e-07	1.62772e-06	4.59404e-07	4.86377e-06	8.31413e-07	1.35661e-06	1.44321e-06	2.13805e-06	2.63333e-06	3.33699e-06	4.45884e-06	5.54846e-06	5.51468e-06	6.64434e-06	7.04869e-06	5.22372e-06	1.43308e-06	1.64538e-06	3.71754e-06	2.37389e-06	2.09136e-06	5.30299e-07	-2.67319	0.00537534	1.24032	down	-1.00867	0.00190764	1.23216	down	-0.524676	0.502001	0.406603	unchanged
pos_608	2',4'-Dihydroxyacetophenone	1.67925e-07	1.59264e-08	1.68848e-08	0	2.1537e-10	3.33101e-09	5.49737e-08	0	0	0	0	0	0	0	0	0	0	0	2.17924e-05	5.64122e-06	5.3002e-06	4.43619e-06	1.1686e-06	2.02844e-07	2.37547e-07	1.09617e-07	8.58559e-08	1.07994e-07	1.50084e-08	1.51658e-07	1.05821e-07	3.98001e-08	2.01584e-07	2.96469e-08	2.33088e-08	6.97905e-09	-7.5597	0.10285	0.846276	unchanged	-3.68628	0.0138667	1.10971	down	#DIV/0!	0.0741849	1.01787	unchanged
pos_609	CYCLOLEUCINE	1.2298e-05	2.88974e-05	6.85389e-06	1.70735e-05	4.9606e-06	1.54272e-05	2.43809e-05	4.06775e-05	7.6236e-06	3.64484e-06	1.08202e-05	1.88526e-05	1.20276e-05	1.46608e-05	1.60229e-05	5.77605e-06	2.90634e-05	3.53649e-06	1.34152e-05	1.53145e-05	6.77202e-06	4.27292e-06	4.88502e-06	4.59022e-06	4.06413e-06	3.5638e-06	1.14465e-05	5.84935e-06	4.2382e-06	5.50766e-06	1.10071e-05	1.12239e-05	5.50021e-06	1.13492e-05	4.73116e-06	4.71645e-06	0.795983	0.172738	0.687606	unchanged	1.61231	0.0852242	0.850312	unchanged	0.740657	0.216296	0.776065	unchanged
pos_610	[6]-Shogaol	5.99276e-05	5.51071e-05	5.73076e-05	6.16292e-05	6.10937e-05	5.54127e-05	5.37791e-05	5.37698e-05	5.78028e-05	5.96578e-05	5.31389e-05	5.83788e-05	5.19406e-05	5.41752e-05	4.50403e-05	5.30406e-05	4.80994e-05	5.26007e-05	7.31531e-05	6.8213e-05	7.37677e-05	7.58925e-05	7.87384e-05	7.32489e-05	6.62906e-05	8.04517e-05	8.17259e-05	7.08042e-05	7.54982e-05	7.07543e-05	6.36237e-05	5.91833e-05	6.28074e-05	6.71022e-05	7.23489e-05	6.63829e-05	-0.338027	9.93869e-06	1.49162	down	-0.404783	0.000272691	1.35045	down	-0.360501	0.000127866	1.56348	down
pos_611	13-OxoODE	0.000107135	0.000112608	0.000122401	8.39084e-05	6.04177e-05	9.57751e-05	5.11897e-05	5.87624e-05	5.10176e-05	5.25251e-05	4.41472e-05	5.59987e-05	5.96784e-05	5.65409e-05	5.4546e-05	4.40837e-05	5.08983e-05	3.05177e-05	0.000240525	0.000189628	0.000194022	0.00021476	0.000228477	0.000109619	0.000100572	0.000127081	0.000159344	0.00011214	0.000106166	9.83281e-05	0.000150754	0.000101849	0.000111991	9.85256e-05	8.36579e-05	8.94915e-05	-1.01545	0.00208422	1.31859	down	-1.1657	0.000754127	1.34745	down	-1.10275	0.00119858	1.47286	down
pos_612	d-Dethiobiotin	4.62277e-06	7.28452e-06	3.5374e-06	4.63256e-06	1.80466e-06	4.42606e-06	3.54542e-06	4.90274e-06	2.27631e-06	1.05659e-06	2.71925e-06	2.57378e-06	2.95105e-06	1.66836e-06	3.36695e-06	1.43887e-06	3.17548e-06	1.3672e-06	7.39362e-06	6.0391e-06	7.41887e-06	5.39121e-06	4.43747e-06	4.58534e-06	3.96878e-06	2.55472e-06	5.78108e-06	3.25468e-06	3.26552e-06	4.46498e-06	6.04014e-06	5.86722e-06	3.68038e-06	3.26205e-06	2.63932e-06	4.1033e-06	-0.422762	0.132749	0.691273	unchanged	-0.447887	0.171807	0.590628	unchanged	-0.873598	0.0203766	1.12002	down
pos_613	21-Hydroxypregnenolone	0.000160994	0.000458712	0.000264064	0.000178107	0.000331086	0.000374437	0.00038575	0.000268965	0.000421989	0.000290286	0.000268488	0.000401168	0.000473224	0.000456762	0.000655379	0.000609076	0.000455384	0.000382542	0.000230829	0.000247302	0.000134232	0.000208999	0.000346044	0.000263082	0.000372497	0.000321563	0.000465438	0.000356032	0.000353743	0.000483922	0.00012682	0.000213157	0.000285775	0.000195006	0.000311384	0.000335055	0.305121	0.337251	0.432914	unchanged	-0.208426	0.212841	0.563087	unchanged	1.04738	0.000784759	1.4264	up
pos_614	N6-Methyl-L-lysine	3.8985e-06	6.07561e-06	3.88325e-06	5.13007e-06	2.1812e-06	4.11019e-06	1.65845e-06	2.25298e-06	2.01866e-06	1.22534e-06	2.16666e-06	2.45087e-06	2.31945e-06	2.26366e-06	2.27309e-06	1.40714e-06	2.45572e-06	8.36962e-07	6.33113e-06	5.55622e-06	6.09524e-06	4.48987e-06	5.48665e-06	4.32179e-06	3.25278e-06	2.8509e-06	5.57793e-06	4.24176e-06	2.91868e-06	3.82554e-06	5.05517e-06	5.95989e-06	4.14338e-06	3.14812e-06	2.74814e-06	3.4595e-06	-0.352751	0.100868	0.770204	unchanged	-0.945154	0.00582066	1.13216	down	-1.08497	0.0056581	1.31209	down
pos_615	MCI-186	9.16986e-07	2.20659e-06	1.19287e-06	1.32574e-06	1.01706e-06	3.28416e-06	5.43976e-06	3.24226e-06	1.68494e-06	1.17809e-06	3.77504e-06	1.83304e-06	2.87658e-06	1.04156e-06	6.92434e-06	2.23433e-06	2.05495e-06	1.39254e-06	1.84282e-06	1.37819e-06	1.33783e-06	6.54878e-07	1.22719e-06	1.20624e-06	1.07379e-06	5.11258e-07	4.67366e-07	8.58644e-07	9.42848e-07	1.04176e-06	6.69292e-07	1.39151e-06	1.71244e-07	3.77297e-07	1.20953e-06	1.65043e-06	0.378818	0.379439	0.465052	unchanged	1.80889	0.0258224	1.05142	up	1.59516	0.0905964	0.930985	unchanged
pos_616	4-Methylene-L-glutamine	5.66246e-05	6.91757e-05	5.15438e-05	5.63549e-05	4.75966e-05	4.51326e-05	3.96865e-05	4.19539e-05	5.09681e-05	5.71522e-05	4.50114e-05	5.17438e-05	4.98792e-05	4.76767e-05	4.20193e-05	4.08414e-05	3.66161e-05	3.6238e-05	0.000106872	9.82735e-05	0.000123921	9.34628e-05	7.78095e-05	7.99463e-05	4.52576e-05	9.81302e-05	8.18335e-05	6.68171e-05	6.16906e-05	5.6217e-05	6.61781e-05	8.50774e-05	7.19875e-05	7.01138e-05	0.000130901	8.6114e-05	-0.829996	0.000900337	1.33288	down	-0.516819	0.0446351	0.932567	unchanged	-1.01087	0.00623198	1.43974	down
pos_617	Guanosine 5'-monophosphate (GMP)	2.01643e-05	4.00178e-05	1.93227e-05	3.47586e-05	1.8503e-05	3.08046e-05	9.50538e-05	7.24044e-05	1.64836e-05	6.31309e-06	3.31764e-05	2.52185e-05	3.59126e-05	5.36716e-06	0.000137704	7.27101e-06	2.13408e-05	2.38932e-06	3.16057e-05	2.83499e-05	2.1816e-05	2.03773e-05	1.62571e-05	1.30534e-05	4.58707e-05	5.4095e-06	2.48307e-05	1.15011e-05	9.68368e-06	1.95682e-05	1.15967e-05	1.17619e-05	8.25525e-06	1.63401e-05	2.46114e-06	4.88373e-06	0.3153	0.285509	0.559356	unchanged	1.08929	0.198119	0.618174	unchanged	1.92496	0.2787	0.637264	unchanged
pos_618	Leucyl-Glutamate	5.92509e-05	0.000100222	5.69104e-05	0.000105388	2.82169e-05	7.0213e-05	3.57368e-05	3.28723e-05	2.97442e-05	2.05484e-05	3.85505e-05	3.70511e-05	5.3026e-05	4.09827e-05	0.000121034	3.05112e-05	5.33007e-05	2.24027e-05	0.000101303	8.10982e-05	8.03683e-05	5.4777e-05	6.24353e-05	4.84129e-05	4.32155e-05	3.75003e-05	9.99565e-05	4.87191e-05	3.85484e-05	4.69242e-05	6.43652e-05	7.36843e-05	4.34779e-05	4.4039e-05	2.80065e-05	4.52357e-05	-0.0278581	0.926165	0.00963457	unchanged	-0.694933	0.0944434	0.760905	unchanged	0.104506	0.820408	0.164772	unchanged
pos_619	Scopoletin	3.09209e-06	0	2.17782e-06	0	3.1481e-06	6.09222e-06	0	0	0	0	0	0	1.2372e-06	3.59319e-06	0	0	2.68365e-06	3.20013e-06	1.60651e-06	1.52817e-07	9.50804e-07	9.62171e-07	0	0	0	0	0	0	0	0	1.76025e-06	1.20133e-06	0	1.33188e-07	2.7639e-06	4.54514e-06	1.98232	0.114344	0.797646	unchanged	0		0	unchanged	0.0424093	0.958035	0.0352033	unchanged
pos_620	Embelin	0.00012062	0.000195117	0.000125185	0.00021947	8.10608e-05	0.000133403	5.08496e-05	4.53857e-05	6.22404e-05	5.90696e-05	5.33741e-05	5.61347e-05	8.97894e-05	0.000244155	7.54289e-05	0.000106597	0.000110765	5.95789e-05	0.000127191	0.00010091	0.000134502	8.60456e-05	0.000131115	8.59182e-05	7.44455e-05	6.75298e-05	0.000115589	8.13426e-05	6.8722e-05	7.72837e-05	8.63623e-05	8.75595e-05	6.90041e-05	5.85074e-05	8.39331e-05	0.000100957	0.39421	0.173765	0.712528	unchanged	-0.568194	0.0135377	1.0856	down	0.496956	0.279382	0.611185	unchanged
pos_621	Linustatin	2.648e-05	2.74304e-05	3.53092e-05	4.45041e-05	1.40415e-05	5.06323e-05	3.51327e-05	3.6179e-05	2.16164e-05	8.44782e-06	2.49511e-05	3.06306e-05	4.31588e-05	3.49026e-05	4.92794e-05	3.84964e-05	5.15678e-05	1.56076e-05	1.6659e-05	3.09018e-05	3.45646e-05	8.75388e-06	1.74731e-05	1.10249e-05	1.39405e-05	1.8072e-05	1.95033e-05	1.29778e-05	1.42575e-05	1.71473e-05	3.89735e-05	2.28244e-05	2.14436e-05	1.73892e-05	2.36838e-05	2.73448e-05	0.732865	0.0877185	0.87379	unchanged	0.710797	0.0611777	0.919935	unchanged	0.619575	0.0576217	1.01049	unchanged
pos_622	2-Amino-3-methoxy-benzoic acid	2.98777e-05	1.12325e-05	7.73547e-06	1.26384e-05	2.32988e-06	2.11617e-05	1.40319e-06	5.48102e-06	7.00657e-07	9.2178e-07	2.26312e-06	2.73798e-06	9.14057e-06	1.45851e-05	5.83315e-06	3.02751e-07	7.05041e-06	1.85062e-06	6.65095e-06	4.89179e-06	2.0804e-05	8.50438e-06	1.88009e-06	5.18447e-06	0	1.91708e-07	3.3625e-06	3.81203e-07	0	1.4464e-07	1.1853e-05	1.3685e-05	1.58814e-06	6.58036e-06	7.96518e-06	2.35949e-06	0.826551	0.236675	0.633039	unchanged	1.72713	0.113777	0.764686	unchanged	-0.18386	0.768398	0.155687	unchanged
pos_623	Bufexamac	9.00724e-05	7.60942e-05	9.08677e-05	7.64281e-05	8.01119e-05	7.26036e-05	6.6795e-05	6.11711e-05	7.31047e-05	6.32051e-05	5.90719e-05	5.65043e-05	5.04307e-05	5.32234e-05	4.46049e-05	5.02927e-05	4.33777e-05	4.21207e-05	0.000115239	8.60151e-05	0.000115174	0.00012019	0.000122115	0.00012069	0.000119549	0.000142722	0.000140328	0.000116623	0.000130388	0.000126922	0.000109257	0.000104284	0.000111744	0.000105807	0.000114522	0.000100139	-0.482825	0.00105237	1.34671	down	-1.03161	1.1526e-06	1.45747	down	-1.18484	1.57981e-09	1.72	down
pos_624	Gemfibrozil	3.32151e-05	5.19893e-05	2.97391e-05	3.46418e-05	1.34665e-05	2.97891e-05	1.89666e-05	2.78974e-05	1.63951e-05	9.23619e-06	1.97929e-05	3.03211e-05	3.19082e-05	3.28959e-05	7.02908e-05	1.55043e-05	3.40943e-05	1.39893e-05	5.58408e-05	5.58138e-05	5.33869e-05	4.01635e-05	4.28102e-05	2.85162e-05	2.39258e-05	2.26358e-05	5.61474e-05	3.82404e-05	2.50393e-05	3.68075e-05	7.88511e-05	6.10076e-05	3.54693e-05	3.25832e-05	3.24947e-05	3.57583e-05	-0.520032	0.0654217	0.845048	unchanged	-0.725962	0.0598556	0.797859	unchanged	-0.47506	0.286354	0.557623	unchanged
pos_625	Nadolol	2.52619e-06	3.96363e-06	3.61454e-06	1.63994e-06	1.0921e-06	2.95557e-06	3.58512e-05	1.39731e-05	8.36595e-06	2.41928e-06	3.98907e-06	1.05376e-05	1.77904e-06	2.91779e-14	8.33601e-06	2.18307e-06	4.42659e-06	2.86811e-06	1.1015e-05	9.94064e-06	3.96589e-06	7.52784e-06	9.12898e-06	9.71742e-06	1.50384e-05	7.81345e-06	5.71185e-06	1.36051e-05	1.11198e-05	1.41682e-05	6.79353e-06	1.22389e-05	7.79259e-06	7.89665e-06	1.73317e-05	5.24897e-06	-1.69965	0.0012388	1.378	down	0.155544	0.814095	0.100904	unchanged	-1.54827	0.0186061	1.19919	down
pos_626	alpha-hydroxy myristic acid	0.000551972	0.000404606	0.000474426	0.000611166	0.000536764	0.000471597	0.000422342	0.000408188	0.000525638	0.000523168	0.000488248	0.00052339	0.000572882	0.000535752	0.000391796	0.000467006	0.000484441	0.00047884	0.000599639	0.000639822	0.000580578	0.000608741	0.000604579	0.000581807	0.000510603	0.000650591	0.000595678	0.000461855	0.000527084	0.000547925	0.000421935	0.000463027	0.000497537	0.00050437	0.000560555	0.000572679	-0.245001	0.0236289	1.09612	down	-0.188169	0.0841594	0.775894	unchanged	-0.0433438	0.674831	0.263915	unchanged
pos_627	3-Acetyl-11-keto-.beta.-boswellic acid	2.72665e-06	9.28153e-06	5.21318e-06	3.10658e-06	7.92021e-06	1.11333e-05	9.12214e-05	6.76402e-05	4.98413e-05	4.48362e-05	4.72143e-05	4.07451e-05	2.08836e-05	1.0006e-05	2.31096e-05	1.74238e-05	1.13423e-05	3.10376e-05	7.80636e-06	9.40373e-06	1.05478e-05	7.85e-06	1.57616e-05	2.02775e-05	4.19068e-05	3.1652e-05	2.3948e-05	3.19016e-05	4.65364e-05	3.77741e-05	1.59407e-05	1.65356e-05	2.66723e-05	1.88822e-05	3.24919e-05	1.44596e-05	-0.863392	0.0590995	0.91394	unchanged	0.676164	0.0421562	0.906484	unchanged	-0.135186	0.676638	0.312476	unchanged
pos_628	Rosolic Acid	1.05533e-05	8.17886e-06	9.44218e-06	6.90474e-06	7.0774e-06	7.06006e-06	6.97238e-06	4.63633e-06	7.67076e-06	6.33469e-06	5.68338e-06	6.22813e-06	7.73209e-06	5.53526e-06	6.00355e-06	4.8001e-06	5.13926e-06	3.5906e-06	4.14733e-05	4.53277e-05	5.38159e-05	5.43564e-05	5.26374e-05	4.46644e-05	4.54977e-05	5.26232e-05	4.67123e-05	3.49468e-05	3.47448e-05	2.76011e-05	2.19014e-05	1.70894e-05	1.84235e-05	1.38409e-05	1.45156e-05	1.24869e-05	-2.57011	3.6495e-06	1.55096	down	-2.68981	0.000271138	1.41625	down	-1.58284	0.000254088	1.5892	down
pos_629	Alanyl-Isoleucine	1.15053e-05	1.30694e-05	8.84805e-06	2.48205e-05	7.66419e-06	1.87559e-05	1.20206e-05	8.18964e-06	7.6898e-06	5.76616e-06	1.19264e-05	1.00697e-05	1.24489e-05	1.64391e-05	2.81263e-05	1.78365e-05	1.40273e-05	7.86067e-06	7.07965e-06	3.67583e-06	1.37569e-05	5.02043e-06	5.23228e-06	5.8877e-06	5.09506e-06	4.94721e-06	7.8241e-06	4.59108e-06	4.97337e-06	6.00706e-06	6.83763e-06	9.73919e-06	3.32375e-06	7.96696e-06	1.59716e-05	1.37763e-05	1.05838	0.0434153	1.01175	up	0.735218	0.0130962	1.11333	up	0.74764	0.0858342	0.888004	unchanged
pos_630	Benzenebutanoic acid	1.72268e-06	1.79246e-06	2.30329e-06	2.05543e-06	3.24464e-06	4.09835e-06	3.35887e-06	8.8099e-07	3.67923e-06	4.19346e-06	3.95245e-06	3.12239e-06	2.21827e-06	1.09614e-06	4.46235e-06	2.58031e-06	1.16052e-06	4.00086e-06	1.27858e-05	9.33468e-06	3.72345e-06	8.62222e-06	5.33483e-06	4.73026e-06	3.05943e-06	7.67084e-06	4.03538e-06	4.3132e-06	5.43623e-06	4.21846e-06	5.91565e-06	7.63549e-06	8.78091e-06	8.09425e-06	1.1244e-05	3.84361e-06	-1.54915	0.0163424	1.16317	down	-0.582577	0.0824097	0.80113	unchanged	-1.55232	0.00298806	1.42293	down
pos_631	Ethosuximide	0.000282939	0.000243656	0.000269482	0.000280284	0.000286809	0.00026085	0.000246112	0.000250265	0.000249183	0.000265353	0.000254357	0.000262	0.000226677	0.000246462	0.000183495	0.000247294	0.000227736	0.000228711	0.000245293	0.000237029	0.000250674	0.000294407	0.000285116	0.000281653	0.000263615	0.000312365	0.000276292	0.000271923	0.000294278	0.00027656	0.000291196	0.000265724	0.000269824	0.000290034	0.000327915	0.000303928	0.026763	0.686039	0.179227	unchanged	-0.150359	0.00986597	1.11953	down	-0.362213	0.000655096	1.47192	down
pos_632	Folinic acid	6.93717e-06	9.01629e-06	5.41545e-06	8.14425e-06	1.01788e-05	1.13882e-05	8.51743e-05	1.82603e-05	1.24837e-05	5.91236e-06	9.85948e-06	1.23778e-05	1.76794e-05	3.7426e-06	4.59771e-05	7.02352e-06	1.91981e-05	9.35957e-06	4.71806e-06	7.9376e-06	4.72259e-06	3.77816e-06	7.99795e-06	4.75177e-06	9.61895e-06	6.62905e-06	8.81608e-06	9.22125e-06	8.53693e-06	1.03056e-05	9.51308e-06	5.5735e-06	5.26809e-06	4.62646e-06	7.32561e-06	1.04193e-05	0.591217	0.0337302	0.934038	unchanged	1.43921	0.274279	0.525086	unchanged	1.26918	0.171542	0.794261	unchanged
pos_633	Artemisinin	2.01811e-06	5.04698e-06	2.20407e-06	2.64644e-06	2.39641e-06	3.94651e-06	1.18273e-05	5.8389e-06	3.54542e-06	1.58602e-06	7.03201e-06	1.72465e-06	4.74769e-06	3.08167e-07	3.19863e-05	2.85262e-06	1.32579e-06	2.56183e-06	5.03545e-06	2.81176e-06	5.26048e-06	4.15919e-06	3.42267e-06	3.0738e-06	3.16007e-06	2.89705e-06	4.1024e-06	3.03201e-06	3.795e-06	3.3587e-06	1.64082e-06	3.49388e-06	2.36406e-06	2.92771e-06	7.8637e-07	2.5312e-06	-0.380168	0.185386	0.621306	unchanged	0.633146	0.293752	0.523223	unchanged	1.67154	0.361342	0.532201	unchanged
pos_634	3,4-Dihydroxyhydrocinnamic acid	4.70029e-06	4.60977e-06	3.60149e-06	8.26032e-06	1.77708e-06	1.61823e-06	2.81384e-06	1.85598e-06	2.09945e-06	9.00385e-07	1.76831e-06	1.23596e-06	2.86419e-06	3.2923e-06	8.47098e-06	4.17512e-06	3.974e-06	1.72262e-07	3.47579e-06	3.18941e-06	5.28772e-06	2.72263e-06	2.97126e-06	2.141e-06	1.03819e-06	1.16651e-06	1.29246e-06	1.34064e-06	1.53794e-06	9.77997e-07	2.52084e-06	1.55094e-06	9.3513e-07	1.63474e-06	1.18764e-06	1.0097e-06	0.31212	0.488286	0.403431	unchanged	0.537542	0.102005	0.766749	unchanged	1.37647	0.0861286	0.97153	unchanged
pos_635	Isoleucyl-Alanine	0	0	1.47146e-07	0	0	0	1.17368e-05	1.12818e-06	0	0	8.17361e-07	1.70074e-07	0	0	2.33579e-07	0	8.50744e-07	0	0	0	0	0	0	1.20261e-07	0	0	0	0	0	0	0	0	0	0	0	0	0.29107	0.89042	0.0950426	unchanged	#DIV/0!	0.277464	0.521938	unchanged	#DIV/0!	0.251224	0.734251	unchanged
pos_636	Alanyl-Phenylalanine	2.82007e-06	2.41203e-06	2.34002e-06	4.25657e-06	1.31248e-06	3.53802e-06	2.35475e-06	1.52594e-06	1.03364e-06	9.90764e-08	1.97545e-06	1.32955e-06	2.31285e-06	3.75929e-06	4.77051e-06	3.15807e-06	2.4373e-06	5.7653e-07	2.94619e-07	5.8239e-07	2.16896e-06	4.69227e-07	1.83393e-07	4.27865e-07	2.22513e-07	3.86261e-07	9.39657e-07	1.8083e-07	0	2.01516e-07	1.62502e-06	2.11052e-06	3.99655e-07	1.70107e-06	3.17275e-06	2.44552e-06	2.01508	0.0027816	1.29886	up	2.10713	0.0193304	1.06901	up	0.570851	0.217766	0.657085	unchanged
pos_637	Osthol	2.84336e-05	2.71021e-05	2.66417e-05	2.6268e-05	2.86883e-05	2.53962e-05	2.86726e-05	2.51834e-05	2.60977e-05	2.68183e-05	2.49052e-05	2.68605e-05	2.2275e-05	2.22934e-05	1.8444e-05	2.19667e-05	2.00246e-05	2.04362e-05	4.95443e-05	4.29956e-05	4.34592e-05	4.53513e-05	4.34901e-05	4.42836e-05	4.24479e-05	4.69866e-05	4.56324e-05	3.67064e-05	4.21901e-05	3.91942e-05	3.37366e-05	3.01578e-05	3.26813e-05	3.5823e-05	3.54406e-05	3.31187e-05	-0.727567	4.79706e-07	1.5567	down	-0.67521	6.2437e-05	1.4229	down	-0.679897	5.96328e-07	1.67453	down
pos_638	Phosphorylcholine	6.21494e-06	9.19243e-06	5.33053e-06	5.66494e-06	3.26464e-06	5.69777e-06	7.18277e-06	8.66246e-06	6.15777e-06	3.82633e-06	4.7916e-06	6.43807e-06	6.30819e-06	5.74988e-06	4.25445e-06	3.15352e-06	6.54934e-06	2.0682e-06	3.20876e-06	5.52175e-06	3.82194e-06	2.20326e-06	4.07436e-06	3.621e-06	7.56327e-06	5.80429e-06	8.92621e-06	8.46684e-06	5.64407e-06	5.31602e-06	4.14709e-06	3.77368e-06	6.38962e-06	5.84303e-06	2.56065e-06	3.18992e-06	0.655547	0.0438281	0.958214	unchanged	-0.17094	0.43181	0.366826	unchanged	0.116553	0.714683	0.268545	unchanged
pos_639	2-Methylbenzoic acid	1.55281e-06	1.46844e-06	1.5071e-06	1.14284e-06	1.44779e-06	2.63525e-06	2.32022e-06	2.23892e-06	2.03443e-06	2.43243e-06	2.85249e-06	2.26909e-06	1.62346e-06	7.33677e-07	2.32608e-06	8.46468e-07	9.29526e-07	1.87805e-06	2.11518e-06	3.14735e-06	1.44809e-06	1.92482e-06	2.3789e-06	2.52029e-06	1.42217e-06	3.60669e-06	2.71444e-06	2.04093e-06	2.17802e-06	2.42498e-06	1.25299e-06	2.23212e-06	2.23898e-06	1.04716e-06	3.3346e-06	1.74599e-06	-0.472556	0.0742526	0.864407	unchanged	-0.0242331	0.904452	0.0344465	unchanged	-0.507466	0.203869	0.760287	unchanged
pos_640	N6,N6,N6-Trimethyl-L-lysine	4.27133e-06	3.87477e-06	3.80228e-06	3.79281e-06	4.29486e-06	3.90684e-06	3.83904e-06	3.63093e-06	3.88084e-06	3.84338e-06	3.72918e-06	3.82664e-06	3.02663e-06	3.06898e-06	2.32225e-06	3.78401e-06	3.19115e-06	3.4751e-06	5.84443e-06	5.80367e-06	4.94944e-06	6.50284e-06	6.16733e-06	6.51011e-06	5.90188e-06	6.82078e-06	6.45987e-06	6.19401e-06	6.26404e-06	6.3523e-06	5.28664e-06	4.91259e-06	4.31431e-06	5.09537e-06	6.30842e-06	4.92199e-06	-0.579468	0.000164768	1.48458	down	-0.739861	1.30392e-06	1.47432	down	-0.708821	0.000194529	1.55116	down
pos_641	Linoleamide	2.70629e-05	2.04906e-05	2.46316e-05	2.27574e-05	2.43946e-05	2.3179e-05	2.09122e-05	2.02865e-05	2.407e-05	2.48494e-05	2.13807e-05	2.09944e-05	1.7692e-05	1.88967e-05	1.44997e-05	2.11121e-05	1.72448e-05	1.97869e-05	3.90698e-05	4.29123e-05	4.26058e-05	4.54065e-05	4.26138e-05	4.13103e-05	3.64915e-05	4.2865e-05	3.69178e-05	3.18702e-05	3.6029e-05	3.23113e-05	3.13446e-05	2.72487e-05	2.86933e-05	3.10094e-05	3.69183e-05	3.06806e-05	-0.83324	3.5282e-08	1.54553	down	-0.708349	9.56205e-05	1.40037	down	-0.767088	2.93214e-05	1.62474	down
pos_642	Misoprostol (free acid)	3.2954e-05	3.21375e-05	2.83273e-05	3.15731e-05	3.35186e-05	3.26666e-05	2.1388e-05	2.67777e-05	2.85188e-05	3.03429e-05	2.73749e-05	2.76096e-05	2.37026e-05	2.49839e-05	1.92133e-05	2.87638e-05	2.3823e-05	2.56719e-05	1.61878e-05	2.02909e-05	1.9506e-05	3.34976e-05	4.14058e-05	4.08107e-05	3.78104e-05	4.58964e-05	4.20325e-05	4.31201e-05	4.52245e-05	4.06522e-05	3.28422e-05	3.07471e-05	3.56754e-05	3.06112e-05	4.31414e-05	3.75375e-05	0.155029	0.518215	0.294171	unchanged	-0.652904	4.58558e-06	1.41001	down	-0.526664	0.00147335	1.4722	down
pos_643	1-Stearoyl-2-hydroxy-sn-glycero-3-phosphoethanolamine	0.000964324	0.000856023	0.00119147	0.00183153	0.000972714	0.000494889	0.000159718	0.000234315	0.000401526	0.000300401	0.000326645	0.000264964	0.000614652	0.000761838	0.000348239	0.000283169	0.000618693	0.000231282	0.00113903	0.00139401	0.00148483	0.000938247	0.00118177	0.000986298	0.000772492	0.000669329	0.00103899	0.000856834	0.000647146	0.000701297	0.00121371	0.000871655	0.000801648	0.000950007	0.000541941	0.000882214	-0.174865	0.523309	0.293063	unchanged	-1.47344	9.85576e-05	1.36314	down	-0.880443	0.00956565	1.17829	down
pos_644	Cycloheximide	1.35795e-06	1.59461e-06	2.28981e-06	5.76352e-07	1.23993e-06	2.09319e-06	6.68867e-06	2.34498e-06	2.2505e-06	1.24424e-06	1.87926e-06	2.16404e-06	4.01735e-07	0	5.98113e-06	2.84102e-06	2.59554e-07	1.52298e-06	5.55292e-06	7.24437e-06	2.34426e-06	3.58652e-06	8.33708e-06	2.75763e-06	6.38208e-06	5.88996e-06	2.05927e-06	6.0357e-06	4.39526e-06	4.74448e-06	2.14527e-06	2.88819e-06	1.87645e-06	1.22807e-06	4.34218e-06	1.97688e-06	-1.70428	0.0177915	1.19177	down	-0.832326	0.0649025	0.849387	unchanged	-0.393427	0.595233	0.349656	unchanged
pos_645	Tyrosyl-Valine	7.08645e-07	3.99143e-07	8.71357e-07	0	3.52204e-07	2.60129e-07	2.18702e-07	0	0	2.03215e-07	0	0	0	0	0	0	0	0	3.64889e-05	3.57292e-05	3.52877e-05	2.55736e-05	1.76016e-05	1.63514e-05	1.59753e-05	1.57337e-05	1.07994e-05	9.82744e-06	7.07434e-06	4.65312e-06	4.44436e-06	3.11355e-06	2.08095e-06	1.1479e-06	2.55849e-06	5.63441e-07	-6.01021	0.000798548	1.43038	down	-7.2464	0.0023021	1.32447	down	#DIV/0!	0.00960223	1.39042	down
pos_646	Ibuprofen	8.94505e-06	9.6002e-06	6.30434e-06	9.32223e-06	1.12191e-05	1.41688e-05	1.71635e-05	1.14642e-05	1.01305e-05	7.55108e-06	1.1239e-05	7.52391e-06	5.65469e-06	6.19135e-06	1.35056e-05	1.13552e-05	4.00139e-06	7.027e-06	1.60716e-05	1.51538e-05	8.41892e-06	1.05178e-05	1.32948e-05	1.5851e-05	1.83843e-05	1.28039e-05	9.83668e-06	1.01292e-05	1.41772e-05	1.60161e-05	4.25756e-06	1.04155e-05	8.38185e-06	6.82953e-06	1.01801e-05	9.111e-06	-0.413128	0.0775114	0.875682	unchanged	-0.322054	0.202757	0.604774	unchanged	-0.042887	0.895503	0.127225	unchanged
pos_647	trans-Zeatin	0.000116366	0.000155015	0.000107235	0.000173456	5.95549e-05	0.00011034	5.79878e-05	5.44106e-05	5.21338e-05	3.94924e-05	5.48322e-05	5.48131e-05	8.58482e-05	7.30664e-05	0.000117416	4.7068e-05	6.64e-05	4.32506e-05	0.000190747	0.000166503	0.00016896	0.00012201	0.000148168	0.000108405	9.68332e-05	7.81667e-05	0.00014982	9.83538e-05	8.37914e-05	9.4179e-05	0.000140154	0.000139924	8.88778e-05	8.17224e-05	5.87254e-05	9.17595e-05	-0.325655	0.172986	0.63833	unchanged	-0.938463	0.00501603	1.19621	down	-0.473229	0.141152	0.75521	unchanged
pos_648	Metanephrine	4.33078e-06	6.69949e-06	5.69985e-06	8.27362e-06	2.39403e-06	4.27517e-06	3.30388e-06	1.36473e-06	1.93225e-06	5.84335e-07	2.28358e-06	3.19814e-06	5.32818e-06	2.98559e-06	6.45444e-06	1.64753e-06	2.72755e-06	1.16735e-06	1.05812e-05	1.15494e-05	9.37678e-06	7.87434e-06	1.04954e-05	3.52523e-06	4.05001e-06	3.69739e-06	9.77993e-06	5.38983e-06	5.4481e-06	5.9421e-06	5.22116e-06	5.86072e-06	1.88334e-06	5.11421e-06	1.84652e-06	3.76916e-06	-0.753651	0.0349298	0.967066	unchanged	-1.43745	0.00763744	1.09943	down	-0.222355	0.623193	0.226438	unchanged
pos_649	Androstendione	1.69784e-06	5.03707e-06	2.21759e-06	1.00178e-09	1.74997e-06	3.36284e-06	1.48762e-05	1.10735e-05	1.23425e-05	1.41542e-05	1.28856e-05	1.07011e-05	5.12424e-06	1.46865e-06	6.88154e-06	2.62158e-06	2.4124e-06	3.81934e-06	4.08028e-06	3.2947e-06	1.86421e-06	3.05224e-06	3.71773e-06	4.77975e-06	1.0039e-05	1.11894e-05	1.05396e-05	7.41028e-06	1.03753e-05	1.10698e-05	4.46077e-06	5.861e-06	1.02746e-05	9.76364e-06	4.42823e-06	2.75611e-06	-0.563569	0.201888	0.66873	unchanged	0.326752	0.0158836	0.99458	unchanged	-0.749757	0.126529	0.796231	unchanged
pos_650	Aspartyl-Threonine	2.24242e-05	4.51954e-05	1.06607e-05	3.34955e-05	4.44985e-06	1.93922e-05	9.27234e-06	7.29428e-06	1.26277e-05	2.5979e-06	9.5527e-06	2.33853e-05	1.92422e-05	2.13765e-05	4.95397e-06	1.19317e-05	2.67999e-05	5.03172e-06	3.9381e-05	1.55451e-05	4.62405e-05	1.6344e-05	1.00569e-05	1.31829e-05	1.14407e-05	7.73906e-06	4.03524e-05	1.12616e-05	1.30108e-05	1.47627e-05	3.10651e-05	3.32867e-05	1.68024e-05	2.3673e-05	2.13069e-05	1.65776e-05	-0.0535922	0.923816	0.000520815	unchanged	-0.606667	0.347522	0.405809	unchanged	-0.675792	0.0883061	0.855562	unchanged
pos_651	3-(2-Hydroxyphenyl)propionic acid	5.73715e-06	1.99629e-05	5.48782e-06	2.5994e-05	1.2047e-06	1.0568e-06	3.65404e-05	2.49929e-05	2.20631e-05	1.90905e-05	2.58771e-05	1.5072e-05	1.43405e-05	4.57771e-07	3.57879e-05	2.68802e-05	2.63984e-07	3.79709e-07	4.51386e-06	2.4274e-05	7.13696e-06	1.29433e-06	3.05251e-05	2.01827e-05	2.07375e-05	2.75078e-05	1.38342e-05	1.7314e-05	1.93198e-05	1.85463e-05	1.03389e-06	2.63165e-07	7.67023e-06	9.23564e-06	2.00177e-06	3.74303e-07	-0.564789	0.481565	0.377325	unchanged	0.292714	0.246212	0.523391	unchanged	1.92434	0.194108	0.707983	unchanged
pos_652	(E)-3-Hexen-1-ol	2.81861e-05	2.23282e-05	4.29969e-05	9.624e-05	0.000254941	2.92434e-05	1.57497e-05	9.97703e-06	1.66898e-05	1.35532e-05	1.88038e-05	5.80878e-05	4.0011e-05	2.67308e-05	4.54854e-05	8.62504e-05	1.55221e-05	3.00579e-05	5.84219e-05	4.4936e-05	4.44444e-05	1.45125e-05	4.78603e-05	3.27517e-05	2.68973e-05	6.8488e-05	5.75546e-05	2.8291e-05	3.78106e-05	5.57591e-05	1.34562e-05	1.33401e-05	3.91709e-05	2.78307e-05	6.61604e-05	9.44429e-05	0.964171	0.3481	0.4473	unchanged	-1.04846	0.0416225	0.851987	unchanged	-0.0598837	0.919242	0.113413	unchanged
pos_653	Furegrelate	0	2.24508e-07	0	1.27425e-07	1.63904e-07	1.73034e-07	0	0	3.09321e-07	0	0	1.31145e-06	0	0	7.13537e-08	1.13408e-05	5.54136e-06	0	6.04627e-06	3.11745e-06	2.0181e-06	7.34824e-07	1.69737e-06	1.51897e-06	6.74638e-07	2.89622e-06	2.11107e-07	1.21906e-05	8.59415e-07	5.66966e-05	8.77942e-08	1.76995e-07	1.01351e-07	3.08136e-06	1.55844e-06	0	-4.45732	0.0263185	1.12174	down	-5.50355	0.243979	0.53985	unchanged	1.75987	0.358371	0.524444	unchanged
pos_654	5'-Phosphoribosyl-5-amino-4-imidazolecarboxamide (AICAR)	1.79476e-05	4.54199e-05	1.98794e-05	3.15306e-05	2.33566e-05	4.08236e-05	3.1698e-05	2.18222e-05	6.76386e-06	4.57577e-06	1.98047e-05	1.33758e-05	2.92075e-05	1.71266e-05	8.99288e-05	2.73285e-05	2.26923e-05	4.22935e-05	2.50719e-05	2.04027e-05	1.89456e-05	1.69062e-05	4.78147e-06	8.24936e-06	0	1.20427e-06	0	6.47834e-07	0	0	2.36197e-05	2.56521e-05	6.15361e-06	2.98149e-06	3.17892e-05	3.62743e-05	0.923412	0.0338317	1.01318	up	5.72614	0.0117948	1.16935	up	0.853881	0.204924	0.675424	unchanged
pos_655	4-Methoxycinnamic acid	4.40905e-06	1.28855e-05	3.0837e-06	1.54392e-05	1.84196e-07	1.17958e-06	2.27705e-05	1.56301e-05	1.31305e-05	1.08845e-05	1.58157e-05	9.16783e-06	8.59662e-06	1.34802e-07	2.32628e-05	1.62467e-05	7.50131e-07	4.6617e-07	1.32561e-06	9.02966e-06	2.84158e-06	2.43416e-08	1.40516e-05	9.7253e-06	1.17556e-05	1.35414e-05	6.86493e-06	9.20096e-06	1.07872e-05	9.5356e-06	2.48298e-07	1.89005e-07	3.75438e-06	7.09723e-06	9.5568e-07	1.9794e-07	0.0071238	0.993142	0.0106457	unchanged	0.50268	0.0877182	0.770928	unchanged	1.9909	0.187284	0.725688	unchanged
pos_656	Enoxacin	1.38504e-05	2.62263e-05	1.19438e-05	1.50825e-05	6.5299e-06	2.17934e-05	3.55823e-05	2.37455e-05	1.29321e-05	6.60718e-06	1.78145e-05	1.4146e-05	1.18101e-05	7.00324e-06	3.23355e-05	8.29626e-06	1.14954e-05	7.03268e-06	2.62678e-05	1.88684e-05	2.46706e-05	1.2697e-05	1.91584e-05	1.72931e-05	2.04402e-05	1.35966e-05	1.98642e-05	1.64587e-05	1.41286e-05	1.82025e-05	1.97444e-05	1.99198e-05	1.29429e-05	1.47024e-05	9.04309e-06	1.42432e-05	-0.317961	0.295131	0.503042	unchanged	0.11001	0.763089	0.160289	unchanged	-0.216466	0.641134	0.228151	unchanged
pos_657	C16 Sphingosine	1.30351e-05	1.54425e-05	1.06945e-05	1.00305e-05	9.44434e-06	1.02708e-05	1.28616e-05	1.34344e-05	1.15175e-05	1.24476e-05	1.2994e-05	1.30544e-05	1.20653e-05	8.86604e-06	8.29484e-06	6.72736e-06	8.27589e-06	5.79832e-06	2.13501e-05	1.64224e-05	1.29751e-05	1.13225e-05	1.58679e-05	1.78384e-05	2.21082e-05	2.04036e-05	2.05303e-05	1.85285e-05	1.9082e-05	1.83317e-05	1.61807e-05	1.48415e-05	1.85776e-05	1.79107e-05	1.32143e-05	1.08871e-05	-0.474794	0.03043	1.03352	down	-0.640836	1.15509e-05	1.43534	down	-0.872806	0.0010696	1.42075	down
pos_658	Adynerin	1.65681e-05	1.31435e-05	5.26903e-06	5.38696e-06	8.14068e-06	5.13119e-06	2.97691e-05	1.29921e-05	1.21062e-05	6.71853e-06	1.26217e-05	9.50158e-06	7.72618e-06	4.72906e-06	9.62564e-06	4.5025e-06	5.60622e-06	1.18199e-05	0.00112686	0.000836635	0.000644001	0.000449652	0.000378261	0.000291152	0.000149593	0.000146984	0.00012696	0.000124233	0.000102816	4.97245e-05	3.15765e-05	4.01041e-05	3.10167e-05	2.09395e-05	1.38469e-05	1.51296e-05	-6.11841	0.00513861	1.31225	down	-3.06454	0.000809536	1.36641	down	-1.79399	0.00694672	1.36149	down
pos_659	4-Hydroxyphenylpyruvate	0.000313089	0.000293145	0.000312408	0.0003817	0.000255797	0.000315583	0.000202425	0.000290227	0.000215865	0.000165224	0.00022268	0.000284332	0.000284113	0.000276053	0.00015751	0.000267011	0.000296871	0.000231075	0.000357391	0.000283822	0.000282822	0.000351519	0.000146333	0.000219788	0.000175034	0.000116497	0.000107014	0.000133988	8.73323e-05	0.000104656	0.000255938	0.000232893	0.000124616	0.000203241	0.000236259	0.00024126	0.189197	0.330935	0.559133	unchanged	0.930355	0.00139751	1.2518	up	0.224993	0.233043	0.64736	unchanged
pos_660	(+)-Abscisic acid	8.32403e-05	0.000267406	8.9783e-05	9.66057e-05	0.000186278	0.00025445	0.000645657	0.00015969	0.000249581	0.000204528	0.000676661	0.000176808	0.000441601	5.85879e-05	0.00184655	0.00027897	0.000254403	0.000281723	9.46606e-05	8.3456e-05	8.08314e-05	6.1991e-05	5.85702e-05	5.39547e-05	6.10345e-05	5.43901e-05	5.25016e-05	4.33408e-05	4.8193e-05	4.72659e-05	4.86359e-05	4.83577e-05	3.87668e-05	4.87281e-05	4.35263e-05	5.28895e-05	1.17357	0.0465954	0.990322	unchanged	2.78422	0.0282907	1.04818	up	3.49261	0.133843	0.855181	unchanged
pos_661	2-thiouridine	0.0001746	0.000219307	0.00020254	0.000265196	0.000145618	6.94197e-05	0.000112914	8.09474e-05	7.73588e-05	3.33963e-05	5.80557e-05	6.68898e-05	0.000197968	6.31842e-05	7.69456e-05	7.23721e-05	0.000103768	7.29502e-05	0.000122895	0.000172675	0.000103483	8.31832e-05	0.000127445	7.92272e-05	0.000164535	5.95663e-05	0.000125206	7.84437e-05	3.81928e-05	5.59545e-05	0.000152011	9.88437e-05	8.0574e-05	9.26536e-05	8.51571e-05	0.000122091	0.644206	0.0726733	0.873145	unchanged	-0.280902	0.513215	0.326373	unchanged	-0.104576	0.763171	0.173271	unchanged
pos_662	Letrozole	3.63311e-06	3.55651e-06	2.8015e-06	3.04625e-06	4.00029e-06	1.89638e-06	1.70345e-06	4.09851e-07	1.13286e-06	8.97922e-07	6.01765e-07	7.47645e-07	2.67243e-06	4.35222e-06	2.84532e-06	4.96136e-06	2.42768e-06	1.84724e-06	4.40067e-07	1.8906e-06	2.8128e-06	3.27633e-07	1.34466e-06	9.51196e-07	2.34728e-06	8.50729e-07	1.00844e-06	1.86004e-06	2.54518e-06	2.27665e-06	1.79152e-06	9.86394e-07	1.05002e-06	6.64624e-07	1.39912e-06	3.56439e-06	1.28556	0.00392347	1.20859	up	-0.986985	0.0315078	0.964824	unchanged	1.01473	0.0336703	1.03979	up
pos_663	Quercetin	0.000481838	0.000728263	0.000985032	0.00126787	0.000371869	0.000592752	9.1515e-06	7.09897e-06	5.4512e-07	0	2.91996e-06	1.31496e-06	0.000249898	0.000307258	0.000374607	0.000241361	0.000232324	2.0447e-05	6.75207e-05	2.73604e-05	0.000215858	2.5492e-05	3.49293e-06	1.44888e-06	1.76942e-07	1.20327e-07	0	0	1.52517e-07	3.40197e-07	4.29405e-05	1.27862e-05	9.81775e-07	3.32429e-07	1.53274e-05	0.000193779	3.69796	0.00352348	1.36129	up	4.73452	0.0797904	0.856516	unchanged	2.42157	0.00915927	1.27039	up
pos_664	5-Hydroxy-L-tryptophan	1.03277e-05	1.4076e-05	9.981e-06	1.26285e-05	9.51143e-06	2.43217e-05	3.47168e-05	2.23385e-05	1.29216e-05	9.36793e-06	2.7558e-05	1.5445e-05	2.17986e-05	9.21718e-06	4.45141e-05	1.8171e-05	2.10193e-05	1.18388e-05	1.30969e-05	1.08632e-05	7.75274e-06	8.46562e-06	8.94496e-06	9.37089e-06	9.3775e-06	5.66637e-06	8.68252e-06	6.84752e-06	8.84266e-06	8.37158e-06	7.55423e-06	9.06827e-06	4.43642e-06	6.17785e-06	8.58765e-06	1.09433e-05	0.466888	0.172861	0.705068	unchanged	1.35627	0.0244464	1.0687	up	1.43623	0.0477997	1.09602	up
pos_665	Pyridoxine	1.74422e-05	7.38677e-06	6.32164e-06	7.88392e-06	1.86391e-06	1.17144e-05	2.15082e-06	5.57298e-06	9.97045e-07	9.55369e-07	2.78692e-06	1.98944e-06	6.23428e-06	8.74269e-06	4.26187e-06	4.07296e-07	5.12755e-06	1.56658e-06	7.94462e-06	4.78399e-06	1.11234e-05	6.66201e-06	2.37244e-06	5.00263e-06	1.65535e-06	1.91889e-06	3.9916e-06	1.43291e-06	1.49146e-06	1.21401e-06	1.09458e-05	1.17243e-05	2.15965e-06	6.22899e-06	6.35315e-06	2.33322e-06	0.473629	0.353176	0.511927	unchanged	0.304297	0.587729	0.300909	unchanged	-0.59351	0.310311	0.541176	unchanged
pos_666	Stearidonic Acid	5.02888e-05	0.00010414	5.84715e-05	8.25845e-05	5.48401e-05	5.27761e-05	5.42712e-05	4.7975e-05	5.42178e-05	4.11372e-05	4.39108e-05	5.62325e-05	5.89517e-05	5.78441e-05	7.38355e-05	7.18721e-05	4.93535e-05	3.47302e-05	8.18361e-05	8.83736e-05	8.05123e-05	6.11643e-05	0.000111256	7.07708e-05	9.64284e-05	5.16293e-05	8.58865e-05	7.47866e-05	6.09261e-05	7.13436e-05	4.82273e-05	5.89677e-05	5.33375e-05	5.0095e-05	5.836e-05	7.73654e-05	-0.293119	0.208941	0.645578	unchanged	-0.566705	0.0137195	1.08459	down	0.000974409	0.995874	0.0199218	unchanged
pos_667	Flavanone	4.01928e-06	7.03034e-06	4.18693e-06	5.7507e-06	3.7634e-06	5.28592e-06	3.68718e-06	3.74145e-06	3.6592e-06	3.79662e-06	3.24631e-06	4.10356e-06	3.7734e-06	4.4317e-06	3.18419e-06	4.38575e-06	3.41979e-06	3.85692e-06	9.9263e-06	7.30101e-06	6.24671e-06	5.42167e-06	5.60007e-06	6.38829e-06	3.64913e-06	4.01624e-06	4.25311e-06	4.4526e-06	4.68609e-06	5.328e-06	4.20821e-06	5.18909e-06	4.56064e-06	3.14513e-06	4.44788e-06	4.32709e-06	-0.444818	0.0617362	0.873407	unchanged	-0.246939	0.0327394	0.93394	unchanged	-0.166852	0.199073	0.769699	unchanged
pos_668	Leukotriene C4	0.000930228	0.00127102	0.000592238	0.000557931	0.000618132	0.000527632	0.000397387	0.000533636	0.000536325	0.000701826	0.000633315	0.000748815	0.000413393	0.000407846	0.000275843	0.00032466	0.000390384	0.000278649	5.36573e-05	0.000285257	0.000346427	0.000401888	0.000505212	0.00057351	0.000558295	0.000672382	0.00106521	0.000985679	0.000849309	0.000439825	0.00085095	0.00103077	0.000901715	0.000772439	0.000718192	0.00101429	1.05402	0.0241582	1.01731	up	-0.364065	0.174646	0.628826	unchanged	-1.33878	2.59747e-05	1.62368	down
pos_669	(E)-2-Butenyl-4-methyl-threonine	3.83548e-07	9.42664e-07	6.46267e-07	7.52142e-08	3.18741e-07	1.72503e-06	6.03681e-06	3.58838e-06	1.32282e-06	5.06526e-07	2.01602e-06	9.04922e-07	3.47917e-07	0	3.07828e-06	1.20368e-06	5.51556e-07	1.60907e-06	5.13748e-07	1.15294e-06	3.7782e-07	5.22389e-07	9.70152e-07	6.70544e-07	1.70076e-06	5.06579e-07	3.45431e-07	1.94072e-07	6.48506e-07	1.06635e-06	2.7319e-07	5.50814e-07	3.11629e-07	3.53143e-07	6.90816e-07	6.56594e-07	-0.0403803	0.944851	0.0467305	unchanged	1.68794	0.112521	0.755721	unchanged	1.25957	0.210748	0.701214	unchanged
pos_670	Methadone	0	0	0	0	0	0	2.00099e-09	0	0	0	0	0	0	0	1.41081e-08	0	0	0	7.13573e-06	5.88835e-06	3.60215e-06	1.92812e-06	1.77098e-06	9.4406e-07	7.39877e-07	1.28788e-06	6.52555e-07	2.54293e-07	1.7789e-07	1.36737e-07	0	7.41232e-10	1.68939e-09	1.54657e-13	9.66811e-10	0	#DIV/0!	0.0174314	1.16977	down	-10.6652	0.030683	1.04113	down	2.05394	0.484066	0	unchanged
pos_671	Arecoline	0.000396021	0.000339713	0.000379948	0.000394994	0.000402941	0.000371108	0.000353709	0.000355385	0.000360315	0.000382731	0.000366911	0.00037824	0.000322823	0.000354224	0.000264767	0.00036028	0.000326138	0.00033722	0.000281816	0.000306407	0.000332625	0.000391417	0.000386364	0.000387114	0.000364046	0.000431628	0.000383777	0.000386147	0.000411507	0.000390949	0.000407561	0.000369349	0.000374374	0.000404573	0.000461598	0.000424916	0.131459	0.166188	0.67657	unchanged	-0.107977	0.0322446	0.957385	unchanged	-0.313421	0.00237418	1.3882	down
pos_672	Ginsenoside Rb1	3.26472e-05	3.452e-05	1.25332e-05	4.9797e-06	1.30599e-05	1.19303e-05	3.58201e-05	2.44837e-05	2.97342e-05	2.68919e-05	3.02662e-05	2.26596e-05	1.54845e-05	9.33569e-06	1.46423e-05	1.092e-05	9.03462e-06	1.51607e-05	0.00105233	0.000988554	0.000715791	0.000557119	0.000435805	0.000337595	0.000284412	0.000332844	0.000278477	0.000238517	0.000240323	0.000172636	0.000129933	0.00010732	0.000108537	0.000100078	6.19804e-05	5.69323e-05	-5.21986	0.00257807	1.36777	down	-3.18729	0.000133888	1.43851	down	-2.92087	0.000874977	1.56102	down
pos_673	13,14-Dihydro-15-keto-PGE2	8.48761e-06	5.74538e-06	6.61526e-06	7.53131e-06	8.95099e-06	8.78907e-06	1.04679e-05	9.42083e-06	9.1737e-06	8.85385e-06	9.42453e-06	1.00429e-05	9.11345e-06	9.31974e-06	7.99618e-06	1.11254e-05	9.62283e-06	1.04951e-05	6.29312e-05	4.56731e-05	4.06065e-05	3.17456e-05	2.44159e-05	1.95168e-05	1.39676e-05	1.64342e-05	1.10752e-05	1.32365e-05	1.27435e-05	1.00995e-05	9.36387e-06	9.83245e-06	7.95644e-06	7.90377e-06	8.98131e-06	8.92429e-06	-2.28576	0.00565673	1.29711	down	-0.434609	0.0129394	1.1422	down	0.122927	0.184822	0.673979	unchanged
pos_674	Salidroside	1.62357e-05	2.04124e-05	1.35476e-05	2.21633e-05	8.48153e-06	1.89129e-05	1.17854e-05	1.4195e-05	5.8765e-06	2.54713e-06	7.98872e-06	1.05943e-05	1.37657e-05	1.02912e-05	2.44795e-05	7.29434e-06	1.38755e-05	3.39046e-06	2.18028e-05	1.2797e-05	2.23239e-05	1.06107e-05	1.09124e-05	8.22409e-06	7.37229e-06	5.36486e-06	1.19939e-05	6.92468e-06	4.36042e-06	7.34904e-06	1.61723e-05	1.57086e-05	7.61508e-06	8.71087e-06	9.09681e-06	1.08686e-05	0.202819	0.51417	0.382838	unchanged	0.2891	0.452162	0.406618	unchanged	0.100621	0.811185	0.163513	unchanged
pos_675	Promazine	1.02534e-05	1.47683e-05	8.95784e-06	1.72889e-05	5.83429e-06	1.27403e-05	1.24179e-05	9.76827e-06	5.381e-06	2.6568e-06	6.48586e-06	6.94982e-06	8.95439e-06	4.16407e-06	1.04271e-05	4.01262e-06	7.67062e-06	2.71845e-06	1.41945e-05	1.1992e-05	1.53122e-05	7.4283e-06	9.25333e-06	8.00923e-06	6.13038e-06	6.84373e-06	1.37765e-05	7.53755e-06	6.58137e-06	9.53923e-06	1.19652e-05	1.3775e-05	8.18661e-06	5.945e-06	5.06597e-06	1.05874e-05	0.0775136	0.784261	0.194023	unchanged	-0.207374	0.552222	0.247739	unchanged	-0.549147	0.153508	0.731606	unchanged
pos_676	Alanyl-Valine	4.47614e-05	6.37364e-05	4.61375e-05	5.29794e-05	5.03995e-05	7.23927e-05	0.000107698	9.83246e-05	6.05213e-05	4.94308e-05	7.9269e-05	7.54142e-05	5.04377e-05	4.10123e-05	0.000126618	6.26464e-05	7.36605e-05	4.89983e-05	6.53644e-06	6.25982e-06	1.28776e-05	8.29243e-06	1.63306e-05	1.55033e-05	2.48296e-05	2.23588e-05	2.58154e-05	2.52444e-05	2.49521e-05	2.77937e-05	2.42378e-05	3.40973e-05	2.58955e-05	2.71301e-05	3.74239e-05	4.6282e-05	2.32808	4.90486e-05	1.49659	up	1.64019	0.0018943	1.32976	up	1.04815	0.0410931	1.12047	up
pos_677	Phytosphingosine	7.65283e-05	5.00102e-05	5.91756e-05	6.48589e-05	6.83628e-05	6.73871e-05	0.000142163	5.27887e-05	0.000124235	0.000173945	8.32955e-05	8.77704e-05	0.000148677	0.000100052	0.00013095	5.51808e-05	5.79679e-05	0.000333337	0.000102421	7.39597e-05	7.92107e-05	9.81952e-05	7.93076e-05	6.8652e-05	0.000108815	9.00986e-05	0.000125864	8.1421e-05	0.000119253	0.00016447	0.000149862	8.65799e-05	8.48548e-05	0.000137312	0.000132684	0.000108793	-0.37715	0.0184767	1.07682	down	-0.0548186	0.848156	0.118959	unchanged	0.238898	0.647081	0.243494	unchanged
pos_678	Arginyl-Methionine	1.56092e-05	1.57926e-05	1.80975e-05	1.54706e-05	2.67297e-05	1.57325e-05	3.47436e-05	3.133e-05	2.75776e-05	3.80686e-05	3.06455e-05	2.47295e-05	1.56034e-05	1.69133e-05	9.95286e-06	2.12749e-05	1.21315e-05	1.80889e-05	0.000497787	0.00034796	0.000176333	0.000272721	0.000239488	0.000181964	0.000104409	0.000258561	0.000331019	0.000144979	0.000125356	5.64815e-05	8.56909e-05	6.51692e-05	9.51848e-05	8.67783e-05	4.85481e-05	3.87133e-05	-3.99777	0.00291957	1.37831	down	-2.44787	0.0217089	1.07527	down	-2.16049	0.00186014	1.50029	down
pos_679	Trihexyphenidyl N-oxide	0.00139783	0.00115379	0.0013688	0.00137541	0.00139661	0.00124503	0.00108608	0.00116088	0.00125337	0.00128921	0.00120593	0.00126117	0.0011123	0.00121448	0.000967195	0.00129931	0.00120103	0.00119988	0.00168267	0.00173099	0.00195478	0.00204513	0.00199101	0.00193659	0.00172847	0.00211365	0.00189046	0.0017478	0.00182158	0.00172427	0.00167208	0.00149874	0.00150065	0.00151529	0.00174816	0.00151334	-0.51482	3.09814e-05	1.46197	down	-0.603567	2.6714e-05	1.41595	down	-0.433891	8.07307e-05	1.57252	down
pos_680	3',4'-dihydroxyflurbiprofen	4.41281e-06	7.78601e-06	4.25603e-06	5.58844e-06	7.76054e-06	7.77654e-06	9.88488e-06	8.22305e-06	7.29648e-06	7.59552e-06	6.93904e-06	8.59341e-06	5.65603e-06	5.83441e-06	5.98316e-06	8.14101e-06	7.25216e-06	3.06187e-06	2.28742e-05	2.0252e-05	1.30737e-05	1.42578e-05	1.61849e-05	1.33965e-05	9.60188e-06	1.36799e-05	1.14408e-05	1.13765e-05	1.20707e-05	1.1214e-05	7.58041e-06	1.0905e-05	8.18003e-06	6.35878e-06	1.0747e-05	1.12231e-05	-1.41251	0.000732876	1.40909	down	-0.515648	0.000607223	1.2663	down	-0.614147	0.0163312	1.19233	down
pos_681	3-Hydroxy-4-methoxycinnamic acid	2.35046e-06	5.79126e-06	2.53529e-06	2.96532e-06	3.78257e-06	6.90665e-06	1.86739e-05	8.46387e-06	5.98907e-06	4.24095e-06	9.65949e-06	4.67066e-06	6.34515e-06	2.19968e-06	2.64064e-05	5.38071e-06	4.81369e-06	5.88441e-06	2.16425e-06	1.85375e-06	2.74168e-06	2.16436e-06	1.38058e-06	9.86876e-07	2.19364e-06	8.66557e-07	3.17137e-07	1.22247e-06	4.31655e-07	8.48114e-07	2.68067e-06	2.58396e-06	8.9715e-07	1.48899e-06	2.21308e-06	2.28234e-06	1.10759	0.0354812	1.03974	up	3.13632	0.0171626	1.0978	up	2.07084	0.134442	0.851772	unchanged
pos_682	2-Furanmethanol	1.14263e-05	1.51431e-05	7.81137e-06	7.78048e-06	6.27629e-06	1.14557e-05	2.75104e-05	1.96196e-05	1.4916e-05	1.73641e-05	2.2122e-05	1.63631e-05	1.10857e-05	8.08305e-06	4.06075e-05	8.32282e-06	1.28745e-05	1.54732e-05	4.75673e-06	4.49062e-06	7.74264e-06	6.44214e-06	6.73787e-06	6.17976e-06	7.45675e-06	1.58185e-05	1.20951e-05	8.13015e-06	7.97583e-06	9.91018e-06	9.48298e-06	6.37135e-06	9.62968e-06	5.68012e-06	1.03282e-05	6.11498e-06	0.720449	0.0319772	1.04079	up	0.941511	0.0027126	1.18887	up	1.01855	0.168844	0.779608	unchanged
pos_683	Isoleucyl-Threonine	5.1392e-06	7.96587e-06	5.66388e-06	8.54616e-06	3.39476e-06	5.10359e-06	3.91483e-06	3.96166e-06	3.13884e-06	1.96363e-06	3.48295e-06	4.76478e-06	5.94741e-06	3.51966e-06	1.19059e-05	2.34384e-06	3.98188e-06	1.41147e-06	1.18617e-05	1.14171e-05	9.53812e-06	7.41493e-06	8.70544e-06	4.69409e-06	4.9144e-06	4.27051e-06	1.44384e-05	5.9768e-06	4.67995e-06	5.63017e-06	8.30144e-06	7.07235e-06	6.36457e-06	5.54029e-06	2.76577e-06	4.35136e-06	-0.582576	0.0541099	0.889859	unchanged	-0.91088	0.107226	0.739943	unchanged	-0.240709	0.627738	0.243974	unchanged
pos_684	gamma-L-Glutamyl-L-glutamic acid	3.23809e-06	5.7452e-06	5.8391e-06	3.15596e-06	3.95595e-06	5.89009e-06	8.37699e-06	3.50842e-06	5.63428e-06	5.4534e-06	4.24329e-06	4.53907e-06	2.17298e-06	7.71504e-07	5.70451e-06	7.51315e-06	2.2073e-06	7.58946e-06	1.20469e-05	1.7476e-05	8.06176e-06	1.00293e-05	1.78419e-05	1.11502e-05	1.7388e-05	1.18876e-05	6.26739e-06	1.24257e-05	9.67995e-06	1.18268e-05	4.52808e-06	6.65122e-06	5.36827e-06	2.8047e-06	9.28779e-06	6.71218e-06	-1.46111	0.00318673	1.34573	down	-1.1295	0.00633563	1.18005	down	-0.445572	0.327959	0.614229	unchanged
pos_685	(2E,6E)-Farnesol	1.75368e-06	1.65865e-06	3.52233e-07	8.45871e-07	9.25847e-07	6.41823e-07	8.74942e-07	1.01804e-06	1.84305e-06	0	3.98749e-07	5.21651e-07	4.2596e-07	1.98676e-07	0	3.12486e-07	0	0	7.31601e-06	8.16276e-06	8.30622e-06	6.70395e-06	6.55337e-06	5.68275e-06	5.25107e-06	7.78598e-06	5.40233e-06	4.15923e-06	3.87233e-06	4.98899e-06	2.98177e-06	2.20813e-06	2.53274e-06	3.3987e-06	4.31562e-06	1.71972e-06	-2.78985	1.4902e-06	1.53075	down	-2.75622	0.000180032	1.37267	down	-4.19439	0.000647363	1.59644	down
pos_686	Chenodeoxycholate	0.000490141	0.000442688	0.0004399	0.000440513	0.000447807	0.000436747	0.000501714	0.000414709	0.000398284	0.000412133	0.00040554	0.000420088	0.000354193	0.000355308	0.000309633	0.000362786	0.000317067	0.000341109	0.0012151	0.00112071	0.00106823	0.000987019	0.000924334	0.000988886	0.000819085	0.000893906	0.000800035	0.000722066	0.000805668	0.000728497	0.000616155	0.000624014	0.000549838	0.000580297	0.000646544	0.000540855	-1.22455	2.26921e-05	1.53586	down	-0.901872	1.5584e-06	1.45375	down	-0.802309	2.24475e-06	1.6954	down
pos_687	Isoleucyl-Glutamine	4.34569e-06	4.32449e-06	4.4728e-06	4.35906e-06	4.60451e-06	4.11115e-06	4.66695e-06	3.57599e-06	4.70903e-06	3.97988e-06	4.08713e-06	4.46391e-06	3.33873e-06	3.6831e-06	3.42443e-06	3.88902e-06	3.04434e-06	2.87768e-06	7.3527e-06	6.05699e-06	6.61327e-06	6.25038e-06	6.08967e-06	6.08266e-06	5.73885e-06	6.92605e-06	6.20782e-06	6.50418e-06	6.86074e-06	7.01278e-06	5.36088e-06	6.02858e-06	5.2507e-06	5.71555e-06	5.72763e-06	5.4006e-06	-0.55228	8.17601e-05	1.49733	down	-0.623179	7.87818e-06	1.39878	down	-0.725027	9.07816e-07	1.67082	down
pos_688	Glutathione	2.80434e-05	3.06842e-05	2.77481e-05	3.52722e-05	2.21844e-05	2.45239e-05	2.3164e-05	2.73371e-05	2.10191e-05	1.51615e-05	1.94066e-05	2.33322e-05	2.54397e-05	2.69379e-05	3.28751e-05	2.71474e-05	2.84869e-05	1.80765e-05	3.49423e-05	3.49516e-05	4.15581e-05	2.1468e-05	1.43277e-05	2.55316e-05	2.45842e-05	1.686e-05	2.00766e-05	1.1908e-05	1.14511e-05	1.04281e-05	2.43388e-05	2.37914e-05	1.67214e-05	2.44475e-05	2.24216e-05	2.17044e-05	-0.036557	0.878383	0.00547557	unchanged	0.4414	0.0770386	0.795757	unchanged	0.252666	0.101413	0.907347	unchanged
pos_689	Prednisone	0	0	0	0	0	0	0	0	0	0	0	0	0	0	0	0	0	0	1.98289e-05	1.64604e-05	1.00918e-05	6.04046e-06	8.28372e-07	0	0	0	0	0	0	0	0	0	0	0	0	0	#DIV/0!	0.0441541	1.00732	down	0		0	unchanged	0		0	unchanged
pos_690	1,2-Benzenedicarboxylic acid	8.1638e-05	7.57529e-05	8.33035e-05	8.67568e-05	8.32419e-05	8.35663e-05	7.33078e-05	7.3837e-05	8.21335e-05	8.10519e-05	7.7494e-05	8.59987e-05	8.54006e-05	8.71619e-05	6.76854e-05	8.08963e-05	7.51066e-05	7.82255e-05	8.35885e-05	8.28707e-05	9.24267e-05	9.56846e-05	0.000102028	9.34609e-05	9.04136e-05	0.000101115	0.000101009	9.14152e-05	9.71821e-05	9.47524e-05	9.0217e-05	8.70816e-05	8.67462e-05	9.13125e-05	0.00010665	0.00010083	-0.154319	0.02621	1.05039	down	-0.281438	0.000113554	1.32174	down	-0.246381	0.00765784	1.29673	down
pos_691	8-methyl Nonanoic acid	0.00271214	0.00137869	0.00118627	0.00167355	0.00171429	0.00194501	0.00198031	0.00197567	0.00259554	0.00242237	0.00224161	0.00220576	0.00183526	0.00238026	0.00117925	0.00139319	0.00149555	0.00108641	0.00309897	0.00313037	0.00277957	0.00310578	0.00307472	0.00299415	0.00262509	0.00291985	0.00290465	0.00223111	0.00272879	0.00268759	0.00223054	0.00223144	0.0023198	0.00232525	0.00257958	0.00245726	-0.777218	0.00169499	1.39541	down	-0.26228	0.0108855	1.05955	down	-0.594068	0.00842865	1.35409	down
pos_692	Zearalenone	9.2805e-06	1.24876e-05	5.41028e-06	6.07235e-06	5.15086e-06	1.56888e-05	2.13888e-05	1.05372e-05	1.10534e-05	8.3119e-06	1.76165e-05	9.16593e-06	1.63921e-05	2.2584e-06	0.000103515	3.22965e-06	8.00361e-06	5.39785e-06	1.68863e-05	1.03379e-05	1.07879e-05	1.30971e-05	5.86535e-06	9.47177e-06	7.90422e-06	6.15635e-06	8.32098e-06	9.31562e-06	5.71828e-06	6.86259e-06	1.43059e-05	1.46209e-05	8.5266e-06	1.10851e-05	1.35864e-05	7.87926e-06	-0.296818	0.396039	0.4013	unchanged	0.818244	0.0463258	0.943236	unchanged	0.987463	0.511737	0.383888	unchanged
pos_693	Furfural	1.58599e-06	1.34323e-06	1.65976e-06	1.45728e-06	3.31273e-06	1.06286e-06	1.13151e-06	1.31844e-06	1.46149e-06	1.92577e-06	1.59439e-06	1.49499e-06	8.20915e-06	1.38851e-06	1.65643e-06	4.03075e-06	1.75341e-06	3.70474e-06	1.41899e-06	8.5905e-07	7.50155e-07	1.07018e-06	1.37082e-06	1.31839e-06	1.32338e-06	1.38182e-06	5.00468e-07	8.88667e-07	1.37691e-06	1.34501e-06	5.77389e-07	7.88387e-07	8.22775e-07	6.69002e-07	1.17018e-06	1.76624e-06	0.618641	0.12906	0.70257	unchanged	0.38913	0.0883837	0.751692	unchanged	1.84	0.0645542	0.974594	unchanged
pos_694	C16 Sphinganine	6.46746e-06	5.84391e-06	5.63358e-06	5.49079e-06	6.33025e-06	5.86269e-06	5.04373e-06	5.01456e-06	5.07826e-06	5.63662e-06	4.99708e-06	4.96141e-06	4.00317e-06	4.86652e-06	4.03975e-06	4.8747e-06	4.43638e-06	4.30546e-06	8.65982e-06	9.53471e-06	8.54578e-06	9.51581e-06	8.32948e-06	9.14297e-06	7.38463e-06	8.92385e-06	8.30682e-06	6.96834e-06	8.61389e-06	7.60439e-06	7.03063e-06	7.08678e-06	6.30782e-06	7.02924e-06	8.07516e-06	8.1677e-06	-0.592651	8.8808e-07	1.52567	down	-0.637343	0.000119661	1.4094	down	-0.720139	3.09396e-05	1.62953	down
pos_695	5-Methylcytidine	1.28227e-07	4.98773e-07	4.37576e-09	1.58241e-06	0	8.44598e-07	3.91322e-07	4.55772e-08	9.1013e-08	9.45125e-08	2.05188e-08	1.13389e-07	1.22405e-06	8.67159e-08	3.92528e-05	0	3.66484e-07	0	3.16304e-07	7.43423e-09	0	2.95258e-09	1.56215e-08	1.60706e-07	6.17798e-07	3.93117e-09	6.82615e-10	0	0	1.26709e-07	3.76248e-08	1.14684e-07	1.61056e-07	4.88213e-08	0	1.07626e-08	2.60409	0.155909	0.766211	unchanged	0.0138231	0.991903	0.0258217	unchanged	6.77804	0.345283	0.550814	unchanged
pos_696	3,4-Dihydroxyphenyl ethanol	1.20845e-06	7.26014e-07	5.9954e-07	4.27764e-07	4.41597e-07	1.2715e-06	2.97692e-06	2.45854e-06	2.44658e-07	0	1.66351e-06	1.99294e-07	1.0854e-06	1.92817e-07	6.48302e-06	0	6.67114e-07	2.12426e-07	3.19919e-06	3.79819e-06	2.28839e-06	2.60391e-06	1.46425e-06	1.29943e-06	2.10339e-06	1.35414e-06	1.52978e-06	7.37204e-07	6.84491e-07	9.69381e-07	1.26151e-06	9.63709e-07	8.99986e-07	0	2.63124e-07	2.89906e-07	-1.64824	0.00683311	1.21761	down	0.0318207	0.963061	0.030049	unchanged	1.23215	0.460482	0.428578	unchanged
pos_697	Metaxalone	0.000126721	0.000111427	0.000102667	0.000174245	4.60505e-05	9.88868e-05	8.70474e-05	6.30603e-05	4.01705e-05	2.61538e-05	4.35106e-05	4.16805e-05	5.72869e-05	4.6744e-05	6.70399e-05	3.19364e-05	4.74548e-05	2.55323e-05	0.000163016	0.000100532	0.000166635	0.000120465	8.02148e-05	0.000101455	6.26792e-05	5.68698e-05	8.20371e-05	6.97369e-05	5.92282e-05	6.58936e-05	9.70552e-05	0.000122957	5.34374e-05	5.90332e-05	7.78199e-05	8.08051e-05	-0.150008	0.601725	0.19507	unchanged	-0.394373	0.143379	0.68081	unchanged	-0.831402	0.018124	1.17686	down
pos_698	p-Cresol	0.000409782	0.000346842	0.000396236	0.000418618	0.000421663	0.000413315	0.000372459	0.000370292	0.000399422	0.000409338	0.00040155	0.000423367	0.000378439	0.000389594	0.000347505	0.000420014	0.000404535	0.000400958	0.000519763	0.000491948	0.00046445	0.000488816	0.00049331	0.000450348	0.000405079	0.000483053	0.000448607	0.000410964	0.000444286	0.000421895	0.00040271	0.000381257	0.000379662	0.000417559	0.000465569	0.000429065	-0.273433	0.000270865	1.38599	down	-0.1374	0.0238862	0.965997	unchanged	-0.0807547	0.211869	0.701725	unchanged
pos_699	4,6-Dioxoheptanoic acid	4.24029e-05	5.67091e-05	5.45254e-05	4.7417e-05	3.27943e-05	3.97401e-05	0.000103394	9.94843e-05	5.68174e-05	3.80631e-05	8.14002e-05	6.43614e-05	7.32095e-05	4.97657e-05	0.000123379	3.43444e-05	8.94937e-05	3.3156e-05	5.11269e-05	4.22988e-05	5.26317e-05	3.57376e-05	4.81539e-05	2.5241e-05	4.23451e-05	5.6243e-05	8.23892e-05	5.91101e-05	5.31786e-05	3.80083e-05	6.28732e-05	3.84762e-05	4.9944e-05	4.69461e-05	4.79296e-05	4.66114e-05	0.100436	0.601289	0.282523	unchanged	0.420974	0.162521	0.676469	unchanged	0.462207	0.262674	0.674541	unchanged
pos_700	p-Hydroxycinnamaldehyde	1.77837e-05	2.45744e-06	1.2495e-05	1.38131e-06	2.16328e-05	2.75454e-05	3.18776e-06	2.40423e-06	1.13549e-06	7.27336e-07	1.60856e-06	1.56074e-06	7.92571e-06	1.95928e-05	2.64907e-06	1.76486e-06	1.40306e-05	1.85132e-05	1.40903e-05	6.00669e-06	7.29703e-06	1.23625e-05	9.71116e-07	1.09781e-06	1.08435e-06	5.72798e-07	8.6383e-07	3.81997e-07	8.58428e-07	9.30599e-07	1.36283e-05	9.79304e-06	9.87396e-07	1.95754e-06	1.56876e-05	2.11995e-05	0.993861	0.193066	0.642452	unchanged	1.17907	0.0411871	0.961305	unchanged	0.0276255	0.965086	0.0231188	unchanged
pos_701	PE(18_1(9Z)_0_0)	0.00284725	0.00320218	0.00283889	0.00287104	0.00234113	0.00314382	0.00185059	0.00241889	0.00271225	0.00182648	0.00223668	0.00274584	0.00226265	0.00232939	0.00215637	0.0016989	0.00275903	0.000971379	0.00208413	0.00240681	0.00196626	0.0015013	0.00204311	0.00184148	0.00239912	0.00211485	0.00332997	0.00282443	0.00192114	0.00213502	0.00151713	0.00181147	0.00271333	0.00209045	0.00144285	0.00167293	0.542074	0.000423595	1.35272	up	-0.0945225	0.580874	0.235604	unchanged	0.114553	0.637192	0.318639	unchanged
pos_702	pregnenolone sulfate	1.45655e-05	1.02246e-05	1.08863e-05	1.43531e-05	1.5137e-05	9.20021e-06	1.01261e-05	1.05558e-05	1.39855e-05	1.3064e-05	6.98159e-06	9.52158e-06	7.4847e-06	8.80314e-06	7.38196e-06	4.80597e-06	5.42777e-06	4.02533e-06	4.80024e-05	3.06346e-05	3.46014e-05	3.66144e-05	3.72205e-05	3.49858e-05	1.94574e-05	2.72626e-05	1.6935e-05	1.31505e-05	1.60827e-05	1.42997e-05	1.82472e-05	1.35886e-05	1.32309e-05	1.62792e-05	1.78805e-05	2.08899e-05	-1.57822	3.5711e-05	1.5102	down	-0.738725	0.0167831	1.07941	down	-1.40031	6.41895e-05	1.58182	down
pos_703	3-ketosphinganine	2.53856e-06	6.45789e-06	3.43407e-06	3.30845e-06	3.89321e-06	1.09709e-06	1.68292e-06	3.29171e-06	5.27701e-07	6.19406e-07	3.82092e-06	2.96991e-06	1.90747e-06	2.74738e-06	3.5458e-06	1.3601e-06	4.11053e-07	2.94893e-07	1.52541e-06	7.38938e-07	3.15153e-06	2.41624e-06	2.04875e-06	1.7267e-06	8.17678e-07	1.00879e-06	2.72322e-07	4.37546e-06	4.65209e-06	2.27747e-06	2.57193e-06	2.44258e-06	2.81982e-06	2.58323e-06	3.38286e-06	5.74903e-06	0.836604	0.097345	0.817475	unchanged	-0.0538672	0.933972	0.0039519	unchanged	-0.929157	0.062209	0.963975	unchanged
pos_704	gamma-L-Glutamyl-L-phenylalanine	3.63503e-07	1.66385e-07	4.46176e-05	5.82511e-06	6.46225e-06	8.12358e-07	1.29809e-06	1.03868e-07	2.45646e-08	9.20002e-08	3.61266e-08	4.23589e-07	1.56423e-06	2.02602e-07	1.85221e-05	1.48806e-05	2.79005e-06	0.000169549	0	0	2.74693e-07	1.94177e-11	0	7.57746e-08	5.61945e-07	1.47254e-08	0	1.82919e-07	0	1.90094e-08	2.79032e-07	4.07228e-07	5.28523e-07	0	1.08578e-07	1.95382e-07	7.37668	0.230814	0.648363	unchanged	1.34526	0.398519	0.387948	unchanged	7.09415	0.262079	0.628179	unchanged
pos_705	Metronidazole	1.74857e-05	7.39274e-06	2.22632e-05	1.74723e-05	1.76258e-05	2.09309e-05	1.2608e-05	6.01776e-06	1.26366e-05	1.34858e-05	9.86408e-06	1.636e-05	1.91185e-05	7.8293e-06	2.43177e-05	5.55383e-06	1.87116e-05	9.12657e-06	5.01884e-06	9.44958e-06	8.58138e-06	2.89945e-05	8.93566e-06	5.88508e-06	4.86258e-06	1.86923e-05	7.43996e-06	1.03294e-05	6.31425e-06	6.87964e-06	1.04134e-05	9.93415e-06	7.4069e-06	1.16874e-05	2.48125e-05	1.11103e-05	0.625709	0.189222	0.67935	unchanged	0.380517	0.303223	0.472009	unchanged	0.16775	0.706753	0.199241	unchanged
pos_706	.alpha.-Linolenoyl ethanolamide	6.28626e-06	5.76395e-06	6.57233e-06	5.9969e-06	4.70094e-06	5.18709e-06	3.92977e-06	3.11777e-06	4.44975e-06	4.71011e-06	3.52542e-06	3.47574e-06	4.67177e-06	4.63962e-06	8.35262e-06	3.16254e-06	4.18605e-06	3.17961e-06	9.86186e-06	1.40324e-05	1.47352e-05	1.37066e-05	1.40818e-05	1.0367e-05	8.26865e-06	9.48132e-06	1.30428e-05	8.73794e-06	8.84047e-06	7.70221e-06	6.58979e-06	6.85386e-06	8.12161e-06	5.38588e-06	6.09665e-06	6.21384e-06	-1.15391	0.000224814	1.45254	down	-1.27266	0.00052729	1.35279	down	-0.477824	0.0696682	0.965601	unchanged
pos_707	Pinocembrin	3.49503e-05	3.88652e-05	4.31969e-05	3.64932e-05	3.39926e-05	4.78983e-05	5.71528e-05	5.2831e-05	5.35728e-05	3.55303e-05	4.27808e-05	4.89897e-05	3.44542e-05	3.82465e-05	1.84466e-05	3.76514e-05	4.50609e-05	5.14354e-05	2.67045e-05	2.86855e-05	3.46286e-05	2.58583e-05	3.40174e-05	3.8579e-05	4.58215e-05	3.73497e-05	4.49086e-05	4.18996e-05	4.38901e-05	4.50021e-05	3.19087e-05	3.30359e-05	2.86648e-05	3.21899e-05	4.22349e-05	3.46621e-05	0.320733	0.0269382	1.02571	up	0.168076	0.175981	0.650863	unchanged	0.152495	0.471191	0.393932	unchanged
pos_708	3-(3,4-Dimethoxyphenyl)-2-propenoic acid	3.03952e-07	0	0	0	0	1.65927e-07	0	2.90084e-07	3.80916e-07	2.96522e-07	1.5747e-07	4.07751e-07	1.38494e-07	0	0	0	0	0	5.38777e-06	3.71661e-06	2.12578e-06	3.36392e-06	3.74984e-06	7.34127e-07	1.36376e-06	1.056e-06	1.48812e-06	9.53227e-07	5.92686e-07	3.98519e-07	8.32914e-07	1.45108e-06	1.80564e-06	1.11367e-06	0	0	-5.34348	0.00485917	1.34001	down	-1.93289	0.0072174	1.17005	down	-5.23154	0.0392873	1.11729	down
pos_709	L-Histidine	2.49764e-06	2.06756e-06	2.4356e-06	7.82906e-07	1.96416e-06	2.69334e-06	2.07037e-06	1.41132e-06	5.14322e-07	2.0162e-06	2.15004e-06	2.40084e-06	3.15585e-07	1.43366e-06	1.55098e-06	2.16253e-06	1.19812e-06	0	3.2137e-06	4.76178e-06	4.72831e-06	2.89013e-06	2.77393e-06	3.45788e-06	3.89474e-06	2.91075e-06	1.79664e-06	2.28408e-06	3.62993e-06	2.71667e-06	2.18304e-06	1.83065e-06	2.29133e-06	2.70352e-06	2.35564e-06	9.51485e-07	-0.810904	0.0073717	1.13471	down	-0.706125	0.0275364	0.946958	unchanged	-0.886711	0.0477728	1.00821	down
pos_710	11(Z),14(Z)-Eicosadienoic Acid	7.47451e-07	3.22994e-06	2.01959e-06	2.41476e-06	4.22823e-06	4.33289e-06	8.91132e-06	5.67393e-06	4.80099e-06	3.65152e-06	4.95317e-06	3.16357e-06	2.67818e-06	1.66922e-06	6.20744e-06	4.8643e-06	2.30143e-06	3.46697e-06	1.95196e-06	2.06863e-06	2.58743e-07	1.84925e-06	1.5967e-06	2.3473e-06	3.76086e-06	3.75355e-06	1.02462e-06	2.73484e-06	2.97393e-06	4.29279e-06	1.75474e-07	2.58871e-06	1.04258e-06	1.98918e-06	4.55039e-06	3.78935e-06	0.752795	0.111545	0.757097	unchanged	0.748753	0.0596625	0.835763	unchanged	0.583875	0.253237	0.578913	unchanged
pos_711	Matairesinol	1.03149e-05	1.40008e-05	4.75008e-06	1.24529e-05	6.19004e-06	1.9333e-05	5.27539e-05	2.38572e-05	9.48452e-06	3.07602e-06	1.81083e-05	1.34483e-05	1.60378e-05	1.17157e-05	5.27789e-05	1.45217e-05	2.4554e-05	9.09356e-06	3.70122e-06	3.19423e-06	2.94682e-06	1.06472e-06	7.13586e-07	2.7405e-06	6.40383e-06	1.6069e-06	2.59437e-06	1.36227e-06	1.77272e-06	2.23859e-06	2.89168e-06	3.64678e-06	1.97243e-06	4.27692e-06	3.06083e-06	2.49675e-06	2.2229	0.00920982	1.24862	up	2.91754	0.0582737	0.909797	unchanged	2.81054	0.0389809	1.16377	up
pos_712	Pyridoxal (Vitamin B6)	1.61676e-05	8.2079e-06	3.68238e-06	1.30896e-05	1.43575e-06	1.41281e-05	7.07591e-07	3.16799e-06	0	0	5.59181e-07	1.18492e-06	4.14874e-06	9.56967e-06	2.51884e-06	0	4.09028e-06	7.10212e-07	4.14117e-06	3.45319e-06	2.45008e-05	5.64699e-06	1.25005e-06	3.99606e-06	0	0	1.11461e-06	1.42922e-07	0	0	7.29082e-06	6.79716e-06	6.8286e-07	3.10807e-06	4.61471e-06	1.63565e-06	0.399697	0.606303	0.332974	unchanged	2.15989	0.205567	0.642909	unchanged	-0.197804	0.77842	0.148881	unchanged
pos_713	2-Methylpyridine	3.61988e-06	4.98556e-06	5.68732e-06	5.0225e-06	2.36806e-06	2.675e-06	2.95661e-06	3.17699e-06	2.38021e-06	1.14676e-06	2.45842e-06	3.19447e-06	3.60701e-06	4.25445e-06	3.18894e-06	2.4521e-06	3.30118e-06	1.64928e-06	5.10016e-06	4.45032e-06	7.30102e-06	3.93682e-06	7.08659e-06	3.69817e-06	2.66277e-06	4.32685e-06	5.76641e-06	5.28381e-06	4.23774e-06	2.78853e-06	6.42342e-06	4.37618e-06	4.96985e-06	2.73843e-06	5.87721e-06	7.64039e-06	-0.37428	0.18906	0.627304	unchanged	-0.710937	0.0268163	0.946885	unchanged	-0.795368	0.0221447	1.18016	down
pos_714	4-Methoxyphenylacetic acid	1.1034e-05	7.79044e-06	7.44504e-06	7.06838e-06	6.71589e-06	1.04877e-05	1.17011e-05	9.83594e-06	5.90441e-06	5.11247e-06	8.17464e-06	6.30226e-06	6.44267e-06	7.98458e-06	8.05223e-06	5.74518e-06	6.37588e-06	6.40987e-06	5.03956e-06	6.24032e-06	6.61628e-06	7.45756e-06	5.93167e-06	5.88059e-06	6.85989e-06	7.64368e-06	5.87957e-06	6.37405e-06	7.14565e-06	7.63935e-06	7.76883e-06	6.93356e-06	5.64051e-06	7.43317e-06	8.71938e-06	7.06763e-06	0.443485	0.0313568	1.0387	up	0.179029	0.43103	0.396444	unchanged	-0.087116	0.472117	0.405138	unchanged
pos_715	RU-0211	1.66094e-05	2.7402e-05	2.0701e-05	1.84946e-05	2.14568e-05	2.43058e-05	4.32806e-05	2.64559e-05	2.30715e-05	2.48308e-05	2.57785e-05	2.27676e-05	2.12872e-05	1.56022e-05	2.62541e-05	2.0936e-05	1.33464e-05	1.69791e-05	5.34556e-05	4.63795e-05	3.02036e-05	2.95385e-05	4.22439e-05	3.09741e-05	5.3869e-05	3.15448e-05	2.71079e-05	2.78622e-05	2.97235e-05	3.17095e-05	1.77962e-05	2.09765e-05	2.31328e-05	2.00211e-05	2.49961e-05	2.3789e-05	-0.852029	0.00661499	1.26214	down	-0.280256	0.281582	0.537439	unchanged	-0.19224	0.25158	0.692607	unchanged
pos_716	9-deoxy-9-methylene-16,16-dimethyl -PGE2	1.04465e-05	1.78575e-05	9.11024e-06	1.77932e-05	3.47635e-06	1.1086e-05	7.61454e-06	6.72539e-06	3.72645e-06	1.14154e-06	4.41607e-06	5.06639e-06	7.3274e-06	6.42393e-06	1.76409e-05	3.24918e-06	6.66507e-06	7.90305e-07	7.45756e-06	5.66192e-06	1.52468e-05	3.48646e-06	5.03032e-06	6.23969e-06	4.46979e-06	1.01373e-06	7.55321e-06	2.9191e-06	2.817e-06	2.91799e-06	1.16028e-05	1.31916e-05	4.44151e-06	6.46676e-06	5.9766e-06	6.64742e-06	0.694152	0.148097	0.763615	unchanged	0.403482	0.39196	0.436821	unchanged	-0.19911	0.715535	0.180109	unchanged
pos_717	alpha-Methyltryptamine (AMT)	4.0804e-05	3.53678e-05	3.39475e-05	3.84801e-05	3.69346e-05	4.17552e-05	4.3486e-05	4.01869e-05	5.31749e-05	5.20088e-05	3.84295e-05	4.64981e-05	4.12564e-05	4.05927e-05	4.17702e-05	3.03069e-05	3.41774e-05	4.39908e-05	3.73636e-05	2.78961e-05	3.46867e-05	3.95444e-05	4.4476e-05	4.88483e-05	3.67266e-05	4.50879e-05	3.95666e-05	3.23894e-05	4.11734e-05	3.39355e-05	4.28593e-05	3.44782e-05	3.61046e-05	4.63891e-05	4.48364e-05	4.68647e-05	-0.0346546	0.785927	0.169883	unchanged	0.258451	0.0400122	0.854162	unchanged	-0.116031	0.315081	0.533297	unchanged
pos_718	N-Nitrosopyrrolidine	2.35969e-05	1.81391e-05	2.18266e-05	2.22677e-05	2.22538e-05	2.13648e-05	1.75777e-05	1.90743e-05	1.7606e-05	1.91483e-05	1.66908e-05	1.8292e-05	1.64514e-05	1.81655e-05	1.36384e-05	1.85694e-05	1.72906e-05	1.69896e-05	1.17883e-05	1.40656e-05	1.86543e-05	2.13101e-05	2.15475e-05	2.23783e-05	1.95369e-05	2.61811e-05	2.36838e-05	2.14584e-05	2.34169e-05	2.15877e-05	2.38972e-05	2.15112e-05	1.98387e-05	2.2627e-05	2.82715e-05	2.51381e-05	0.238239	0.137302	0.741779	unchanged	-0.325953	0.0031057	1.22762	down	-0.482744	0.00134475	1.46485	down
[truncated: 577 more rows]
[truncated: 3 more columns]
